# Supplementary material for: Perinatal ampicillin exposure alters murine maternal fecal bile acid and acylcarnitine profiles
Source: Gut Microbes. 2026 Jun 29;18(1):2690698. doi: 10.1080/19490976.2026.2690698 (PMC13321893; doi:10.1080/19490976.2026.2690698)
Supplement: supplemenatry_tables.xlsx [file KGMI_A_2690698_SM2875.xlsx]

## Sheet: Supplementary Table 1
Chort	Cage/Dam	#Pups_D1	#Pups_D21	Treatment
Antepartum	Cage 1	6	6	AMP
Antepartum	Cage 4	7	7	AMP
Antepartum	Cage 7	7	7	PBS
Antepartum	Cage 13	9	9	PBS
Postpartum	Cage 1	8	8	PBS
Postpartum	Cage 4	7	7	PBS
Postpartum	Cage 10	9	9	PBS
Postpartum	Cage 4_2	6	6	PBS
Postpartum	Cage 7_2	7	7	PBS
Postpartum	Cage 5	5	0	AMP
Postpartum	Cage 6	9	8	AMP
Postpartum	Cage 7	8	7	AMP
Postpartum	Cage 3_2	7	7	AMP
Postpartum	Cage 9_2	8	8	AMP

## Sheet: Supplementary Table 2
OGU	rab.all	rab.win.FALSE	rab.win.TRUE	diff.btw	diff.win	effect	overlap	we.ep	we.eBH	wi.ep	wi.eBH	Kingdom	Phylum	Class	Order	Family	Genus	Species
G004792675	6.45278	7.11464	-0.172845	-7.28938	2.04463	-3.20706	0.00012183	4.59973e-05	0.00227956	2.44741e-06	6.88553e-05	d__Bacteria	p__Bacteroidota	c__Bacteroidia	o__Bacteroidales	f__Muribaculaceae	g__Muribaculum	s__Muribaculum intestinale
G003762745	6.94324	7.39096	-0.0807857	-7.19272	2.68992	-2.63482	0.00012183	0.000181386	0.00625805	2.44741e-06	6.88553e-05	d__Bacteria	p__Bacteroidota	c__Bacteroidia	o__Bacteroidales	f__Muribaculaceae	g__Paramuribaculum	s__Paramuribaculum intestinale
G004102775	11.5423	12.6353	3.77194	-9.26964	3.99583	-2.49675	0.00012183	5.44792e-05	0.00365636	2.44741e-06	6.88553e-05	d__Bacteria	p__Bacteroidota	c__Bacteroidia	o__Bacteroidales	f__Muribaculaceae	g__CAG-485	s__CAG-485 sp002362485
G011959565	6.22033	7.35299	0.270243	-6.93948	2.75156	-2.40123	0.00012183	0.000100369	0.00496292	2.44741e-06	6.88553e-05	d__Bacteria	p__Bacteroidota	c__Bacteroidia	o__Bacteroidales	f__Muribaculaceae	g__CAG-873	s__CAG-873 sp011959565
G000177075	0.667129	1.31324	-3.643	-5.09935	2.34125	-2.17397	0.00866908	0.00114258	0.0205982	2.20076e-05	0.000345526	d__Bacteria	p__Bacteroidota	c__Bacteroidia	o__Bacteroidales	f__Bacteroidaceae	g__Prevotella	s__Prevotella buccalis
G900542815	0.296588	0.949239	-3.58021	-4.72934	2.11813	-2.15614	0.0104196	0.00106858	0.0192769	3.40343e-05	0.000516979	d__Bacteria	p__Bacteroidota	c__Bacteroidia	o__Bacteroidales	f__Muribaculaceae	g__Paramuribaculum	s__Paramuribaculum sp000431155
G004102785	6.79649	8.38267	2.96457	-5.31908	2.56976	-1.96109	0.00012183	0.000539329	0.0139712	2.44741e-06	6.88553e-05	d__Bacteria	p__Bacteroidota	c__Bacteroidia	o__Bacteroidales	f__Muribaculaceae	g__UBA7173	s__UBA7173 sp002491305
G001701255	0.198896	0.59407	-4.03567	-4.8052	2.38201	-1.87224	0.0190657	0.00183729	0.0266478	7.09749e-05	0.0010142	d__Bacteria	p__Bacteroidota	c__Bacteroidia	o__Bacteroidales	f__Muribaculaceae	g__CAG-1031	s__CAG-1031 sp000431215
G004792655	0.114088	0.813596	-4.62976	-5.29238	2.69337	-1.86355	0.0225317	0.00121403	0.0230497	0.000219254	0.00240169	d__Bacteria	p__Bacteroidota	c__Bacteroidia	o__Bacteroidales	f__Bacteroidaceae	g__Prevotella	s__Prevotella sp004792655
G900551515	0.427871	1.22111	-4.85692	-6.07254	3.18718	-1.84148	0.0104196	0.000787135	0.0183176	3.26003e-05	0.000495337	d__Bacteria	p__Bacteroidota	c__Bacteroidia	o__Bacteroidales	f__Muribaculaceae	g__Paramuribaculum	s__Paramuribaculum sp900551515
G900540205	0.211788	0.801418	-4.09231	-5.08859	2.93361	-1.61478	0.0104196	0.00173607	0.029016	6.08411e-05	0.000857173	d__Bacteria	p__Bacteroidota	c__Bacteroidia	o__Bacteroidales	f__Muribaculaceae	g__UBA7173	s__UBA7173 sp900540205
G004803915	6.5214	6.99412	2.7185	-4.72199	2.80911	-1.56375	0.00012183	0.0015485	0.0305065	2.46653e-06	6.92099e-05	d__Bacteria	p__Bacteroidota	c__Bacteroidia	o__Bacteroidales	f__Muribaculaceae	g__Duncaniella	s__Duncaniella dubosii
G004102805	6.75637	7.5569	1.93123	-5.25708	2.76695	-1.53679	0.00175355	0.00159995	0.0300341	3.13575e-06	8.23172e-05	d__Bacteria	p__Bacteroidota	c__Bacteroidia	o__Bacteroidales	f__Muribaculaceae	g__UBA7173	s__UBA7173 sp004102805
G011960185	5.75159	7.068	2.80145	-4.03491	2.48391	-1.53239	0.0173629	0.00234567	0.0345763	9.84701e-06	0.000206507	d__Bacteria	p__Bacteroidota	c__Bacteroidia	o__Bacteroidales	f__Bacteroidaceae	g__Alloprevotella	s__Alloprevotella sp002933955
G003762875	7.01721	7.62491	2.44922	-5.24379	3.16282	-1.50324	0.00012183	0.00184786	0.0336156	2.8107e-06	7.58499e-05	d__Bacteria	p__Bacteroidota	c__Bacteroidia	o__Bacteroidales	f__Muribaculaceae	g__Duncaniella	s__Duncaniella sp001689575
G004553485	-1.22331	-0.486009	-3.84252	-3.62762	2.53414	-1.43911	0.0434035	0.00251368	0.0373963	0.0003552	0.00439181	d__Bacteria	p__Bacteroidota	c__Bacteroidia	o__Bacteroidales	f__Muribaculaceae	g__CAG-873	s__CAG-873 sp004553485
G000311925	0.429101	1.17851	-1.81653	-3.08001	2.24907	-1.40847	0.0104196	0.00450335	0.0593264	4.54683e-05	0.000676768	d__Bacteria	p__Bacteroidota	c__Bacteroidia	o__Bacteroidales	f__Rikenellaceae	g__Alistipes	s__Alistipes communis
G000431455	5.21312	6.34206	-1.20816	-7.68283	5.41813	-1.37497	0.036396	0.00230362	0.0403837	3.86997e-05	0.000655365	d__Bacteria	p__Proteobacteria	c__Gammaproteobacteria	o__Burkholderiales	f__Burkholderiaceae	g__Parasutterella	s__Parasutterella excrementihominis
G000205025	5.66655	6.76473	-0.892401	-7.7213	5.07547	-1.30712	0.032987	0.00255318	0.0428623	3.59464e-05	0.000617398	d__Bacteria	p__Proteobacteria	c__Gammaproteobacteria	o__Burkholderiales	f__Burkholderiaceae	g__Parasutterella	s__Parasutterella excrementihominis
G011959405	5.79404	6.48788	1.90473	-4.61924	3.285	-1.30383	0.032987	0.00239984	0.0411472	2.62141e-05	0.00046935	d__Bacteria	p__Bacteroidota	c__Bacteroidia	o__Bacteroidales	f__Muribaculaceae	g__UBA3263	s__UBA3263 sp001689615
G000980495	2.30317	3.3926	-0.543438	-3.82545	2.72351	-1.29156	0.0503478	0.00306013	0.0444225	7.3212e-05	0.00112704	d__Bacteria	p__Proteobacteria	c__Gammaproteobacteria	o__Burkholderiales	f__Burkholderiaceae	g__Parasutterella	s__Parasutterella gallistercoris
G900021155	0.887425	1.78485	-1.22241	-3.03852	2.49417	-1.2862	0.013867	0.00585677	0.0710818	4.06882e-05	0.000616366	d__Bacteria	p__Bacteroidota	c__Bacteroidia	o__Bacteroidales	f__Rikenellaceae	g__Alistipes	s__Alistipes excrementavium
G000434815	2.08008	3.21976	-2.2608	-5.12714	3.758	-1.23259	0.0503478	0.00375773	0.0545335	7.40724e-05	0.0011403	d__Bacteria	p__Proteobacteria	c__Gammaproteobacteria	o__Burkholderiales	f__Burkholderiaceae	g__Parasutterella	s__Parasutterella gallistercoris
G000285455	1.31297	2.28365	-1.02616	-3.41778	3.04528	-1.14051	0.0173629	0.0055483	0.0726713	1.95219e-05	0.00035863	d__Bacteria	p__Bacteroidota	c__Bacteroidia	o__Bacteroidales	f__Rikenellaceae	g__Alistipes	s__Alistipes timonensis
G009774865	0.187327	1.03527	-1.25901	-2.26613	1.88142	-1.10608	0.0675914	0.0113856	0.120183	0.000802024	0.00953622	d__Bacteria	p__Bacteroidota	c__Bacteroidia	o__Bacteroidales	f__Rikenellaceae	g__Alistipes	s__Alistipes sp002362235
G004803695	6.73696	7.20887	2.49126	-4.67017	4.09962	-1.01819	0.133681	0.00773279	0.0999491	0.00258166	0.0306583	d__Bacteria	p__Bacteroidota	c__Bacteroidia	o__Bacteroidales	f__Muribaculaceae	g__Muribaculum	s__Muribaculum gordoncarteri
G011958345	8.63829	9.89223	3.96425	-6.16961	6.68023	-0.979035	0.161458	0.00971623	0.118767	0.00434905	0.0487546	d__Bacteria	p__Firmicutes_A	c__Clostridia	o__Lachnospirales	f__Lachnospiraceae	g__Acetatifactor	g__Acetatifactor_s__
G000312145	2.81019	3.70747	1.82324	-1.99046	1.84488	-0.956471	0.0831893	0.031704	0.259727	0.000649463	0.0086203	d__Bacteria	p__Bacteroidota	c__Bacteroidia	o__Bacteroidales	f__Rikenellaceae	g__Alistipes	s__Alistipes senegalensis
G000403215	7.26621	8.43239	4.95422	-4.49684	5.17299	-0.956078	0.119584	0.00814662	0.102021	0.00184502	0.0227385	d__Bacteria	p__Firmicutes_A	c__Clostridia	o__Lachnospirales	f__Lachnospiraceae	g__COE1	s__COE1 sp000403215
G004557245	-1.26289	-0.688896	-2.43455	-1.92291	1.96309	-0.81813	0.0987871	0.0265986	0.206314	0.00315146	0.0313372	d__Bacteria	p__Firmicutes_A	c__Clostridia	o__Christensenellales	f__CAG-138	g__SFEL01	s__SFEL01 sp004557245
G004561445	2.94782	2.15933	4.54957	2.25798	2.08394	0.959862	0.157712	0.129912	0.43305	0.00458825	0.0470717	d__Bacteria	p__Patescibacteria	c__Saccharimonadia	o__Saccharimonadales	f__Nanosyncoccaceae	g__UBA2834	s__UBA2834 sp004561445
G001432245	-6.92116	-8.39539	-3.54439	5.16218	4.96999	0.97966	0.123264	0.00959224	0.0938343	0.00372465	0.0331786	d__Bacteria	p__Firmicutes	c__Bacilli	o__Staphylococcales	f__Staphylococcaceae	g__Staphylococcus	s__Staphylococcus equorum
G000191545	-1.55962	-2.41911	0.123964	2.55152	2.21488	1.00646	0.138648	0.0566493	0.260283	0.00630721	0.0498497	d__Bacteria	p__Firmicutes	c__Bacilli	o__Lactobacillales	f__Lactobacillaceae	g__Lactobacillus	s__Lactobacillus amylovorus
G000706685	-3.93364	-5.32297	-1.0158	4.60928	4.19883	1.00742	0.109375	0.0117765	0.102285	0.00185573	0.0260173	d__Bacteria	p__Firmicutes	c__Bacilli	o__Staphylococcales	f__Staphylococcaceae	g__Staphylococcus	s__Staphylococcus xylosus
G900142265	2.17119	1.66686	2.97165	1.34388	1.25982	1.0286	0.117851	0.00205279	0.0647916	0.00160216	0.0260131	d__Bacteria	p__Firmicutes_A	c__Clostridia	o__Lachnospirales	f__Anaerotignaceae	g__Anaerotignum	s__Anaerotignum lactatifermentans
G000016825	-5.72318	-6.86175	-3.02853	4.39932	4.23017	1.07562	0.0849223	0.00760868	0.0853851	0.00144344	0.018008	d__Bacteria	p__Firmicutes	c__Bacilli	o__Lactobacillales	f__Lactobacillaceae	g__Limosilactobacillus	s__Limosilactobacillus reuteri
G000406925	-4.63227	-5.36299	2.12172	6.39196	5.78411	1.07836	0.143848	0.00900823	0.101761	0.00626738	0.0497876	d__Bacteria	p__Firmicutes	c__Bacilli	o__Lactobacillales	f__Enterococcaceae	g__Enterococcus_E	s__Enterococcus_E columbae
G000157355	-5.49006	-6.9491	1.85099	8.02917	6.83159	1.07994	0.12305	0.00866156	0.0943148	0.0021117	0.0283836	d__Bacteria	p__Firmicutes	c__Bacilli	o__Lactobacillales	f__Enterococcaceae	g__Enterococcus_D	s__Enterococcus_D casseliflavus
G004570995	-3.97645	-4.78094	1.48269	5.5055	4.79865	1.09839	0.0849223	0.00591396	0.0868323	0.0011126	0.0183817	d__Bacteria	p__Firmicutes	c__Bacilli	o__Lactobacillales	f__Enterococcaceae	g__Enterococcus_D	s__Enterococcus_D gallinarum
G000022885	-4.44675	-6.02155	-1.11896	5.51211	4.84256	1.12219	0.097054	0.00547775	0.0703284	0.00151147	0.0211744	d__Bacteria	p__Proteobacteria	c__Gammaproteobacteria	o__Enterobacterales	f__Enterobacteriaceae	g__Edwardsiella	s__Edwardsiella ictaluri
G000248095	-5.74194	-6.68334	-2.22924	4.35263	3.81842	1.14633	0.0902781	0.00596385	0.0787125	0.00297875	0.0271934	d__Bacteria	p__Firmicutes	c__Bacilli	o__Lactobacillales	f__Lactobacillaceae	g__Limosilactobacillus	s__Limosilactobacillus mucosae
G003438995	-1.63343	-2.21964	2.52767	4.82269	2.84647	1.16374	0.131716	0.0169085	0.136504	0.00226535	0.0318953	d__Bacteria	p__Bacteroidota	c__Bacteroidia	o__Bacteroidales	f__Bacteroidaceae	g__OM05-12	s__OM05-12 sp003438995

## Sheet: Supplementary Table 3
OGU	rab.all	rab.win.FALSE	rab.win.TRUE	diff.btw	diff.win	effect	overlap	we.ep	we.eBH	wi.ep	wi.eBH	Kingdom	Phylum	Class	Order	Family	Genus	Species
G004102805	7.16096	10.5338	3.50721	-7.02224	1.02293	-7.04089	0.000137056	3.25855e-08	7.62848e-06	0.0001554	0.000668864	d__Bacteria	p__Bacteroidota	c__Bacteroidia	o__Bacteroidales	f__Muribaculaceae	g__UBA7173	s__UBA7173 sp004102805
G004792675	5.32989	9.40463	0.220463	-9.20902	1.32677	-6.91125	0.000137056	1.74798e-08	4.71108e-06	0.0001554	0.000668864	d__Bacteria	p__Bacteroidota	c__Bacteroidia	o__Bacteroidales	f__Muribaculaceae	g__Muribaculum	s__Muribaculum intestinale
G003762875	5.01496	8.96401	-1.09348	-10.0791	1.82788	-5.76377	0.000137056	3.78443e-05	0.000390144	0.0001554	0.000668864	d__Bacteria	p__Bacteroidota	c__Bacteroidia	o__Bacteroidales	f__Muribaculaceae	g__Duncaniella	s__Duncaniella sp001689575
G011959565	5.64844	8.07102	2.13224	-5.86887	1.41133	-4.11768	0.000137056	9.01341e-07	7.48725e-05	0.0001554	0.000668864	d__Bacteria	p__Bacteroidota	c__Bacteroidia	o__Bacteroidales	f__Muribaculaceae	g__CAG-873	s__CAG-873 sp011959565
G003762715	4.71041	6.73025	1.59638	-5.10563	1.33585	-3.70262	0.000137056	2.49425e-06	0.00013281	0.0001554	0.000668864	d__Bacteria	p__Bacteroidota	c__Bacteroidia	o__Bacteroidales	f__Muribaculaceae	g__Paramuribaculum	s__Paramuribaculum sp001689565
G004102775	8.07016	10.0869	5.61434	-4.5199	1.26469	-3.59774	0.000137056	1.68754e-06	0.00010816	0.0001554	0.000668864	d__Bacteria	p__Bacteroidota	c__Bacteroidia	o__Bacteroidales	f__Muribaculaceae	g__CAG-485	s__CAG-485 sp002362485
G004803915	5.47188	7.62984	2.24305	-5.27319	1.44226	-3.56058	0.000137056	4.48762e-06	0.00019634	0.0001554	0.000668864	d__Bacteria	p__Bacteroidota	c__Bacteroidia	o__Bacteroidales	f__Muribaculaceae	g__Duncaniella	s__Duncaniella dubosii
G902167945	0.779347	2.11159	-2.22835	-4.31253	1.22545	-3.39279	0.000137056	0.000549108	0.00240048	0.0001554	0.000668864	d__Bacteria	p__Firmicutes_A	c__Clostridia	o__Lachnospirales	f__Lachnospiraceae	g__Blautia_A	s__Blautia_A massiliensis
G000403395	6.13647	8.17205	0.804739	-7.32179	2.13423	-3.28995	0.000137056	4.03763e-05	0.000732734	0.0001554	0.000668864	d__Bacteria	p__Firmicutes_A	c__Clostridia	o__Oscillospirales	f__Ruminococcaceae	g__Anaerotruncus	s__Anaerotruncus sp000403395
G000403335	6.02652	7.74286	1.45721	-6.15372	1.73345	-3.28816	0.000137056	2.86681e-05	0.000616771	0.0001554	0.000668864	d__Bacteria	p__Firmicutes_A	c__Clostridia	o__Lachnospirales	f__Lachnospiraceae	g__COE1	s__COE1 sp000403335
G900542815	0.808052	2.989	-5.64126	-8.70874	2.92225	-3.08671	0.000137056	0.000221321	0.00150531	0.0001554	0.000668864	d__Bacteria	p__Bacteroidota	c__Bacteroidia	o__Bacteroidales	f__Muribaculaceae	g__Paramuribaculum	s__Paramuribaculum sp000431155
G000403495	6.05089	9.33743	2.55081	-6.69096	2.20817	-2.94621	0.000137056	8.41915e-07	7.42384e-05	0.0001554	0.000668864	d__Bacteria	p__Firmicutes_A	c__Clostridia	o__Lachnospirales	f__Lachnospiraceae	g__CAG-95	s__CAG-95 sp000403495
G900540205	0.465956	1.49774	-5.84695	-7.28585	2.73361	-2.93434	0.000137056	0.000514578	0.00264898	0.0001554	0.000668864	d__Bacteria	p__Bacteroidota	c__Bacteroidia	o__Bacteroidales	f__Muribaculaceae	g__UBA7173	s__UBA7173 sp900540205
G001701255	0.584157	2.41432	-5.59462	-8.02917	2.74664	-2.92924	0.000137056	0.000435907	0.00236985	0.0001554	0.000668864	d__Bacteria	p__Bacteroidota	c__Bacteroidia	o__Bacteroidales	f__Muribaculaceae	g__CAG-1031	s__CAG-1031 sp000431215
G004557455	0.372672	1.66848	-5.8308	-7.62323	2.72916	-2.88643	0.000137056	0.000291356	0.00186478	0.0001554	0.000668864	d__Bacteria	p__Verrucomicrobiota	c__Verrucomicrobiae	o__Verrucomicrobiales	f__Akkermansiaceae	g__Akkermansia	s__Akkermansia muciniphila_D
G000364225	5.59104	7.27359	2.36973	-4.88231	1.74634	-2.87002	0.000137056	6.75902e-05	0.000973938	0.0001554	0.000668864	d__Bacteria	p__Firmicutes_A	c__Clostridia	o__Lachnospirales	f__Lachnospiraceae	g__Eubacterium_J	s__Eubacterium_J plexicaudatum
G902364485	0.570201	1.22741	-3.04739	-4.5865	1.77939	-2.85122	0.000137056	0.00167067	0.00657002	0.0001554	0.000668864	d__Bacteria	p__Firmicutes_A	c__Clostridia	o__Oscillospirales	f__Butyricicoccaceae	g__Pseudobutyricicoccus	s__Pseudobutyricicoccus sp003477405
G003612525	4.27893	6.00527	1.17607	-4.81501	1.71368	-2.81497	0.000137056	0.000227434	0.00181224	0.0001554	0.000668864	d__Bacteria	p__Firmicutes_A	c__Clostridia	o__Lachnospirales	f__Lachnospiraceae	g__C-53	s__C-53 sp003612525
G011958165	2.62731	4.13226	-0.548642	-4.51654	1.67093	-2.75143	0.000137056	0.000871628	0.00399554	0.0001554	0.000668864	d__Bacteria	p__Firmicutes_A	c__Clostridia	o__Lachnospirales	o__Lachnospirales_f__	o__Lachnospirales_f___g__	o__Lachnospirales_f___g___s__
G011959465	5.42791	7.48349	1.77672	-5.74262	2.16619	-2.72673	0.000137056	0.000178008	0.00160151	0.0001554	0.000668864	d__Bacteria	p__Firmicutes_A	c__Clostridia	o__Lachnospirales	f__Lachnospiraceae	g__Merdisoma	s__Merdisoma sp011959465
G000158075	-0.160461	1.2069	-2.96998	-4.1831	1.60319	-2.6942	0.000137056	0.00141494	0.00537073	0.0001554	0.000668864	d__Bacteria	p__Firmicutes_A	c__Clostridia	o__Lachnospirales	f__Lachnospiraceae	g__Enterocloster	s__Enterocloster asparagiformis
G003611955	4.45488	6.79669	1.17243	-5.43885	1.90954	-2.65653	0.000137056	4.77501e-05	0.000754241	0.0001554	0.000668864	d__Bacteria	p__Firmicutes_A	c__Clostridia	o__Lachnospirales	f__Lachnospiraceae	g__1XD8-76	s__1XD8-76 sp003611955
G004102785	7.93313	9.34721	5.81186	-3.39885	1.24808	-2.65128	0.000137056	2.98154e-05	0.000630762	0.0001554	0.000668864	d__Bacteria	p__Bacteroidota	c__Bacteroidia	o__Bacteroidales	f__Muribaculaceae	g__UBA7173	s__UBA7173 sp002491305
G900545965	-0.92659	0.855244	-4.31317	-5.10521	1.94636	-2.61854	0.000137056	0.000697414	0.00335257	0.0001554	0.000668864	d__Bacteria	p__Firmicutes_A	c__Clostridia	o__Oscillospirales	f__Oscillospiraceae	g__Limivicinus	s__Limivicinus sp002320035
G003490145	1.07718	2.76812	-2.76561	-5.52153	2.12221	-2.59594	0.000137056	0.000845586	0.00392686	0.0001554	0.000668864	d__Bacteria	p__Firmicutes_A	c__Clostridia	o__Lachnospirales	f__Lachnospiraceae	g__CAG-95	s__CAG-95 sp900066375
G009911305	5.22587	6.65669	1.69464	-5.16648	1.98065	-2.56201	0.000137056	0.000287068	0.00223056	0.0001554	0.000668864	d__Bacteria	p__Firmicutes_A	c__Clostridia	o__Lachnospirales	f__Lachnospiraceae	g__Clostridium_Q	s__Clostridium_Q sp009911305
G900169495	2.13446	4.1695	-2.00368	-6.07364	2.42061	-2.53091	0.000137056	0.000137783	0.00102297	0.0001554	0.000668864	d__Bacteria	p__Firmicutes_A	c__Clostridia	o__Oscillospirales	f__Ruminococcaceae	g__Harryflintia	s__Harryflintia acetispora
G000403435	7.3861	9.53412	1.59441	-7.26079	2.34128	-2.52148	0.000137056	8.28263e-05	0.00111846	0.0001554	0.000668864	d__Bacteria	p__Firmicutes_A	c__Clostridia	o__Oscillospirales	f__Oscillospiraceae	g__Dysosmobacter	s__Dysosmobacter sp000403435
G003612565	5.51497	7.8741	1.02767	-7.42086	2.65744	-2.51864	0.000137056	4.14435e-05	0.000720268	0.0001554	0.000668864	d__Bacteria	p__Firmicutes_A	c__Clostridia	o__Lachnospirales	f__Lachnospiraceae	g__1XD42-69	s__1XD42-69 sp003612565
G004803695	5.1133	6.35906	3.03051	-3.36511	1.40396	-2.42831	0.000137056	0.000116374	0.00135095	0.0001554	0.000668864	d__Bacteria	p__Bacteroidota	c__Bacteroidia	o__Bacteroidales	f__Muribaculaceae	g__Muribaculum	s__Muribaculum gordoncarteri
G000403215	6.16212	8.74439	0.792224	-9.14712	3.45081	-2.41984	0.000137056	0.000535859	0.00298449	0.0001554	0.000668864	d__Bacteria	p__Firmicutes_A	c__Clostridia	o__Lachnospirales	f__Lachnospiraceae	g__COE1	s__COE1 sp000403215
G001454945	0.00121602	2.24785	-2.51418	-4.62979	2.02729	-2.41444	0.000137056	0.000932912	0.00405517	0.000156614	0.000672787	d__Bacteria	p__Firmicutes_A	c__Clostridia	o__Oscillospirales	f__Oscillospiraceae	g__Intestinimonas	s__Intestinimonas butyriciproducens
G003435925	-0.778315	0.205979	-3.86103	-4.11228	1.80589	-2.41046	0.000137056	0.00215613	0.00792115	0.0001554	0.000668864	d__Bacteria	p__Firmicutes_A	c__Clostridia	o__Lachnospirales	f__Lachnospiraceae	g__Acetatifactor	s__Acetatifactor sp900066565
G003477885	0.839302	1.66333	-2.94185	-4.96138	2.1124	-2.35825	0.000137056	0.00034174	0.00192098	0.0001554	0.000668864	d__Bacteria	p__Firmicutes_A	c__Clostridia	o__Lachnospirales	f__Lachnospiraceae	g__AF33-28	s__AF33-28 sp003477885
G000980515	5.95582	8.94811	-2.41226	-11.4631	4.34216	-2.346	0.000137056	0.000170935	0.00147332	0.0001554	0.000668864	d__Bacteria	p__Verrucomicrobiota	c__Verrucomicrobiae	o__Verrucomicrobiales	f__Akkermansiaceae	g__Akkermansia	s__Akkermansia muciniphila
G000020225	6.68931	9.72327	-2.14146	-11.8543	4.49913	-2.33955	0.000137056	0.000161083	0.00149981	0.0001554	0.000668864	d__Bacteria	p__Verrucomicrobiota	c__Verrucomicrobiae	o__Verrucomicrobiales	f__Akkermansiaceae	g__Akkermansia	s__Akkermansia muciniphila
G003762615	1.39458	3.73286	-3.32197	-6.94299	3.019	-2.31876	0.000137056	0.000661194	0.00352522	0.0001554	0.000668864	d__Bacteria	p__Bacteroidota	c__Bacteroidia	o__Bacteroidales	f__Muribaculaceae	g__CAG-485	s__CAG-485 sp002493045
G003461285	0.142652	1.54572	-2.85798	-4.58823	1.97186	-2.30431	0.000137056	0.00157265	0.00618455	0.0001554	0.000668864	d__Bacteria	p__Firmicutes_A	c__Clostridia	o__Lachnospirales	f__Lachnospiraceae	g__Eubacterium_G	s__Eubacterium_G sp000434315
G000155435	0.424078	1.48909	-2.05165	-3.55884	1.605	-2.28788	0.000137056	0.00190979	0.00715264	0.0001554	0.000668864	d__Bacteria	p__Firmicutes_A	c__Clostridia	o__Lachnospirales	f__Lachnospiraceae	g__Enterocloster	s__Enterocloster sp000155435
G003612315	4.16051	5.53786	0.609366	-4.92029	2.34481	-2.26741	0.000137056	0.00241157	0.00893624	0.0001554	0.000668864	d__Bacteria	p__Firmicutes_A	c__Clostridia	o__Lachnospirales	f__Lachnospiraceae	g__Butyribacter	s__Butyribacter sp003612285
G000225345	-0.113956	1.30173	-3.51417	-4.72115	2.23008	-2.26185	0.000137056	0.00179153	0.00688256	0.0001554	0.000668864	d__Bacteria	p__Firmicutes_A	c__Clostridia	o__Lachnospirales	f__Lachnospiraceae	g__Roseburia	s__Roseburia hominis
G000403455	5.8916	7.30094	2.06041	-5.30908	2.40005	-2.23569	0.000137056	0.000340344	0.00262628	0.0001554	0.000668864	d__Bacteria	p__Firmicutes_A	c__Clostridia	o__Lachnospirales	f__Lachnospiraceae	g__Sporofaciens	s__Sporofaciens sp000403455
G902363555	0.972347	2.3824	-2.06372	-4.40975	1.97088	-2.23428	0.000137056	0.00201454	0.00772553	0.0001554	0.000668864	d__Bacteria	p__Firmicutes_A	c__Clostridia	o__Lachnospirales	f__Lachnospiraceae	g__Catenibacillus	s__Catenibacillus sp902363555
G001578645	-0.44935	1.73373	-4.52236	-6.90715	2.984	-2.22813	0.000137056	0.000411925	0.00205555	0.000162685	0.000691454	d__Bacteria	p__Verrucomicrobiota	c__Verrucomicrobiae	o__Verrucomicrobiales	f__Akkermansiaceae	g__Akkermansia	s__Akkermansia sp001580195
G003858485	0.203029	1.26783	-3.0769	-4.35533	2.06679	-2.21929	0.000137056	0.00146487	0.00607534	0.0001554	0.000668864	d__Bacteria	p__Firmicutes_A	c__Clostridia	o__Lachnospirales	f__Vallitaleaceae	g__W11650	s__W11650 sp003858485
G000364165	1.90223	3.33252	-0.914688	-4.28082	1.96135	-2.21562	0.000137056	0.00243179	0.00908371	0.0001554	0.000668864	d__Bacteria	p__Firmicutes_A	c__Clostridia	o__Lachnospirales	f__Anaerotignaceae	g__Coprocola	s__Coprocola sp000364165
G900095865	-0.579961	0.645678	-2.28143	-3.06261	1.41163	-2.21177	0.00390865	0.00463638	0.0143074	0.000173611	0.000726208	d__Bacteria	p__Firmicutes_A	c__Clostridia	o__Oscillospirales	f__Ruminococcaceae	g__Massilioclostridium	s__Massilioclostridium coli
G001461035	0.144607	1.55218	-3.14982	-4.7797	2.1751	-2.19787	0.000137056	0.00120299	0.00528078	0.0001554	0.000668864	d__Bacteria	p__Firmicutes_A	c__Clostridia	o__Lachnospirales	f__Lachnospiraceae	g__Velocimicrobium	s__Velocimicrobium ethanolgignens
G900199495	0.88379	2.27472	-3.41566	-5.68832	2.6633	-2.18672	0.000137056	0.00129132	0.00558473	0.0001554	0.000668864	d__Bacteria	p__Firmicutes_A	c__Clostridia	o__Oscillospirales	f__Oscillospiraceae	g__An92	s__An92 sp900199495
G902363055	-1.7698	1.03783	-4.03061	-4.80403	2.25505	-2.18666	0.00585465	0.000925692	0.00410006	0.00022703	0.000892522	d__Bacteria	p__Firmicutes_A	c__Clostridia	o__Oscillospirales	f__Ruminococcaceae	g__Gemmiger	s__Gemmiger formicilis
G900312975	-0.437317	0.547795	-2.75544	-3.33655	1.469	-2.17215	0.00391629	0.00277399	0.00948712	0.000256167	0.000975712	d__Bacteria	p__Firmicutes_A	c__Clostridia	o__Lachnospirales	f__Lachnospiraceae	g__Massilistercora	s__Massilistercora timonensis
G000980235	1.80265	2.96739	0.938648	-2.09917	0.994673	-2.15464	0.0175461	5.17611e-05	0.000783232	0.000344794	0.00126259	d__Bacteria	p__Firmicutes_A	c__Clostridia	o__Oscillospirales	f__Ruminococcaceae	g__Ruminococcus_C	s__Ruminococcus_C sp000433635
G000153885	1.21549	2.41575	-1.7209	-4.18406	2.03707	-2.15264	0.000137056	0.00220189	0.00804401	0.0001554	0.000668864	d__Bacteria	p__Firmicutes_A	c__Clostridia	o__Lachnospirales	f__Lachnospiraceae	g__Eubacterium_G	s__Eubacterium_G ventriosum
G900066885	-1.31167	0.899324	-3.97289	-4.67164	2.14489	-2.14956	0.00391629	0.00222511	0.00771101	0.000197892	0.000800877	d__Bacteria	p__Firmicutes_A	c__Clostridia	o__Oscillospirales	f__Ruminococcaceae	g__CAG-353	s__CAG-353 sp900066885
G000154565	1.75883	5.04746	-2.05196	-6.81733	3.12794	-2.14464	0.00390865	0.000476436	0.00247111	0.000196678	0.000797503	d__Bacteria	p__Firmicutes_A	c__Clostridia	o__Oscillospirales	f__Ruminococcaceae	g__Anaerotruncus	s__Anaerotruncus colihominis
G000163515	1.83224	3.78505	-1.22784	-4.67623	2.16506	-2.11489	0.000137056	0.000953766	0.00422169	0.0001554	0.000668864	d__Bacteria	p__Firmicutes	c__Bacilli	o__Erysipelotrichales	f__Erysipelotrichaceae	g__Longicatena	s__Longicatena caecimuris
G004555965	-1.32029	0.379228	-4.94429	-5.24946	2.38105	-2.1067	0.000137056	0.00127047	0.0049375	0.000165113	0.000699086	d__Bacteria	p__Firmicutes_A	c__Clostridia	o__Oscillospirales	f__Butyricicoccaceae	g__Butyricicoccus_A	s__Butyricicoccus_A porcorum
G000156535	-0.403831	1.29795	-3.32644	-4.50706	2.17153	-2.09904	0.000137056	0.00216206	0.00810141	0.0001554	0.000668864	d__Bacteria	p__Firmicutes_A	c__Clostridia	o__Lachnospirales	f__Lachnospiraceae	g__Roseburia	s__Roseburia intestinalis
G900066135	0.235032	1.22416	-1.72886	-2.9028	1.26805	-2.09772	0.00197273	0.000569932	0.00317946	0.000166327	0.000703053	d__Bacteria	p__Firmicutes_A	c__Clostridia	o__Lachnospirales	f__Lachnospiraceae	g__Limivivens	s__Limivivens sp900066135
G900086585	-0.00524282	1.55059	-2.77946	-4.20915	2.00106	-2.07152	0.000137056	0.00230763	0.00871188	0.0001554	0.000668864	d__Bacteria	p__Firmicutes_A	c__Clostridia	o__Peptostreptococcales	f__Anaerovoracaceae	g__Emergencia	s__Emergencia timonensis
G000969835	10.1556	11.6799	9.05865	-2.63707	1.27753	-2.06404	0.0116992	2.42843e-05	0.00057766	0.000282877	0.00106878	d__Bacteria	p__Bacteroidota	c__Bacteroidia	o__Bacteroidales	f__Tannerellaceae	g__Parabacteroides	s__Parabacteroides goldsteinii
G000403295	4.36699	6.02762	0.204508	-6.27979	3.08244	-2.06328	0.000137056	0.000888076	0.00472439	0.0001554	0.000668864	d__Bacteria	p__Firmicutes_A	c__Clostridia	o__Lachnospirales	f__Lachnospiraceae	g__Schaedlerella	s__Schaedlerella sp000403295
G000469345	-1.06809	0.626176	-3.29107	-3.79907	1.80715	-2.05031	0.00391629	0.000986939	0.00439355	0.000186966	0.000766292	d__Bacteria	p__Firmicutes_A	c__Clostridia	o__Lachnospirales	f__Lachnospiraceae	g__Eubacterium_I	s__Eubacterium_I ramulus
G900539925	1.07465	2.89404	-3.12872	-6.00678	2.92832	-2.04501	0.000137056	0.00126501	0.00538203	0.0001554	0.000668864	d__Bacteria	p__Firmicutes_A	c__Clostridia	o__Oscillospirales	f__Acutalibacteraceae	g__CAG-177	s__CAG-177 sp003538135
G012510635	-0.903696	0.39712	-4.11846	-4.56866	2.31066	-2.04276	0.00196889	0.00240848	0.00893657	0.000183324	0.000755051	d__Bacteria	p__Patescibacteria	c__Saccharimonadia	o__Saccharimonadales	f__UBA10027	g__SDRW01	g__SDRW01_s__
G000157995	-0.45315	0.659899	-3.70714	-4.42208	2.12245	-2.03515	0.000137056	0.00291935	0.0103373	0.0001554	0.000668864	d__Bacteria	p__Firmicutes	c__Bacilli	o__Erysipelotrichales	f__Erysipelotrichaceae	g__Holdemania	s__Holdemania filiformis
G003612625	4.87814	6.25609	0.794844	-5.33946	2.4665	-2.02796	0.000137056	0.00192804	0.00795295	0.0001554	0.000668864	d__Bacteria	p__Firmicutes_A	c__Clostridia	o__Oscillospirales	f__Ruminococcaceae	g__Anaerotruncus	s__Anaerotruncus sp003612625
G000469445	4.59716	6.03501	3.07481	-3.01479	1.46803	-2.02505	0.000137056	0.00014461	0.00152738	0.0001554	0.000668864	d__Bacteria	p__Firmicutes_A	c__Clostridia	o__Oscillospirales	f__Oscillospiraceae	g__Dysosmobacter	s__Dysosmobacter welbionis
G001941225	-0.289636	1.35878	-2.21937	-3.6167	1.74082	-2.021	0.00196889	0.00283199	0.00934806	0.000168755	0.000710752	d__Bacteria	p__Firmicutes_A	c__Clostridia	o__UBA1381	f__UBA1381	g__CAG-41	s__CAG-41 sp001941225
G000403315	5.69261	7.30486	1.46885	-5.85127	3.05325	-1.96693	0.000137056	0.00155097	0.00698271	0.0001554	0.000668864	d__Bacteria	p__Firmicutes_A	c__Clostridia	o__Lachnospirales	f__Lachnospiraceae	g__14-2	s__14-2 sp000403315
G000156675	-0.544281	0.545898	-3.59802	-4.11219	2.12518	-1.96549	0.00196889	0.00215405	0.00830836	0.000162685	0.00069176	d__Bacteria	p__Firmicutes_A	c__Clostridia	o__Lachnospirales	f__Lachnospiraceae	g__Blautia	s__Blautia hansenii
G009917455	8.16008	9.45121	4.78071	-4.65283	2.30435	-1.96412	0.015597	0.000278231	0.00234522	0.000263452	0.00100942	d__Bacteria	p__Firmicutes_A	c__Clostridia	o__Lachnospirales	f__Lachnospiraceae	g__CAG-95	s__CAG-95 sp009917455
G002161675	-0.492554	0.913246	-4.14435	-5.24048	2.70573	-1.96114	0.0097506	0.00245136	0.00903276	0.000248883	0.000959952	d__Bacteria	p__Firmicutes_A	c__Clostridia	o__Oscillospirales	f__Oscillospiraceae	g__Enterenecus	s__Enterenecus faecium
G000154425	0.482584	1.76316	-3.36701	-5.08864	2.65901	-1.94417	0.000137056	0.00228397	0.00895571	0.0001554	0.000668864	d__Bacteria	p__Firmicutes_A	c__Clostridia	o__Lachnospirales	f__Lachnospiraceae	g__Coprococcus	s__Coprococcus eutactus
G001940245	0.00722007	0.975894	-1.81953	-2.70085	1.40183	-1.93867	0.000137056	0.00439363	0.0140818	0.000156614	0.000672514	d__Bacteria	p__Firmicutes_A	c__Clostridia	o__Lachnospirales	f__Lachnospiraceae	g__Fimousia	s__Fimousia sp001940245
G902167965	0.0448644	1.16755	-2.13058	-3.23551	1.53088	-1.93848	0.00391629	0.000540029	0.00304896	0.000211247	0.000841279	d__Bacteria	p__Firmicutes_A	c__Clostridia	o__Lachnospirales	f__Lachnospiraceae	g__Copromonas	s__Copromonas sp900066535
G900100685	0.872699	2.63857	-2.24369	-4.86672	2.68907	-1.93739	0.000137056	0.00198266	0.00793466	0.0001554	0.000668864	d__Bacteria	p__Firmicutes_A	c__Clostridia	o__Lachnospirales	f__Lachnospiraceae	g__Enterocloster	s__Enterocloster clostridioformis
G000169235	0.252559	1.71934	-2.93457	-4.54626	2.32664	-1.92301	0.000137056	0.00240241	0.00914763	0.000157828	0.0006766	d__Bacteria	p__Firmicutes_A	c__Clostridia	o__Lachnospirales	f__Lachnospiraceae	g__Dorea	s__Dorea formicigenerans
G009911505	5.54246	7.20235	1.47019	-6.03833	3.24193	-1.9164	0.000137056	0.00119774	0.00578199	0.0001554	0.000668864	d__Bacteria	p__Firmicutes_A	c__Clostridia	o__Lachnospirales	f__Lachnospiraceae	g__1XD42-69	s__1XD42-69 sp009911505
G000403845	3.91277	5.43326	0.147571	-5.58341	3.05484	-1.91559	0.000137056	0.00189012	0.00787363	0.0001554	0.000668864	d__Bacteria	p__Firmicutes_A	c__Clostridia	o__Lachnospirales	f__Lachnospiraceae	g__14-2	s__14-2 sp000403845
G003478275	-0.292401	0.639799	-3.3574	-3.99392	2.19399	-1.90273	0.000137056	0.00235244	0.00893917	0.0001554	0.000668864	d__Bacteria	p__Firmicutes_A	c__Clostridia	o__Lachnospirales	f__Lachnospiraceae	g__AM51-8	s__AM51-8 sp003478275
G000189595	1.29957	2.0484	-0.996171	-3.24903	1.82942	-1.88747	0.0097506	0.00347967	0.0114106	0.000237956	0.000926389	d__Bacteria	p__Firmicutes_A	c__Clostridia	o__Lachnospirales	f__Lachnospiraceae	g__Clostridium_Q	s__Clostridium_Q symbiosum
G000154505	0.849719	2.2753	-2.10567	-4.25398	2.19243	-1.88526	0.000137056	0.00329426	0.0114318	0.000156614	0.000672456	d__Bacteria	p__Firmicutes_A	c__Clostridia	o__Lachnospirales	f__Lachnospiraceae	g__Clostridium_AP	s__Clostridium_AP scindens
G004216775	-0.886769	0.870705	-3.04539	-3.84627	2.02702	-1.87206	0.00390865	0.00259432	0.00932063	0.000190608	0.000778362	d__Bacteria	p__Firmicutes_A	c__Clostridia	o__Lachnospirales	f__Lachnospiraceae	g__Cuneatibacter	s__Cuneatibacter caecimuris
G001717135	-0.87486	0.781083	-4.74966	-5.63194	2.79848	-1.86776	0.000137056	0.00180351	0.00754849	0.000159042	0.000679785	d__Bacteria	p__Firmicutes_A	c__Clostridia	o__Lachnospirales	f__Lachnospiraceae	g__Eisenbergiella	s__Eisenbergiella tayi
G011957885	4.26317	5.17173	-2.67066	-8.07394	3.74777	-1.86195	0.000137056	0.00162699	0.00727699	0.0001554	0.000668864	d__Bacteria	p__Firmicutes_A	c__Clostridia	o__Oscillospirales	f__CAG-272	g__Avispirillum	s__Avispirillum sp011957885
G009935805	2.5567	4.62135	-2.15968	-6.82066	3.51258	-1.85947	0.000137056	0.000871197	0.00429383	0.0001554	0.000668864	d__Bacteria	p__Firmicutes_A	c__Clostridia	o__Peptostreptococcales	f__Anaerovoracaceae	g__Emergencia	s__Emergencia sp009935805
G011960265	3.41413	4.82253	-0.67129	-5.65319	3.35597	-1.85701	0.000137056	0.00172232	0.00747443	0.0001554	0.000668864	d__Bacteria	p__Firmicutes_A	c__Clostridia	o__Lachnospirales	f__Lachnospiraceae	g__CAG-317	s__CAG-317 sp011960265
G001406335	0.543109	1.93595	-3.3194	-5.22438	2.71669	-1.83472	0.000137056	0.00204123	0.00817796	0.0001554	0.000668864	d__Bacteria	p__Firmicutes_A	c__Clostridia	o__Lachnospirales	f__Lachnospiraceae	g__Fusicatenibacter	s__Fusicatenibacter saccharivorans
G900066505	-0.125077	1.54539	-3.31933	-4.64935	2.68369	-1.82462	0.00196889	0.00253253	0.0095463	0.0001554	0.000668864	d__Bacteria	p__Firmicutes_A	c__Clostridia	o__Lachnospirales	f__Lachnospiraceae	g__Blautia_A	s__Blautia_A sp900066505
G003432035	-2.26036	-0.900702	-5.02348	-4.13838	2.23791	-1.81245	0.0097506	0.00297871	0.0104576	0.000506265	0.00168239	d__Bacteria	p__Firmicutes_A	c__Clostridia	o__Lachnospirales	f__Lachnospiraceae	g__Lacrimispora	s__Lacrimispora indica
G003477765	1.31097	3.52396	-1.21496	-5.08323	3.20637	-1.80037	0.000137056	0.00160785	0.00680064	0.0001554	0.000668864	d__Bacteria	p__Firmicutes_A	c__Clostridia	o__Lachnospirales	f__Lachnospiraceae	g__Eubacterium_G	s__Eubacterium_G sp000435815
G000235445	-2.23592	0.240105	-4.68739	-4.81102	2.66772	-1.79889	0.0136747	0.00254606	0.00889305	0.000377574	0.0013541	d__Bacteria	p__Firmicutes_A	c__Clostridia	o__Lachnospirales	f__Lachnospiraceae	g__Johnsonella	s__Johnsonella ignava
G003611875	5.28471	6.77886	0.596148	-6.23199	3.9654	-1.79716	0.000137056	0.00193773	0.0083246	0.0001554	0.000668864	d__Bacteria	p__Firmicutes_A	c__Clostridia	o__Lachnospirales	f__Lachnospiraceae	g__Ventrimonas	s__Ventrimonas sp003611875
G001421185	-1.39137	1.53032	-4.35498	-5.65235	3.17807	-1.78776	0.0156275	0.00159217	0.00648351	0.000435849	0.00154188	d__Archaea	p__Thermoplasmatota	c__Thermoplasmata	o__Methanomassiliicoccales	f__Methanomassiliicoccaceae	g__DTU008	s__DTU008 sp001421185
G001487125	0.118414	1.50705	-2.53795	-4.04975	2.18757	-1.76591	0.000137056	0.00171819	0.00678801	0.00016147	0.000687879	d__Bacteria	p__Bacteroidota	c__Bacteroidia	o__Bacteroidales	f__Marinifilaceae	g__Gabonibacter	s__Gabonibacter massiliensis
G003611805	7.104	7.94816	2.3043	-5.88827	2.96658	-1.76198	0.0175461	0.000909161	0.00501892	0.000324155	0.00120075	d__Bacteria	p__Firmicutes_A	c__Clostridia	o__Lachnospirales	f__Lachnospiraceae	g__UBA3282	s__UBA3282 sp003611805
G000403275	5.83241	7.63681	0.885349	-7.13075	3.76668	-1.75322	0.000137056	0.00155251	0.00711762	0.0001554	0.000668864	d__Bacteria	p__Firmicutes_A	c__Clostridia	o__Lachnospirales	f__Lachnospiraceae	g__Kineothrix	s__Kineothrix sp000403275
G000155875	-0.591556	0.402793	-3.38917	-3.83605	2.22036	-1.74287	0.00391629	0.00438499	0.0146904	0.000203963	0.000818926	d__Bacteria	p__Firmicutes_A	c__Clostridia	o__Lachnospirales	f__Lachnospiraceae	g__Bariatricus	s__Bariatricus comes
G001688625	2.83178	4.36038	-1.97679	-6.73104	4.02348	-1.73933	0.000137056	0.0011895	0.00549947	0.0001554	0.000668864	d__Bacteria	p__Firmicutes_A	c__Clostridia	o__Oscillospirales	f__Oscillospiraceae	g__Flavonifractor	s__Flavonifractor plautii
G000154305	-0.0416003	1.28567	-3.35584	-4.59479	2.59083	-1.73053	0.00390865	0.00275881	0.0102685	0.000160256	0.000683676	d__Bacteria	p__Firmicutes_A	c__Clostridia	o__Lachnospirales	f__Lachnospiraceae	g__Anaerostipes	s__Anaerostipes caccae
G900113155	2.61289	3.87314	-0.908987	-4.94347	3.20377	-1.71525	0.000137056	0.00331482	0.0122599	0.0001554	0.000668864	d__Bacteria	p__Firmicutes_A	c__Clostridia	o__Lachnospirales	f__Lachnospiraceae	g__Enterocloster	s__Enterocloster clostridioformis
G011959105	6.85292	10.4552	4.50386	-5.82243	3.44137	-1.71241	0.0214443	0.000130588	0.00145678	0.000423708	0.0015116	d__Bacteria	p__Firmicutes_A	c__Clostridia	o__Lachnospirales	f__Lachnospiraceae	g__Acetatifactor	s__Acetatifactor sp011959105
G900142265	2.71697	3.68205	-0.742546	-4.28107	2.48924	-1.70199	0.000137056	0.0033404	0.0120898	0.0001554	0.000668864	d__Bacteria	p__Firmicutes_A	c__Clostridia	o__Lachnospirales	f__Anaerotignaceae	g__Anaerotignum	s__Anaerotignum lactatifermentans
G009917445	5.81821	7.03871	0.772232	-6.25836	3.24629	-1.69663	0.0234392	0.00147684	0.00703878	0.0003108	0.00115876	d__Bacteria	p__Firmicutes_A	c__Clostridia	o__Oscillospirales	f__Acutalibacteraceae	g__Acutalibacter	s__Acutalibacter sp009936055
G900104615	2.22425	3.87489	-2.65259	-6.4465	3.28187	-1.68383	0.125	0.0102654	0.0314694	0.0104118	0.0280464	d__Bacteria	p__Firmicutes_A	c__Clostridia	o__Oscillospirales	f__Ruminococcaceae	g__Phocea	s__Phocea massiliensis
G000492175	5.63785	8.31366	1.60492	-5.79339	3.65691	-1.67142	0.0156275	0.000724141	0.0043179	0.000320513	0.00118905	d__Bacteria	p__Firmicutes_A	c__Clostridia	o__Oscillospirales	f__Oscillospiraceae	g__Lawsonibacter	s__Lawsonibacter sp000492175
G000210635	0.506911	1.62647	-0.914299	-2.76508	1.58617	-1.6577	0.00390865	0.000956638	0.00472183	0.000234314	0.000914917	d__Bacteria	p__Firmicutes_A	c__Clostridia	o__Oscillospirales	f__Ruminococcaceae	g__Ruminiclostridium_E	s__Ruminiclostridium_E siraeum
G900199515	-0.403242	0.502756	-2.31689	-2.77143	1.59613	-1.65549	0.00586609	0.00552387	0.0174995	0.000185752	0.000762833	d__Bacteria	p__Firmicutes	c__Bacilli	o__Erysipelotrichales	f__Erysipelotrichaceae	g__Massilicoli	s__Massilicoli timonensis
G900097105	-2.65562	-0.782666	-6.31898	-6.08926	3.45571	-1.65111	0.0195332	0.00151885	0.00619206	0.000775787	0.00250932	d__Bacteria	p__Verrucomicrobiota	c__Verrucomicrobiae	o__Verrucomicrobiales	f__Akkermansiaceae	g__Akkermansia	s__Akkermansia glycaniphila
G001940225	-1.13798	-0.187349	-4.94238	-4.83249	2.85699	-1.64241	0.00196889	0.00396057	0.0136114	0.000212461	0.000838876	d__Bacteria	p__Firmicutes_A	c__Clostridia	o__Lachnospirales	f__Lachnospiraceae	g__14-2	s__14-2 sp001940225
G902363565	0.442865	1.52871	-2.47456	-4.13111	2.79438	-1.63154	0.000137056	0.00373079	0.0134096	0.0001554	0.000668864	d__Bacteria	p__Firmicutes_A	c__Clostridia	o__Oscillospirales	f__Acutalibacteraceae	g__Solibaculum	s__Solibaculum mannosilyticum
G000154345	-1.04188	0.109354	-3.161	-3.19721	1.99884	-1.57834	0.0136747	0.00676709	0.0211872	0.000316871	0.0011652	d__Bacteria	p__Firmicutes_A	c__Clostridia	o__Oscillospirales	f__Acutalibacteraceae	g__Clostridium_A	s__Clostridium_A leptum
G900248245	7.02622	8.23185	2.37337	-5.72802	3.25122	-1.57689	0.000137056	0.00199202	0.00873002	0.0001554	0.000668864	d__Bacteria	p__Firmicutes_A	c__Clostridia	o__Lachnospirales	f__Lachnospiraceae	g__Acetatifactor	s__Acetatifactor muris
G902363595	1.63418	2.11981	-1.76474	-4.10941	2.3341	-1.56564	0.0488289	0.00530184	0.0174681	0.000983392	0.00319642	d__Bacteria	p__Firmicutes_A	c__Clostridia	o__Peptostreptococcales	f__Anaerovoracaceae	g__BX12	s__BX12 sp902363595
G900129135	2.4062	3.26209	-1.4983	-4.9408	3.30431	-1.55967	0.000137056	0.00333425	0.0124033	0.0001554	0.000668864	d__Bacteria	p__Firmicutes_A	c__Clostridia	o__Lachnospirales	f__Lachnospiraceae	g__Lactonifactor	s__Lactonifactor longoviformis
G000173815	1.38344	2.21288	-2.57867	-4.95445	3.20331	-1.55533	0.000137056	0.00377671	0.0137713	0.0001554	0.000668864	d__Bacteria	p__Firmicutes_A	c__Clostridia	o__Lachnospirales	f__Lachnospiraceae	g__Marvinbryantia	s__Marvinbryantia formatexigens
G900048895	0.382876	1.25856	-3.0803	-4.32828	2.89058	-1.54282	0.0194952	0.00446097	0.0152494	0.000432207	0.00152987	d__Bacteria	p__Firmicutes_A	c__Clostridia	o__Oscillospirales	f__Acutalibacteraceae	g__Acutalibacter	s__Acutalibacter timonensis
G004556455	1.13412	2.2185	-1.34971	-3.49867	2.26479	-1.51336	0.0272919	0.00363461	0.0125826	0.000613102	0.00208903	d__Bacteria	p__Firmicutes_A	c__Clostridia	o__Saccharofermentanales	f__DTU023	g__SFGY01	s__SFGY01 sp004556455
G001543345	0.3257	2.34249	-1.39115	-3.63984	2.39665	-1.51307	0.0195332	0.00252017	0.00970078	0.00048684	0.00170347	d__Bacteria	p__Firmicutes	c__Bacilli	o__Haloplasmatales_A	f__Turicibacteraceae	g__Turicibacter	s__Turicibacter sp001543345
G900544565	-2.70018	4.99751	-5.32268	-10.4147	6.12452	-1.5021	0.0955169	0.00529185	0.0169424	0.0054475	0.0154699	d__Bacteria	p__Proteobacteria	c__Alphaproteobacteria	o__RF32	f__CAG-239	g__CAG-267	s__CAG-267 sp001917135
G001244545	0.870759	1.34344	-3.12057	-4.4616	2.9402	-1.49691	0.00197273	0.00386871	0.0138593	0.000206391	0.000829406	d__Bacteria	p__Firmicutes	c__Bacilli	o__Erysipelotrichales	f__Coprobacillaceae	g__Stoquefichus	s__Stoquefichus sp001244545
G001280875	2.06661	2.70547	-2.22499	-4.85376	2.95348	-1.49516	0.000137056	0.00423695	0.0149111	0.000156614	0.000672286	d__Bacteria	p__Firmicutes_A	c__Clostridia	o__Lachnospirales	f__Lachnospiraceae	g__Sellimonas	s__Sellimonas intestinalis
G003458885	-0.345411	0.461067	-2.84729	-3.41719	2.13327	-1.49311	0.0234392	0.00569914	0.0184888	0.000563326	0.00192993	d__Bacteria	p__Firmicutes_A	c__Clostridia	o__Lachnospirales	f__Lachnospiraceae	g__UBA9414	s__UBA9414 sp003458885
G001305135	1.64194	2.35435	-0.678314	-3.0332	1.56826	-1.48436	0.124757	0.00288265	0.0114513	0.00888573	0.0243743	d__Bacteria	p__Firmicutes_A	c__Clostridia	o__Oscillospirales	f__Butyricicoccaceae	g__Agathobaculum	s__Agathobaculum sp900291975
G902363025	0.248675	1.49076	-1.67577	-3.07215	2.08484	-1.48047	0.00197273	0.00581572	0.0186339	0.000185752	0.000764111	d__Bacteria	p__Firmicutes_A	c__Clostridia	o__Lachnospirales	f__Lachnospiraceae	g__Copromonas	s__Copromonas sp000435795
G900552765	-0.594004	2.02105	-4.72027	-6.58187	4.2345	-1.47421	0.0545816	0.00248022	0.00928803	0.00168755	0.00525205	d__Bacteria	p__Firmicutes_A	c__Clostridia	o__TANB77	f__CAG-508	g__CAG-269	s__CAG-269 sp000431335
G002160515	1.56663	2.4236	-0.609972	-3.29272	2.32385	-1.45859	0.000137056	0.00720786	0.0228361	0.000159042	0.000680339	d__Bacteria	p__Firmicutes_A	c__Clostridia	o__Oscillospirales	f__Acutalibacteraceae	g__Limousia	s__Limousia pullorum
G900604355	-0.0675929	0.897483	-2.20647	-3.13097	1.93032	-1.45682	0.0194952	0.00619545	0.0195155	0.000394571	0.00141685	d__Bacteria	p__Firmicutes_A	c__Clostridia	o__Lachnospirales	f__Lachnospiraceae	g__Luxibacter	s__Luxibacter massiliensis
G900155395	0.00393761	0.969905	-1.33501	-2.54038	1.66029	-1.43671	0.0292982	0.00470486	0.015065	0.000779429	0.00259794	d__Bacteria	p__Firmicutes	c__Bacilli	o__Erysipelotrichales	f__Erysipelotrichaceae	g__Merdibacter	s__Merdibacter massiliensis
G000526735	-0.208648	0.816363	-2.19701	-2.9482	1.90413	-1.43528	0.0233935	0.00856545	0.025841	0.000661665	0.00219624	d__Bacteria	p__Firmicutes_A	c__Clostridia	o__Lachnospirales	f__Lachnospiraceae	g__Ruminococcus_B	s__Ruminococcus_B gnavus
G001941055	3.29828	4.34239	2.50813	-1.95346	1.27376	-1.42729	0.0566413	0.000867215	0.00484455	0.00142531	0.00451689	d__Bacteria	p__Firmicutes_A	c__Clostridia	o__Oscillospirales	f__Ruminococcaceae	f__Ruminococcaceae_g__	f__Ruminococcaceae_g___s__
G900552655	0.192811	1.53064	-3.51119	-5.00561	3.55933	-1.42499	0.0272919	0.00382225	0.0136756	0.000650738	0.00220259	d__Bacteria	p__Firmicutes_A	c__Clostridia	o__TANB77	f__CAG-508	g__Merdicola	s__Merdicola sp900552655
G011958345	5.06076	6.39309	0.199449	-6.20655	4.24251	-1.4142	0.000137056	0.00351129	0.0130334	0.0001554	0.000668864	d__Bacteria	p__Firmicutes_A	c__Clostridia	o__Lachnospirales	f__Lachnospiraceae	g__Acetatifactor	g__Acetatifactor_s__
G900604335	-0.87958	0.441482	-2.42742	-2.83306	1.9094	-1.4044	0.050683	0.00661815	0.0203772	0.0012687	0.00401326	d__Bacteria	p__Firmicutes_A	c__Clostridia	o__Oscillospirales	f__Butyricicoccaceae	g__Butyricicoccus	s__Butyricicoccus sp900604335
G003148945	-1.39684	-0.26368	-3.50382	-3.2567	2.24618	-1.39474	0.0156275	0.00541842	0.0178913	0.000554827	0.00189143	d__Bacteria	p__Firmicutes_A	c__Clostridia	o__Lachnospirales	f__Lachnospiraceae	g__Murimonas	s__Murimonas intestini
G000403475	5.02023	5.68996	0.0647474	-5.8563	4.2697	-1.39207	0.0136747	0.00508763	0.0175855	0.000325369	0.00120464	d__Bacteria	p__Firmicutes_A	c__Clostridia	o__Lachnospirales	f__Lachnospiraceae	g__MD308	s__MD308 sp000403475
G001406535	-0.0406088	1.84461	-1.43943	-3.3552	2.51567	-1.38739	0.0175461	0.0076798	0.0236661	0.000515977	0.00178671	d__Bacteria	p__Firmicutes	c__Bacilli	o__Haloplasmatales_A	f__Turicibacteraceae	g__Turicibacter	s__Turicibacter sp001543345
G900142165	-1.88057	-0.635846	-3.71786	-3.30781	2.31857	-1.38717	0.0468758	0.00463657	0.0149172	0.00210276	0.0062177	d__Bacteria	p__Firmicutes_A	c__Clostridia	o__Lachnospirales	f__Lachnospiraceae	g__Hespellia	s__Hespellia stercorisuis
G001406695	0.978089	1.63953	-1.97063	-3.67487	2.6718	-1.38484	0.0078023	0.00842717	0.0260801	0.000305944	0.00113577	d__Bacteria	p__Firmicutes	c__Bacilli	o__Erysipelotrichales	f__Erysipelotrichaceae	g__Clostridium_AQ	s__Clostridium_AQ innocuum
G000398925	1.17691	2.07778	-1.86005	-4.05234	2.78535	-1.36997	0.0116992	0.00591957	0.0194875	0.000274378	0.00104356	d__Bacteria	p__Firmicutes_A	c__Clostridia	o__Oscillospirales	f__Butyricicoccaceae	g__Butyricicoccus	s__Butyricicoccus pullicaecorum
G002161285	0.909642	1.97498	-1.92345	-3.84316	2.48143	-1.36852	0.0253921	0.00702056	0.0224773	0.000489268	0.00171596	d__Bacteria	p__Firmicutes_A	c__Clostridia	o__Lachnospirales	f__Lachnospiraceae	g__Blautia	s__Blautia ornithocaccae
G001404335	1.03957	1.78183	-1.80708	-3.56648	2.45356	-1.34534	0.125	0.0258488	0.0701393	0.0104118	0.0280464	d__Bacteria	p__Firmicutes_A	c__Clostridia	o__Lachnospirales	f__Lachnospiraceae	g__Muricomes	s__Muricomes contortus_B
G002160755	0.00202288	0.392047	-2.17207	-2.674	1.83995	-1.34521	0.0488289	0.0108637	0.0320259	0.00206998	0.00628271	d__Bacteria	p__Firmicutes_A	c__Clostridia	o__Lachnospirales	f__Lachnospiraceae	g__Lachnoclostridium_A	s__Lachnoclostridium_A sp002160755
G000411355	-1.13513	0.106625	-4.27666	-4.3114	2.96617	-1.34151	0.00781753	0.0065192	0.0208166	0.000297446	0.00110871	d__Bacteria	p__Firmicutes_A	c__Clostridia	o__Lachnospirales	f__Lachnospiraceae	g__Faecalimonas	s__Faecalimonas umbilicata
G900549925	-0.887843	0.453363	-3.36332	-4.15029	2.96584	-1.3379	0.0390635	0.00603827	0.0194493	0.00104895	0.00331756	d__Bacteria	p__Firmicutes_A	c__Clostridia	o__TANB77	f__CAG-508	g__CAG-273	s__CAG-273 sp003507395
G902801975	-1.94325	-0.594668	-5.23505	-4.9356	3.53623	-1.33305	0.0818718	0.00388113	0.0134711	0.00282634	0.00834075	d__Bacteria	p__Firmicutes	c__Bacilli	o__RF39	f__UBA660	g__RUG12438	s__RUG12438 sp902801685
G002160895	-0.813969	0.440279	-2.68872	-3.30624	2.43318	-1.30719	0.0644537	0.0100566	0.0297531	0.00254711	0.00773309	d__Bacteria	p__Firmicutes_A	c__Clostridia	o__Oscillospirales	f__Ruminococcaceae	g__Faecalibacterium	s__Faecalibacterium sp002160895
G004560375	2.62114	4.9264	-0.916056	-6.10338	4.57559	-1.30174	0.0722661	0.0039221	0.0142426	0.00218531	0.00671822	d__Bacteria	p__Firmicutes_A	c__Clostridia	o__Oscillospirales	f__Oscillospiraceae	g__Enterenecus	s__Enterenecus sp004560375
G001486165	2.04895	2.81012	-1.67623	-4.38721	2.78694	-1.29179	0.0996097	0.00681028	0.022261	0.00463287	0.0136835	d__Bacteria	p__Firmicutes_A	c__Clostridia	o__Oscillospirales	f__Ruminococcaceae	g__Bittarella	s__Bittarella massiliensis
G902387315	0.37815	1.32911	-1.9038	-3.14853	2.15915	-1.28645	0.0331396	0.011238	0.0327627	0.000866841	0.00282325	d__Bacteria	p__Firmicutes_A	c__Clostridia	o__Oscillospirales	f__Oscillospiraceae	g__Evtepia	s__Evtepia gabavorous
G001244495	2.32948	2.69037	-2.03161	-4.76171	3.18774	-1.277	0.125	0.0129634	0.038446	0.0104118	0.0280464	d__Bacteria	p__Firmicutes_A	c__Clostridia	o__Oscillospirales	f__Oscillospiraceae	g__Lawsonibacter	s__Lawsonibacter asaccharolyticus
G001688705	4.98341	6.1235	0.45274	-5.93312	3.84675	-1.27522	0.115235	0.00759968	0.0245575	0.00832848	0.023152	d__Bacteria	p__Firmicutes_A	c__Clostridia	o__Oscillospirales	f__Acutalibacteraceae	g__Acutalibacter	s__Acutalibacter muris
G900066155	-0.839363	0.351424	-3.89364	-3.99089	2.91785	-1.25893	0.0742192	0.00729852	0.02321	0.00290404	0.00874669	d__Bacteria	p__Firmicutes_A	c__Clostridia	o__Oscillospirales	f__Ruminococcaceae	g__Massilimaliae	s__Massilimaliae timonensis
G000371705	-0.377898	0.0608195	-4.18899	-4.18918	3.14553	-1.23726	0.126706	0.0132167	0.0390621	0.0105259	0.0283372	d__Bacteria	p__Firmicutes_A	c__Clostridia	o__Lachnospirales	f__Lachnospiraceae	g__Enterocloster	s__Enterocloster bolteae
G005046025	8.25641	9.53004	6.42754	-3.08632	2.59492	-1.20237	0.0566413	0.00759411	0.0248946	0.00136218	0.00433654	d__Bacteria	p__Actinobacteriota	c__Coriobacteriia	o__Coriobacteriales	f__Eggerthellaceae	g__Parvibacter	s__Parvibacter caecicola
G009917405	2.94285	3.76646	-0.0817395	-3.78235	2.98178	-1.18405	0.0448351	0.0109929	0.0329888	0.00103195	0.00336433	d__Bacteria	p__Firmicutes	c__Bacilli	o__Erysipelotrichales	f__Erysipelotrichaceae	g__C-19	s__C-19 sp009917405
G003481995	0.559303	1.32519	-2.73324	-3.95885	3.03718	-1.18381	0.0351573	0.00918345	0.0284849	0.000823135	0.00271072	d__Bacteria	p__Firmicutes_A	c__Clostridia	o__Lachnospirales	f__Lachnospiraceae	g__Scatomonas	s__Scatomonas sp003481995
G003481355	-1.2143	-0.284331	-2.75408	-2.53833	2.22122	-1.1562	0.0234392	0.0138029	0.0391894	0.000745435	0.00240195	d__Bacteria	p__Firmicutes_A	c__Clostridia	o__Lachnospirales	f__Lachnospiraceae	g__CAG-317	s__CAG-317 sp000433215
G000403355	1.73146	2.93358	0.162255	-2.81237	2.24238	-1.1348	0.0429696	0.0171574	0.0485135	0.00100646	0.00327582	d__Bacteria	p__Actinobacteriota	c__Coriobacteriia	o__Coriobacteriales	f__Eggerthellaceae	g__Adlercreutzia	s__Adlercreutzia caecimuris
G000185385	-3.70535	-2.54236	-6.42756	-3.73768	3.03806	-1.11717	0.117188	0.0172616	0.0474174	0.0162563	0.0413913	d__Bacteria	p__Firmicutes_A	c__Clostridia	o__Lachnospirales	f__Lachnospiraceae	g__Lachnoanaerobaculum	s__Lachnoanaerobaculum saburreum
G900066305	-2.04405	-1.24502	-3.5494	-2.28664	1.96033	-1.1108	0.0566413	0.0140328	0.0395309	0.00707435	0.0188213	d__Bacteria	p__Firmicutes_A	c__Clostridia	o__Peptostreptococcales	f__Anaerovoracaceae	g__Copromorpha	s__Copromorpha sp900066305
G004555265	-0.487162	1.50523	-3.5249	-4.55644	4.06783	-1.08999	0.0994156	0.0108221	0.0328216	0.00669678	0.0187613	d__Bacteria	p__Firmicutes_A	c__Clostridia	o__Oscillospirales	f__Acutalibacteraceae	g__Fimenecus	s__Fimenecus sp004555265
G000233455	1.29337	2.05751	-2.13067	-4.27775	3.2282	-1.08703	0.126706	0.0375639	0.0979657	0.0104798	0.0282216	d__Bacteria	p__Firmicutes_A	c__Clostridia	o__Lachnospirales	f__Lachnospiraceae	g__Enterocloster	s__Enterocloster citroniae
G003478165	-0.255765	0.342948	-1.4874	-1.97785	1.76111	-1.08007	0.0818718	0.0159151	0.0451202	0.00628642	0.0173163	d__Bacteria	p__Firmicutes_A	c__Clostridia	o__Lachnospirales	f__Lachnospiraceae	g__Blautia	s__Blautia sp001304935
G003612475	-0.916686	-0.0941416	-2.59113	-2.30382	2.04591	-1.07542	0.0996097	0.0213462	0.0575535	0.00563326	0.0156534	d__Bacteria	p__Actinobacteriota	c__Coriobacteriia	o__Coriobacteriales	f__Eggerthellaceae	g__D16-63	s__D16-63 sp003612475
G001688965	0.417797	0.779067	-2.83031	-3.63517	2.72821	-1.06349	0.0643281	0.0147674	0.0422228	0.00374417	0.0107772	d__Bacteria	p__Firmicutes	c__Bacilli	o__Erysipelotrichales	f__Erysipelotrichaceae	g__Clostridium_AQ	s__Clostridium_AQ innocuum
G003762745	7.30411	7.86918	6.13978	-1.63694	1.48931	-1.05292	0.087891	0.0108738	0.0334309	0.00477855	0.0139977	d__Bacteria	p__Bacteroidota	c__Bacteroidia	o__Bacteroidales	f__Muribaculaceae	g__Paramuribaculum	s__Paramuribaculum intestinale
G000422625	1.40161	2.9063	0.16771	-2.73857	2.30597	-1.04999	0.0585944	0.0197136	0.0546902	0.00160135	0.00499656	d__Bacteria	p__Actinobacteriota	c__Coriobacteriia	o__Coriobacteriales	f__Eggerthellaceae	g__Adlercreutzia	s__Adlercreutzia mucosicola
G000158655	3.55151	4.03722	-0.362358	-4.11478	4.64038	-1.03147	0.0351573	0.0129906	0.0385081	0.000585179	0.00199713	d__Bacteria	p__Firmicutes_A	c__Clostridia	o__Oscillospirales	f__Ruminococcaceae	g__Massilioclostridium	s__Massilioclostridium methylpentosum
G000153905	-0.409716	0.0391261	-2.27248	-2.25308	1.87455	-1.02249	0.121094	0.0230339	0.0623185	0.013436	0.0353707	d__Bacteria	p__Firmicutes_A	c__Clostridia	o__Lachnospirales	f__Lachnospiraceae	g__Blautia_A	s__Blautia_A obeum
G009911385	0.547131	1.49097	0.193382	-1.70799	1.62147	-1.01695	0.103516	0.00987113	0.0305017	0.0127112	0.0331806	d__Bacteria	p__Actinobacteriota	c__Coriobacteriia	o__Coriobacteriales	f__Eggerthellaceae	g__D16-34	s__D16-34 sp009911635
G902363685	-0.484873	0.19702	-2.34133	-2.48959	2.13443	-1.01382	0.124757	0.0266526	0.0710946	0.0147533	0.0386941	d__Bacteria	p__Firmicutes_A	c__Clostridia	o__Lachnospirales	f__Lachnospiraceae	g__UMGS1375	s__UMGS1375 sp900066615
G002160955	-1.70234	-0.887227	-3.93026	-4.01509	3.71335	-0.992598	0.101365	0.00914729	0.0279875	0.00858707	0.0234474	d__Bacteria	p__Firmicutes_A	c__Clostridia	o__Oscillospirales	f__Ruminococcaceae	g__Gemmiger_A	s__Gemmiger_A avium
G000403255	6.68979	7.02504	5.07607	-1.99357	2.40454	-0.985568	0.125	0.0198136	0.0557901	0.0104798	0.0282117	d__Bacteria	p__Firmicutes_A	c__Clostridia	o__Lachnospirales	f__Lachnospiraceae	g__14-2	s__14-2 sp000403255
G009911695	-1.0314	0.11207	-1.97905	-2.04191	1.99151	-0.978207	0.087891	0.0247046	0.0664032	0.00612495	0.0168771	d__Bacteria	p__Actinobacteriota	c__Coriobacteriia	o__Coriobacteriales	f__Eggerthellaceae	g__QWKK01	s__QWKK01 sp009911695
G003435865	-0.617474	0.32935	-1.85044	-2.2614	2.26622	-0.950668	0.125	0.0196897	0.0545374	0.0125826	0.0335924	d__Bacteria	p__Firmicutes_A	c__Clostridia	o__Oscillospirales	f__Acutalibacteraceae	g__Ruminococcus_E	s__Ruminococcus_E bromii_B
G000478885	5.83609	6.94458	4.5527	-2.25062	2.1705	-0.941917	0.117188	0.0209017	0.0583226	0.00898893	0.0247952	d__Bacteria	p__Actinobacteriota	c__Coriobacteriia	o__Coriobacteriales	f__Eggerthellaceae	g__Adlercreutzia	s__Adlercreutzia equolifaciens
G001437235	-1.97477	-1.10232	-3.18104	-2.53712	2.5555	-0.929081	0.117188	0.0153726	0.0437957	0.0130548	0.0344456	d__Bacteria	p__Firmicutes	c__Bacilli	o__Lactobacillales	f__Lactobacillaceae	g__Limosilactobacillus	s__Limosilactobacillus ingluviei
G003612585	5.26774	5.5381	1.3163	-4.25631	5.01281	-0.88658	0.125	0.0377421	0.0984105	0.0104118	0.0280464	d__Bacteria	p__Firmicutes_A	c__Clostridia	o__Lachnospirales	f__Lachnospiraceae	g__Choladousia	s__Choladousia sp003612585
G001481375	2.60022	2.93028	1.37341	-2.7609	3.32151	-0.678337	0.105263	0.0405689	0.10498	0.00790234	0.0220848	d__Bacteria	p__Firmicutes_A	c__Clostridia	o__Oscillospirales	f__Ruminococcaceae	g__Ruthenibacterium	s__Ruthenibacterium lactatiformans
G009774765	1.54502	-0.315034	2.91221	2.94491	2.74033	0.95987	0.140625	0.0120575	0.0516841	0.0115372	0.047821	d__Bacteria	p__Bacteroidota	c__Bacteroidia	o__Bacteroidales	f__UBA932	g__Cryptobacteroides	s__Cryptobacteroides sp009774765
G000022885	-4.55381	-6.26866	0.226956	6.2131	4.97767	1.09587	0.124757	0.0185675	0.0653064	0.0131702	0.0492461	d__Bacteria	p__Proteobacteria	c__Gammaproteobacteria	o__Enterobacterales	f__Enterobacteriaceae	g__Edwardsiella	s__Edwardsiella ictaluri
G900553625	1.92447	0.883319	3.04061	2.08623	1.77606	1.11902	0.136452	0.00823417	0.0378379	0.0101022	0.0423637	d__Bacteria	p__Firmicutes_A	c__Clostridia	o__TANB77	f__CAG-508	g__CAG-793	s__CAG-793 sp000433915
G000648015	-3.67995	-5.79578	3.92793	8.16258	6.99498	1.12338	0.103516	0.00599868	0.0282738	0.00633134	0.0268509	d__Bacteria	p__Firmicutes	c__Bacilli	o__Lactobacillales	f__Enterococcaceae	g__Enterococcus	s__Enterococcus faecalis
G000777575	-6.13194	-8.19895	-0.968256	7.46537	5.7559	1.12784	0.107213	0.019825	0.0679035	0.0123215	0.0450427	d__Bacteria	p__Proteobacteria	c__Gammaproteobacteria	o__Enterobacterales	f__Enterobacteriaceae	g__Escherichia	s__Escherichia coli
G000026325	-6.08987	-8.08869	-0.231427	8.71969	6.67368	1.14685	0.0994156	0.0117448	0.0455558	0.0121394	0.0425647	d__Bacteria	p__Proteobacteria	c__Gammaproteobacteria	o__Enterobacterales	f__Enterobacteriaceae	g__Escherichia	s__Escherichia coli
G000648175	-3.46776	-5.65826	4.47235	8.54725	7.07255	1.15128	0.134766	0.0111878	0.0463553	0.00992983	0.040722	d__Bacteria	p__Firmicutes	c__Bacilli	o__Lactobacillales	f__Enterococcaceae	g__Enterococcus	s__Enterococcus faecalis
G000025405	-5.7824	-7.6343	-0.636691	7.56767	6.00234	1.17176	0.0976566	0.0122144	0.045697	0.00955954	0.036151	d__Bacteria	p__Proteobacteria	c__Gammaproteobacteria	o__Enterobacterales	f__Enterobacteriaceae	g__Pantoea	s__Pantoea ananatis
G001283625	-5.98422	-7.94695	-0.395852	7.81241	6.03669	1.19714	0.0955169	0.0117904	0.0439582	0.0100913	0.0364529	d__Bacteria	p__Proteobacteria	c__Gammaproteobacteria	o__Enterobacterales	f__Enterobacteriaceae	g__Escherichia	s__Escherichia coli
G000008865	-6.11561	-8.01213	0.0271629	8.41442	6.49043	1.21032	0.107422	0.0147047	0.0535469	0.0131544	0.0467307	d__Bacteria	p__Proteobacteria	c__Gammaproteobacteria	o__Enterobacterales	f__Enterobacteriaceae	g__Escherichia	s__Escherichia coli
G000006925	-6.06857	-8.3362	-0.155384	8.42463	6.39595	1.21914	0.0996097	0.0134048	0.0494116	0.0116829	0.042045	d__Bacteria	p__Proteobacteria	c__Gammaproteobacteria	o__Enterobacterales	f__Enterobacteriaceae	g__Escherichia	s__Escherichia coli
G001066585	-5.82179	-8.15038	0.833492	9.73665	7.64395	1.22192	0.0761724	0.00749702	0.0324339	0.00482712	0.0201405	d__Bacteria	p__Proteobacteria	c__Gammaproteobacteria	o__Enterobacterales	f__Enterobacteriaceae	g__Klebsiella	s__Klebsiella pneumoniae
G000240185	-5.72923	-8.10007	1.23958	10.2274	7.40739	1.22885	0.0722661	0.00647693	0.0288623	0.00383401	0.0163042	d__Bacteria	p__Proteobacteria	c__Gammaproteobacteria	o__Enterobacterales	f__Enterobacteriaceae	g__Klebsiella	s__Klebsiella pneumoniae
G008273775	-5.97253	-7.93324	-0.712264	7.89689	5.94897	1.23252	0.103516	0.018441	0.0642601	0.0130075	0.0471454	d__Bacteria	p__Proteobacteria	c__Gammaproteobacteria	o__Enterobacterales	f__Enterobacteriaceae	g__Escherichia	s__Escherichia coli
G000307375	5.93997	4.93799	7.51863	2.47457	1.69676	1.37566	0.0898441	0.00210396	0.0124557	0.00348679	0.0173006	d__Bacteria	p__Bacteroidota	c__Bacteroidia	o__Bacteroidales	f__Tannerellaceae	g__Parabacteroides	s__Parabacteroides johnsonii
G902363425	3.73815	2.36199	5.41575	2.75195	1.70342	1.46081	0.0721253	0.00124468	0.00792897	0.0013124	0.00738167	d__Bacteria	p__Bacteroidota	c__Bacteroidia	o__Bacteroidales	f__Barnesiellaceae	g__CABJAA01	s__CABJAA01 sp003150885
G000512915	4.24665	3.34394	6.08759	2.55533	1.43138	1.48447	0.107213	0.00308836	0.0171176	0.00392264	0.0191257	d__Bacteria	p__Bacteroidota	c__Bacteroidia	o__Bacteroidales	f__Barnesiellaceae	g__Barnesiella	s__Barnesiella viscericola
G000312145	5.8465	2.98758	7.64592	3.7677	2.3736	1.59133	0.0467844	0.000272772	0.00192696	0.000637383	0.00385099	d__Bacteria	p__Bacteroidota	c__Bacteroidia	o__Bacteroidales	f__Rikenellaceae	g__Alistipes	s__Alistipes senegalensis
G000154465	3.98994	2.18778	6.08512	3.53713	2.05317	1.65175	0.0468758	0.000251826	0.00179285	0.000607032	0.00371675	d__Bacteria	p__Bacteroidota	c__Bacteroidia	o__Bacteroidales	f__Rikenellaceae	g__Alistipes	s__Alistipes putredinis
G900108345	5.49872	3.04849	7.82302	4.4738	2.41452	1.84529	0.0331396	0.000123869	0.000916144	0.000332653	0.00215078	d__Bacteria	p__Bacteroidota	c__Bacteroidia	o__Bacteroidales	f__Bacteroidaceae	g__Bacteroides	s__Bacteroides ndongoniae
G004115465	3.45175	2.45657	6.14929	3.59731	1.66873	1.91301	0.0253427	0.000252612	0.00179776	0.000282877	0.00185819	d__Bacteria	p__Bacteroidota	c__Bacteroidia	o__Bacteroidales	f__Muribaculaceae	g__Amulumruptor	s__Amulumruptor caecigallinarius
G004134775	5.75284	2.7858	8.46552	5.71994	2.31529	2.39037	0.000137056	1.90717e-05	0.000148459	0	0	d__Bacteria	p__Firmicutes_A	c__Clostridia	o__Christensenellales	f__Borkfalkiaceae	g__Borkfalkia	s__Borkfalkia ceftriaxoniphila
G009696565	3.13647	1.7525	6.53379	4.76722	1.84493	2.47349	0.000137056	2.23408e-05	0.000172021	0	0	d__Bacteria	p__Bacteroidota	c__Bacteroidia	o__Bacteroidales	f__Muribaculaceae	g__Sodaliphilus	s__Sodaliphilus pleomorphus
G000511775	3.54721	2.32085	6.64191	4.4756	1.74482	2.47764	0.000137056	1.68135e-05	0.000131924	0	0	d__Bacteria	p__Bacteroidota	c__Bacteroidia	o__Bacteroidales	f__Bacteroidaceae	g__Bacteroides	s__Bacteroides pyogenes_A
G900091655	6.76909	4.54347	10.218	5.53759	2.11771	2.51233	0.000137056	5.39031e-06	4.51548e-05	0	0	d__Bacteria	p__Bacteroidota	c__Bacteroidia	o__Bacteroidales	f__Marinifilaceae	g__Odoribacter	s__Odoribacter massiliensis
G000499785	2.5497	0.675044	5.74023	5.16927	1.97456	2.58321	0.000137056	4.51513e-06	3.91353e-05	0	0	d__Bacteria	p__Bacteroidota	c__Bacteroidia	o__Bacteroidales	f__Bacteroidaceae	g__Bacteroides	s__Bacteroides neonati
G000177075	3.84668	2.80012	6.91983	4.21601	1.40696	2.59529	0.000137056	5.81439e-05	0.000437786	0	0	d__Bacteria	p__Bacteroidota	c__Bacteroidia	o__Bacteroidales	f__Bacteroidaceae	g__Prevotella	s__Prevotella buccalis
G000154525	4.73284	3.02333	7.99896	4.8561	1.63929	2.67216	0.000137056	7.39197e-06	5.97928e-05	0	0	d__Bacteria	p__Bacteroidota	c__Bacteroidia	o__Bacteroidales	f__Bacteroidaceae	g__Bacteroides	s__Bacteroides stercoris
G001318345	4.75628	2.7785	8.32504	5.51554	1.9809	2.70144	0.000137056	1.72004e-06	1.97387e-05	0	0	d__Bacteria	p__Bacteroidota	c__Bacteroidia	o__Bacteroidales	f__Bacteroidaceae	g__Bacteroides	s__Bacteroides cellulosilyticus
G000157915	7.79488	5.6811	11.7735	6.33198	2.09643	2.78471	0.000137056	9.52332e-07	1.57097e-05	0	0	d__Bacteria	p__Bacteroidota	c__Bacteroidia	o__Bacteroidales	f__Bacteroidaceae	g__Phocaeicola	s__Phocaeicola coprophilus
G000235885	3.13168	1.50183	7.21545	5.58202	1.86105	2.78668	0.000137056	5.81654e-06	4.83593e-05	0	0	d__Bacteria	p__Bacteroidota	c__Bacteroidia	o__Bacteroidales	f__Bacteroidaceae	g__Prevotella	s__Prevotella stercorea
G900079775	3.55629	1.84116	7.48315	5.64729	1.8234	2.82114	0.000137056	2.73355e-06	2.61632e-05	0	0	d__Bacteria	p__Bacteroidota	c__Bacteroidia	o__Bacteroidales	f__Bacteroidaceae	g__Prevotella	s__Prevotella lascolaii
G000803105	4.66085	2.80878	8.31892	5.72441	2.01188	2.83136	0.000137056	1.67254e-06	1.95846e-05	0	0	d__Bacteria	p__Bacteroidota	c__Bacteroidia	o__Bacteroidales	f__Coprobacteraceae	g__Coprobacter	s__Coprobacter secundus
G000768955	3.55082	1.40654	7.21993	5.81248	1.96706	2.83316	0.000137056	1.96636e-06	2.11023e-05	0	0	d__Bacteria	p__Bacteroidota	c__Bacteroidia	o__Bacteroidales	f__Porphyromonadaceae	g__Porphyromonas	s__Porphyromonas crevioricanis
G000435075	1.59188	-0.393169	5.78777	6.21378	2.0262	2.83378	0.000137056	1.67741e-06	1.96947e-05	0	0	d__Bacteria	p__Bacteroidota	c__Bacteroidia	o__Bacteroidales	f__UBA932	g__Cryptobacteroides	s__Cryptobacteroides sp000435075
G900106785	2.7619	1.26145	7.01443	5.83021	1.86021	2.8392	0.000137056	5.86584e-06	4.8696e-05	0	0	d__Bacteria	p__Bacteroidota	c__Bacteroidia	o__Bacteroidales	f__Bacteroidaceae	g__Alloprevotella	s__Alloprevotella timonensis
G000205165	4.64088	2.76071	8.22936	5.66659	2.0499	2.88489	0.000137056	1.21914e-06	1.71692e-05	0	0	d__Bacteria	p__Bacteroidota	c__Bacteroidia	o__Bacteroidales	f__Bacteroidaceae	g__Paraprevotella	s__Paraprevotella xylaniphila
G000262545	3.11373	1.35234	6.94505	5.97904	2.04532	2.88519	0.000137056	9.84772e-07	1.5729e-05	0	0	d__Bacteria	p__Bacteroidota	c__Bacteroidia	o__Bacteroidales	f__Bacteroidaceae	g__Prevotella	s__Prevotella bivia
G000190575	4.66649	2.83446	8.29969	5.80683	2.09277	2.88594	0.000137056	1.09969e-06	1.64634e-05	0	0	d__Bacteria	p__Bacteroidota	c__Bacteroidia	o__Bacteroidales	f__Bacteroidaceae	g__Phocaeicola	s__Phocaeicola salanitronis
G000598965	6.52801	4.11759	10.7752	6.7318	2.25046	2.90531	0.000137056	3.3919e-06	3.10847e-05	0	0	d__Bacteria	p__Bacteroidota	c__Bacteroidia	o__Bacteroidales	f__Bacteroidaceae	g__Bacteroides	s__Bacteroides fragilis
G009774865	1.62738	0.319718	5.61579	5.43025	1.74991	2.9257	0.000137056	2.18163e-06	2.25785e-05	0	0	d__Bacteria	p__Bacteroidota	c__Bacteroidia	o__Bacteroidales	f__Rikenellaceae	g__Alistipes	s__Alistipes sp002362235
G000762865	3.37766	1.7983	6.91703	5.38321	1.82804	2.97501	0.000137056	3.52854e-06	3.19461e-05	0	0	d__Bacteria	p__Bacteroidota	c__Bacteroidia	o__Bacteroidales	f__Bacteroidaceae	g__Prevotella	s__Prevotella sp001553265
G000012825	5.33561	3.88269	8.89813	5.29186	1.78018	2.97898	0.000137056	3.68775e-06	3.31763e-05	0	0	d__Bacteria	p__Bacteroidota	c__Bacteroidia	o__Bacteroidales	f__Bacteroidaceae	g__Phocaeicola	s__Phocaeicola vulgatus
G000195635	6.58392	4.24627	10.854	6.65759	2.24184	2.99589	0.000137056	4.56219e-06	3.94601e-05	0	0	d__Bacteria	p__Bacteroidota	c__Bacteroidia	o__Bacteroidales	f__Bacteroidaceae	g__Bacteroides	s__Bacteroides fluxus
G007559425	9.8304	7.35668	14.1385	6.73163	2.14417	3.02087	0.000137056	2.36704e-06	2.32819e-05	0	0	d__Bacteria	p__Firmicutes	c__Bacilli	o__Bacillales_D	f__Alkalibacillaceae	g__Allobacillus	s__Allobacillus sp007559425
G000758925	3.3771	1.56251	7.14587	5.83181	1.96424	3.02194	0.000137056	1.26936e-06	1.74474e-05	0	0	d__Bacteria	p__Bacteroidota	c__Bacteroidia	o__Bacteroidales	f__Bacteroidaceae	g__Prevotella	s__Prevotella sp000758925
G003438995	5.58789	3.99918	9.40881	5.61421	1.80103	3.0239	0.000137056	1.44002e-06	1.84027e-05	0	0	d__Bacteria	p__Bacteroidota	c__Bacteroidia	o__Bacteroidales	f__Bacteroidaceae	g__OM05-12	s__OM05-12 sp003438995
G000614145	5.62648	3.4776	9.41838	6.15607	1.98249	3.02882	0.000137056	6.067e-07	1.28273e-05	0	0	d__Bacteria	p__Bacteroidota	c__Bacteroidia	o__Bacteroidales	f__Bacteroidaceae	g__Bacteroides	s__Bacteroides faecichinchillae
G000315485	8.88807	6.63102	13.1557	6.66904	2.15789	3.04625	0.000137056	1.93124e-06	2.07939e-05	0	0	d__Bacteria	p__Bacteroidota	c__Bacteroidia	o__Bacteroidales	f__Bacteroidaceae	g__Bacteroides	s__Bacteroides oleiciplenus
G000185845	2.44562	0.5619	6.33004	6.25275	2.02274	3.05785	0.000137056	5.34651e-07	1.26639e-05	0	0	d__Bacteria	p__Bacteroidota	c__Bacteroidia	o__Bacteroidales	f__Bacteroidaceae	g__Prevotella	s__Prevotella salivae
G900291465	4.19963	2.50142	8.46299	6.16667	1.80111	3.07403	0.000137056	1.88452e-06	2.06327e-05	0	0	d__Bacteria	p__Bacteroidota	c__Bacteroidia	o__Bacteroidales	f__Bacteroidaceae	g__Phocaeicola_A	s__Phocaeicola_A sp900291465
G000009925	4.58375	2.28446	8.63459	6.2132	1.90847	3.07483	0.000137056	8.99065e-07	1.52637e-05	0	0	d__Bacteria	p__Bacteroidota	c__Bacteroidia	o__Bacteroidales	f__Bacteroidaceae	g__Bacteroides	s__Bacteroides fragilis
G002251365	1.9011	-0.0721136	6.13491	6.3463	2.00731	3.0778	0.000137056	5.72156e-07	1.28593e-05	0	0	d__Bacteria	p__Bacteroidota	c__Bacteroidia	o__Bacteroidales	f__Bacteroidaceae	g__Prevotella	s__Prevotella sp002251365
G000187895	8.18478	6.07651	12.4604	6.6264	2.11121	3.08022	0.000137056	1.13126e-06	1.66811e-05	0	0	d__Bacteria	p__Bacteroidota	c__Bacteroidia	o__Bacteroidales	f__Bacteroidaceae	g__Phocaeicola	s__Phocaeicola plebeius
G000154845	8.88783	6.6661	13.2151	6.70045	2.1487	3.09492	0.000137056	2.23559e-06	2.26209e-05	0	0	d__Bacteria	p__Bacteroidota	c__Bacteroidia	o__Bacteroidales	f__Bacteroidaceae	g__Phocaeicola	s__Phocaeicola coprocola
G900240225	4.14814	2.29064	8.40947	6.20765	1.8885	3.11511	0.000137056	1.29879e-06	1.76341e-05	0	0	d__Bacteria	p__Bacteroidota	c__Bacteroidia	o__Bacteroidales	f__Dysgonomonadaceae	g__Dysgonomonas	s__Dysgonomonas massiliensis
G008667375	4.77546	2.99049	8.41745	5.66213	1.73183	3.11667	0.000137056	6.64671e-07	1.33058e-05	0	0	d__Bacteria	p__Firmicutes_A	c__Clostridia	o__Oscillospirales	f__Acutalibacteraceae	g__Fimenecus	s__Fimenecus sp000432435
G000220255	2.59275	0.45652	6.48833	6.50783	2.03969	3.12022	0.000137056	4.21659e-07	1.23686e-05	0	0	d__Bacteria	p__Bacteroidota	c__Bacteroidia	o__Bacteroidales	f__Bacteroidaceae	g__Prevotella	s__Prevotella pallens
G000146675	2.76115	0.76081	6.66856	6.33929	2.01602	3.14491	0.000137056	5.14591e-07	1.25474e-05	0	0	d__Bacteria	p__Bacteroidota	c__Bacteroidia	o__Bacteroidales	f__Bacteroidaceae	g__Prevotella	s__Prevotella marshii
G002251435	4.01713	2.06967	8.32726	6.61758	2.00877	3.14611	0.000137056	4.95168e-07	1.24191e-05	0	0	d__Bacteria	p__Bacteroidota	c__Bacteroidia	o__Bacteroidales	f__Bacteroidaceae	g__Prevotella	s__Prevotella sp002251435
G000613925	2.55485	0.327276	6.47627	6.59326	2.0882	3.14813	0.000137056	3.76944e-07	1.23402e-05	0	0	d__Bacteria	p__Bacteroidota	c__Bacteroidia	o__Bacteroidales	f__Bacteroidaceae	g__Prevotella	s__Prevotella histicola
G900120395	2.74227	0.932799	6.43408	5.76823	1.88155	3.15113	0.000137056	1.84182e-06	2.04873e-05	0	0	d__Bacteria	p__Bacteroidota	c__Bacteroidia	o__Bacteroidales	f__Porphyromonadaceae	g__Porphyromonas_A	s__Porphyromonas_A sp900120395
G902385285	5.33922	3.75725	9.3965	5.95116	1.79773	3.15597	0.000137056	1.74222e-06	1.99607e-05	0	0	d__Bacteria	p__Bacteroidota	c__Bacteroidia	o__Bacteroidales	f__Bacteroidaceae	g__Paraprevotella	s__Paraprevotella sp003477995
G900227605	5.8185	3.70013	9.89712	6.55802	2.00338	3.20327	0.000137056	2.66233e-07	1.2336e-05	0	0	d__Bacteria	p__Proteobacteria	c__Gammaproteobacteria	o__Enterobacterales	f__Enterobacteriaceae	g__Escherichia	s__Escherichia coli
G000381365	8.09271	5.90829	12.4417	6.70672	1.99419	3.21126	0.000137056	7.83234e-07	1.44151e-05	0	0	d__Bacteria	p__Bacteroidota	c__Bacteroidia	o__Bacteroidales	f__Bacteroidaceae	g__Bacteroides	s__Bacteroides salyersiae
G000613345	3.48411	1.85409	7.62422	5.84291	1.6482	3.218	0.000137056	2.34529e-06	2.35253e-05	0	0	d__Bacteria	p__Bacteroidota	c__Bacteroidia	o__Bacteroidales	f__Bacteroidaceae	g__Prevotella	s__Prevotella disiens
G900538745	2.92425	0.732646	6.83865	6.34895	1.96629	3.22364	0.000137056	3.7478e-07	1.234e-05	0	0	d__Bacteria	p__Bacteroidota	c__Bacteroidia	o__Bacteroidales	f__UBA11471	g__UBA11471	s__UBA11471 sp000434215
G000517545	2.88143	0.358144	6.52038	6.50113	1.97235	3.24541	0.000137056	2.71841e-07	1.2336e-05	0	0	d__Bacteria	p__Bacteroidota	c__Bacteroidia	o__Bacteroidales	f__Bacteroidaceae	g__Bacteroides	s__Bacteroides reticulotermitis
G000598465	1.9432	-0.464431	5.63091	6.46128	1.94536	3.25247	0.000137056	2.66448e-07	1.2336e-05	0	0	d__Bacteria	p__Bacteroidota	c__Bacteroidia	o__Bacteroidales	f__Bacteroidaceae	g__Bacteroides	s__Bacteroides fragilis
G000613985	2.52077	0.275842	6.42654	6.59986	2.06585	3.25517	0.000137056	3.66428e-07	1.23735e-05	0	0	d__Bacteria	p__Bacteroidota	c__Bacteroidia	o__Bacteroidales	f__Bacteroidaceae	g__Prevotella	s__Prevotella nanceiensis
G001552775	2.55984	0.387	6.46637	6.57101	2.03884	3.27737	0.000137056	3.38215e-07	1.2336e-05	0	0	d__Bacteria	p__Bacteroidota	c__Bacteroidia	o__Bacteroidales	f__Porphyromonadaceae	g__Porphyromonas	s__Porphyromonas sp001552775
G001314995	7.5549	5.46206	11.5581	6.51402	1.97769	3.28267	0.000137056	3.20849e-07	1.2336e-05	0	0	d__Bacteria	p__Bacteroidota	c__Bacteroidia	o__Bacteroidales	f__Bacteroidaceae	g__Bacteroides	g__Bacteroides_s__
G000012845	5.75962	3.93768	9.87765	6.15202	1.76432	3.31581	0.000137056	5.23475e-07	1.2446e-05	0	0	d__Bacteria	p__Bacteroidota	c__Bacteroidia	o__Bacteroidales	f__Tannerellaceae	g__Parabacteroides	s__Parabacteroides distasonis
G900543375	2.16935	-0.0677017	6.09291	6.43959	1.98482	3.31842	0.000137056	3.44678e-07	1.23525e-05	0	0	d__Bacteria	p__Bacteroidota	c__Bacteroidia	o__Bacteroidales	f__Bacteroidaceae	g__43-108	s__43-108 sp001915545
G000688375	2.50472	0.575165	6.2527	5.9174	1.73594	3.32017	0.000137056	8.49898e-07	1.46602e-05	0	0	d__Bacteria	p__Bacteroidota	c__Bacteroidia	o__Bacteroidales	f__Bacteroidaceae	g__Prevotella	s__Prevotella sp000688375
G900066655	3.39877	1.86604	7.33426	5.66987	1.60487	3.32128	0.000137056	1.25074e-06	1.73179e-05	0	0	d__Bacteria	p__Firmicutes_A	c__Clostridia	o__Oscillospirales	f__Ruminococcaceae	g__Neobittarella	s__Neobittarella massiliensis
G003479825	5.97478	4.26316	10.2597	6.20183	1.63713	3.33776	0.000137056	1.71011e-06	1.97662e-05	0	0	d__Bacteria	p__Bacteroidota	c__Bacteroidia	o__Bacteroidales	f__Coprobacteraceae	g__Coprobacter	s__Coprobacter fastidiosus
G001314975	13.2621	11.1728	17.4134	6.63044	1.93689	3.36731	0.000137056	2.39561e-07	1.2336e-05	0	0	d__Bacteria	p__Bacteroidota	c__Bacteroidia	o__Bacteroidales	f__Bacteroidaceae	g__Bacteroides	s__Bacteroides thetaiotaomicron
G001683355	2.82348	0.570404	6.65011	6.44438	1.96721	3.3836	0.000137056	4.67136e-07	1.24804e-05	0	0	d__Bacteria	p__Bacteroidota	c__Bacteroidia	o__Bacteroidales	f__Bacteroidaceae	g__Prevotella	s__Prevotella scopos
G000011065	13.3801	11.28	17.4792	6.65019	1.99047	3.39115	0.000137056	2.47592e-07	1.2336e-05	0	0	d__Bacteria	p__Bacteroidota	c__Bacteroidia	o__Bacteroidales	f__Bacteroidaceae	g__Bacteroides	s__Bacteroides thetaiotaomicron
G000154205	7.27606	5.40844	11.6935	6.49056	1.77394	3.45	0.000137056	4.71282e-07	1.23839e-05	0	0	d__Bacteria	p__Bacteroidota	c__Bacteroidia	o__Bacteroidales	f__Bacteroidaceae	g__Bacteroides	s__Bacteroides uniformis
G001275135	7.60587	5.78294	11.9905	6.2799	1.72283	3.47606	0.000137056	5.67491e-07	1.25922e-05	0	0	d__Bacteria	p__Bacteroidota	c__Bacteroidia	o__Bacteroidales	f__Bacteroidaceae	g__Prevotella	s__Prevotella rara
G002159645	2.40538	0.583019	6.6409	6.40963	1.787	3.5229	0.000137056	7.86452e-07	1.42093e-05	0	0	d__Bacteria	p__Bacteroidota	c__Bacteroidia	o__Bacteroidales	f__Tannerellaceae	g__Parabacteroides	s__Parabacteroides sp002159645
G900128475	6.52091	4.71106	10.9017	6.34756	1.76586	3.57383	0.000137056	3.71274e-07	1.2336e-05	0	0	d__Bacteria	p__Bacteroidota	c__Bacteroidia	o__Bacteroidales	f__Bacteroidaceae	g__Bacteroides	s__Bacteroides massiliensis
G000190535	5.89321	3.84238	9.82099	6.28295	1.66476	3.63568	0.000137056	9.59187e-08	1.2336e-05	0	0	d__Bacteria	p__Bacteroidota	c__Bacteroidia	o__Bacteroidales	f__Marinifilaceae	g__Odoribacter	s__Odoribacter splanchnicus

## Sheet: Supplementary Table 4
OGU	effect_ante	effect_post	effect_mean	concordance	Family	Genus	Species
G004792675	-3.20706	-6.91125	-5.05916	Yes	f__Muribaculaceae	g__Muribaculum	s__Muribaculum intestinale
G004102805	-1.53679	-7.04089	-4.28884	Yes	f__Muribaculaceae	g__UBA7173	s__UBA7173 sp004102805
G003762875	-1.50324	-5.76377	-3.6335	Yes	f__Muribaculaceae	g__Duncaniella	s__Duncaniella sp001689575
G011959565	-2.40123	-4.11768	-3.25945	Yes	f__Muribaculaceae	g__CAG-873	s__CAG-873 sp011959565
G004102775	-2.49675	-3.59774	-3.04725	Yes	f__Muribaculaceae	g__CAG-485	s__CAG-485 sp002362485
G900542815	-2.15614	-3.08671	-2.62143	Yes	f__Muribaculaceae	g__Paramuribaculum	s__Paramuribaculum sp000431155
G004803915	-1.56375	-3.56058	-2.56216	Yes	f__Muribaculaceae	g__Duncaniella	s__Duncaniella dubosii
G001701255	-1.87224	-2.92924	-2.40074	Yes	f__Muribaculaceae	g__CAG-1031	s__CAG-1031 sp000431215
G003762715	-1.00297	-3.70262	-2.3528	Yes	f__Muribaculaceae	g__Paramuribaculum	s__Paramuribaculum sp001689565
G004102785	-1.96109	-2.65128	-2.30618	Yes	f__Muribaculaceae	g__UBA7173	s__UBA7173 sp002491305
G900540205	-1.61478	-2.93434	-2.27456	Yes	f__Muribaculaceae	g__UBA7173	s__UBA7173 sp900540205
G003762745	-2.63482	-1.05292	-1.84387	Yes	f__Muribaculaceae	g__Paramuribaculum	s__Paramuribaculum intestinale
G004803695	-1.01819	-2.42831	-1.72325	Yes	f__Muribaculaceae	g__Muribaculum	s__Muribaculum gordoncarteri
G000403215	-0.956078	-2.41984	-1.68796	Yes	f__Lachnospiraceae	g__COE1	s__COE1 sp000403215
G009917455	-0.79704	-1.96412	-1.38058	Yes	f__Lachnospiraceae	g__CAG-95	s__CAG-95 sp009917455
G011958345	-0.979035	-1.4142	-1.19662	Yes	f__Lachnospiraceae	g__Acetatifactor	g__Acetatifactor_s__
G000285455	-1.14051	-0.819001	-0.979755	Yes	f__Rikenellaceae	g__Alistipes	s__Alistipes timonensis
G000022885	1.12219	1.09587	1.10903	Yes	f__Enterobacteriaceae	g__Edwardsiella	s__Edwardsiella ictaluri
G003438995	1.16374	3.0239	2.09382	Yes	f__Bacteroidaceae	g__OM05-12	s__OM05-12 sp003438995
G900142265	1.0286	-1.70199	-0.336696	No	f__Anaerotignaceae	g__Anaerotignum	s__Anaerotignum lactatifermentans
G900021155	-1.2862	0.752983	-0.266611	No	f__Rikenellaceae	g__Alistipes	s__Alistipes excrementavium
G003479885	0.927721	-0.886939	0.0203909	No	f__Lachnospiraceae	g__Oliverpabstia	s__Oliverpabstia intestinalis
G000177075	-2.17397	2.59529	0.210658	No	f__Bacteroidaceae	g__Prevotella	s__Prevotella buccalis
G000312145	-0.956471	1.59133	0.31743	No	f__Rikenellaceae	g__Alistipes	s__Alistipes senegalensis
G009774865	-1.10608	2.9257	0.909808	No	f__Rikenellaceae	g__Alistipes	s__Alistipes sp002362235
G000762865	-0.962624	2.97501	1.00619	No	f__Bacteroidaceae	g__Prevotella	s__Prevotella sp001553265
G000613345	-0.91741	3.218	1.15029	No	f__Bacteroidaceae	g__Prevotella	s__Prevotella disiens

## Sheet: Supplementary Table 5
ID	comp1	GroupContrib	mz	RT	Corr_ID	SpectrumID	Compound_Name	Adduct	rev_cosine	ba_lib	syn_lib	dataset	estimate	std_error	df	t_value	p_value	p_adj
9770	1.98113	TRUE	342.176	1.95379	1225	NA	NA	NA	NA	NA	NA	MSV000089558_9770	3.18666	0.122491	7.15923	26.0154	2.36021e-08	1.46878e-06
13122	1.97976	TRUE	484.245	2.57311	NA	NA	NA	NA	NA	NA	N1-(3-aminopropyl)butane-1,4-diamine_caffeic-acid_ferulic-acid (known structural isomers: 1; isobaric peaks in run: 0)	MSV000089558_13122	4.81218	0.233022	6.62258	20.6511	2.92306e-07	1.01929e-05
12163	1.97681	FALSE	381.19	2.39216	903	NA	NA	NA	NA	NA	NA	MSV000089558_12163	-2.25867	0.0948773	13	-23.8062	4.17368e-12	1.33136e-08
13979	1.97666	TRUE	498.26	2.72381	NA	NA	NA	NA	NA	NA	N1-(3-aminopropyl)butane-1,4-diamine_ferulic-acid_ferulic-acid (known structural isomers: 0; isobaric peaks in run: 0)	MSV000089558_13979	4.64421	0.2022	13	22.9684	6.58272e-12	1.33136e-08
2154	1.97113	TRUE	277.09	0.249066	819	NA	NA	NA	NA	NA	NA	MSV000089558_2154	4.04677	0.256895	6.34735	15.7527	2.51246e-06	5.01158e-05
4611	1.97001	TRUE	296.16	0.412364	819	NA	NA	NA	NA	NA	NA	MSV000089558_4611	2.47998	0.119004	7.26829	20.8395	9.4946e-08	4.31524e-06
9670	1.96993	TRUE	324.138	1.88319	99	NA	NA	NA	NA	NA	NA	MSV000089558_9670	5.78943	0.280079	7.03786	20.6707	1.46365e-07	6.10359e-06
14090	1.96778	TRUE	454.234	2.5827	NA	NA	NA	NA	NA	NA	NA	MSV000089558_14090	3.5684	0.182135	6.93821	19.5921	2.48538e-07	9.05708e-06
18049	1.96452	TRUE	457.223	3.38528	682	NA	NA	NA	NA	NA	NA	MSV000089558_18049	3.96822	0.216216	5.99556	18.353	1.69837e-06	3.64637e-05
15745	1.96406	TRUE	367.096	3.02338	1050	NA	NA	NA	NA	NA	NA	MSV000089558_15745	2.5143	0.168203	7.24767	14.9479	1.03831e-06	2.56096e-05
9623	1.96359	TRUE	325.14	1.84336	99	NA	NA	NA	NA	NA	NA	MSV000089558_9623	6.30968	0.299439	13	21.0717	1.96392e-11	1.98138e-08
2166	1.96357	FALSE	208.005	0.248475	1108	NA	NA	NA	NA	NA	NA	MSV000089558_2166	-2.08867	0.106435	7.24302	-19.6238	1.51861e-07	6.26814e-06
15478	1.96305	TRUE	717.237	2.91428	498	NA	NA	NA	NA	NA	NA	MSV000089558_15478	6.14328	0.305881	13	20.0838	3.60297e-11	1.98138e-08
15679	1.96146	TRUE	673.249	2.98271	1416	NA	NA	NA	NA	NA	NA	MSV000089558_15679	5.70809	0.331283	7.16862	17.2303	4.26252e-07	1.34476e-05
16823	1.95934	TRUE	374.255	3.16897	NA	NA	NA	NA	NA	NA	NA	MSV000089558_16823	4.65375	0.233153	13	19.9601	3.89525e-11	1.98138e-08
4460	1.95878	TRUE	294.155	0.359689	819	NA	NA	NA	NA	NA	NA	MSV000089558_4460	3.50981	0.192346	13	18.2474	1.20425e-10	3.76253e-08
11277	1.95754	TRUE	551.094	2.29456	105	NA	NA	NA	NA	NA	NA	MSV000089558_11277	3.28536	0.247867	7.06084	13.2545	3.02273e-06	5.85021e-05
2067	1.95713	TRUE	179.129	0.278888	NA	NA	NA	NA	NA	NA	NA	MSV000089558_2067	4.86723	0.278283	13	17.4902	2.04765e-10	4.60152e-08
18957	1.9567	TRUE	475.305	3.54523	160	NA	NA	NA	NA	NA	NA	MSV000089558_18957	4.33234	0.253068	13	17.1193	2.67658e-10	5.6983e-08
3766	1.95634	TRUE	274.092	0.311708	404	CCMSLIB00005464463	N-ACETYLNEURAMINATE	M-2H2O+H	NA	NA	n-acetylneuraminic-acid (known structural isomers: 0; isobaric peaks in run: 1)	MSV000089558_3766	2.4088	0.121602	13	19.8089	4.28745e-11	1.98138e-08
13582	1.95613	TRUE	438.239	2.64412	619	CCMSLIB00005743747	Massbank:PR311082 Dicoumaroyl Spermidine	M+H	NA	NA	NA	MSV000089558_13582	3.09351	0.195255	7.2648	15.8434	6.72851e-07	1.86416e-05
13912	1.95399	TRUE	350.117	2.69158	642	CCMSLIB00005723275	Ampicillin_20eV	M+H	NA	NA	NA	MSV000089558_13912	6.80288	0.368211	13	18.4755	1.03043e-10	3.76253e-08
5625	1.95294	TRUE	328.139	0.498189	819	NA	NA	NA	NA	NA	NA	MSV000089558_5625	3.32361	0.203922	13	16.2984	4.93697e-10	8.23016e-08
12325	1.95274	TRUE	495.29	2.41737	48	NA	NA	NA	NA	NA	NA	MSV000089558_12325	4.20453	0.276935	7.06155	15.1824	1.19172e-06	2.819e-05
1254	1.95245	TRUE	251.161	0.232801	819	NA	NA	NA	NA	NA	NA	MSV000089558_1254	2.97406	0.214761	6.25174	13.8482	6.32204e-06	0.00010068
15830	1.95221	TRUE	427.187	3.01496	1136	NA	NA	NA	NA	NA	NA	MSV000089558_15830	4.03529	0.290201	5.267	13.9052	2.36196e-05	0.0002541
12301	1.95137	TRUE	539.323	2.44112	549	NA	NA	NA	NA	NA	NA	MSV000089558_12301	3.23176	0.206668	6.76502	15.6374	1.46262e-06	3.25071e-05
4185	1.95077	TRUE	241.155	0.324536	NA	CCMSLIB00008851523	N,N-dimethyl-proline-proline betaine	M+H	NA	NA	NA	MSV000089558_4185	3.30318	0.182375	13	18.112	1.32215e-10	3.82006e-08
12333	1.94973	TRUE	540.327	2.42784	549	NA	NA	NA	NA	NA	NA	MSV000089558_12333	3.12751	0.192352	13	16.2593	5.08663e-10	8.23016e-08
22576	1.94967	TRUE	328.249	3.86496	519	NA	NA	NA	NA	NA	Candidate Carnitine (delta mass 166.1357; sirius atomic difference: 11C, 18H, 1O; buddy atomic difference: 11C, 18H, 1O; putative explanation: CAR 11:1)	MSV000089558_22576	4.97743	0.30569	13	16.2826	4.9968e-10	8.23016e-08
13287	1.94948	TRUE	462.234	2.60766	559	NA	NA	NA	NA	NA	NA	MSV000089558_13287	2.90425	0.177093	4.52552	16.3995	3.3288e-05	0.000324457
4899	1.94938	TRUE	314.145	0.375598	819	NA	NA	NA	NA	NA	NA	MSV000089558_4899	4.66098	0.282845	6.19465	16.4789	2.37968e-06	4.83709e-05
2968	1.94882	TRUE	622.256	0.267313	819	NA	NA	NA	NA	NA	NA	MSV000089558_2968	2.01341	0.142105	7.30258	14.1684	1.41245e-06	3.1741e-05
4479	1.94877	TRUE	276.144	0.35713	819	NA	NA	NA	NA	NA	Candidate Carnitine (delta mass 114.0315; sirius atomic difference: 5C, 6H, 3O; buddy atomic difference: 5C, 6H, 3O; putative explanation: CAR 5:1;O2)	MSV000089558_4479	2.62301	0.146122	13	17.9508	1.47888e-10	3.98806e-08
11530	1.94806	TRUE	471.137	2.28863	105	NA	NA	NA	NA	NA	NA	MSV000089558_11530	2.88426	0.197408	7.25688	14.6107	1.20491e-06	2.83364e-05
3627	1.94732	FALSE	243.135	0.320696	NA	NA	NA	NA	NA	NA	NA	MSV000089558_3627	-3.28992	0.180354	13	-18.2414	1.20922e-10	3.76253e-08
2019	1.94604	TRUE	205.068	0.243095	819	NA	NA	NA	NA	NA	NA	MSV000089558_2019	5.22132	0.259115	13	20.1506	3.45519e-11	1.98138e-08
9065	1.94538	TRUE	312.166	1.6529	560	NA	NA	NA	NA	NA	NA	MSV000089558_9065	2.0673	0.147818	7.25565	13.9855	1.64143e-06	3.56968e-05
11537	1.94512	TRUE	434.202	2.25942	NA	NA	NA	NA	NA	NA	NA	MSV000089558_11537	4.30742	0.258328	13	16.6742	3.71743e-10	7.51851e-08
7528	1.945	TRUE	554.149	0.821874	NA	NA	NA	NA	NA	NA	NA	MSV000089558_7528	1.73817	0.148314	7.13015	11.7195	6.46075e-06	0.000101688
18596	1.94497	TRUE	363.217	3.476	471	NA	NA	NA	NA	NA	NA	MSV000089558_18596	4.49351	0.291629	6.08435	15.4083	4.1856e-06	7.39334e-05
3932	1.94307	TRUE	312.111	0.32097	819	NA	NA	NA	NA	NA	NA	MSV000089558_3932	3.71194	0.247189	13	15.0166	1.36183e-09	1.89952e-07
4831	1.94304	TRUE	253.093	0.384786	894	CCMSLIB00003138864	Spectral Match to Inosine, 2'-deoxy- from NIST14	M+H	NA	NA	NA	MSV000089558_4831	2.54161	0.210502	6.10893	12.074	1.71888e-05	0.000203301
13918	1.94207	TRUE	160.043	2.69359	642	NA	NA	NA	NA	NA	NA	MSV000089558_13918	3.82533	0.201729	13	18.9627	7.42945e-11	3.00521e-08
8510	1.94204	TRUE	201.008	1.20203	NA	NA	NA	NA	NA	NA	NA	MSV000089558_8510	1.45103	0.0884841	13	16.3988	4.57388e-10	8.23016e-08
14927	1.94167	TRUE	481.243	2.88437	890	NA	NA	NA	NA	NA	NA	MSV000089558_14927	6.12692	0.411029	13	14.9063	1.49144e-09	1.92159e-07
12956	1.94034	TRUE	340.187	2.54567	775	NA	NA	NA	NA	NA	NA	MSV000089558_12956	4.94779	0.331328	13	14.9332	1.45866e-09	1.92159e-07
6603	1.93922	FALSE	224.092	0.60499	211	NA	NA	NA	NA	NA	NA	MSV000089558_6603	-2.36949	0.113036	13	-20.9623	2.09765e-11	1.98138e-08
12603	1.93876	TRUE	301.119	2.47743	298	NA	NA	NA	NA	NA	NA	MSV000089558_12603	3.23418	0.16363	13	19.7652	4.4085e-11	1.98138e-08
16865	1.93729	FALSE	623.344	3.17474	NA	NA	NA	NA	NA	NA	NA	MSV000089558_16865	-2.60105	0.187669	6.73194	-13.8598	3.37641e-06	6.29022e-05
7556	1.93548	TRUE	304.151	0.807777	916	NA	NA	NA	NA	NA	NA	MSV000089558_7556	5.15061	0.373619	13	13.7857	3.89314e-09	3.93693e-07
18125	1.93532	FALSE	476.24	3.34466	NA	NA	NA	NA	NA	NA	NA	MSV000089558_18125	-1.82974	0.159989	6.35475	-11.4367	1.78744e-05	0.000208363
25262	1.93445	TRUE	609.364	4.15681	268	NA	NA	NA	NA	NA	NA	MSV000089558_25262	4.12504	0.313416	1.63228	13.1616	0.0119232	0.0189357
4202	1.93444	TRUE	152.057	0.330895	894	NA	NA	NA	NA	NA	NA	MSV000089558_4202	1.93719	0.141888	13	13.653	4.38152e-09	4.21982e-07
20907	1.93362	TRUE	358.26	3.66563	269	NA	NA	NA	NA	NA	Candidate Carnitine (delta mass 196.1467 putative explanation: CAR 12:1;O)	MSV000089558_20907	4.56782	0.318269	13	14.352	2.37733e-09	2.82832e-07
5523	1.93315	TRUE	550.272	0.490757	819	NA	NA	NA	NA	NA	NA	MSV000089558_5523	2.69104	0.215746	7.33871	12.4731	3.32648e-06	6.25843e-05
13336	1.93294	TRUE	600.293	2.60156	811	NA	NA	NA	NA	NA	NA	MSV000089558_13336	4.57512	0.4094	7.17358	11.1752	8.53159e-06	0.000125037
11016	1.93284	TRUE	395.176	2.20546	105	NA	NA	NA	NA	NA	NA	MSV000089558_11016	2.819	0.201283	7.15043	14.0051	1.85384e-06	3.88537e-05
3695	1.93238	TRUE	280.139	0.324186	219	NA	NA	NA	NA	NA	NA	MSV000089558_3695	2.9495	0.198176	13	14.8832	1.52017e-09	1.92159e-07
2075	1.93226	TRUE	224.114	0.252964	115	NA	NA	NA	NA	NA	NA	MSV000089558_2075	1.24118	0.0843728	6.1518	14.7107	5.0216e-06	8.42838e-05
12248	1.93139	TRUE	326.181	2.46244	NA	NA	NA	NA	NA	NA	NA	MSV000089558_12248	2.38657	0.207401	7.07363	11.5071	7.77704e-06	0.000117381
3438	1.93138	TRUE	310.114	0.286313	819	CCMSLIB00006680077	N-ACETYLNEURAMINATE	M+H	NA	NA	NA	MSV000089558_3438	4.85636	0.4178	6.90963	11.6236	8.69204e-06	0.000126472
8302	1.9304	TRUE	192.069	1.1149	432	CCMSLIB00003137772	Spectral Match to L-Methionine, N-acetyl- from NIST14	M+H	NA	NA	NA	MSV000089558_8302	2.64314	0.221362	6.44346	11.9404	1.23905e-05	0.000164867
3790	1.92933	TRUE	361.173	0.312105	NA	NA	NA	NA	NA	NA	NA	MSV000089558_3790	3.02788	0.230202	13	13.1532	6.90115e-09	5.93833e-07
10930	1.92907	TRUE	439.165	2.17564	NA	NA	NA	NA	NA	NA	NA	MSV000089558_10930	2.95561	0.226588	7.1456	13.044	3.04744e-06	5.86716e-05
17919	1.9283	TRUE	500.288	3.24037	342	NA	NA	NA	NA	NA	NA	MSV000089558_17919	3.95274	0.293779	13	13.4548	5.23711e-09	4.81457e-07
13125	1.92722	TRUE	280.118	2.55275	559	NA	NA	NA	NA	NA	O-acetyl-mandelic-acid_4-aminobutanoic acid (known structural isomers: 7; isobaric peaks in run: 1)	MSV000089558_13125	3.13714	0.251052	7.30322	12.496	3.41903e-06	6.31505e-05
1932	1.92665	TRUE	689.211	0.244674	819	CCMSLIB00003139468	Spectral Match to Glycan 3.alpha.,4.beta.,3.alpha.-Galactotetraose from NIST14	M+Na	NA	NA	NA	MSV000089558_1932	4.41412	0.334934	13	13.1791	6.73794e-09	5.92499e-07
8704	1.92643	TRUE	368.128	1.47182	NA	NA	NA	NA	NA	NA	NA	MSV000089558_8704	5.64368	0.408542	13	13.8142	3.79616e-09	3.93693e-07
3532	1.92601	TRUE	292.103	0.300575	404	NA	NA	NA	NA	NA	N-Acetylneuraminic-acid (known structural isomers: 1; isobaric peaks in run: 1)	MSV000089558_3532	3.81899	0.324157	6.81896	11.7813	8.79715e-06	0.00012722
23673	1.92528	FALSE	305.212	4.04654	888	NA	NA	NA	NA	NA	NA	MSV000089558_23673	-3.68569	0.223979	13	-16.4555	4.38162e-10	8.23016e-08
32083	1.92525	TRUE	527.278	5.3969	NA	NA	NA	NA	NA	NA	NA	MSV000089558_32083	2.60476	0.204493	13	12.7376	1.0185e-08	7.92274e-07
9930	1.92507	TRUE	295.116	1.95085	NA	NA	NA	NA	NA	NA	NA	MSV000089558_9930	2.26422	0.214972	7.02538	10.5326	1.47992e-05	0.000185333
12185	1.92417	TRUE	493.282	2.39287	48	NA	NA	NA	NA	NA	NA	MSV000089558_12185	2.61558	0.189599	13	13.7953	3.86009e-09	3.93693e-07
18078	1.92302	TRUE	456.221	3.34543	682	NA	NA	NA	NA	NA	NA	MSV000089558_18078	2.65341	0.22055	6.64925	12.0309	9.31435e-06	0.000132808
11031	1.92259	TRUE	209.129	2.17716	699	NA	NA	NA	NA	NA	NA	MSV000089558_11031	3.65864	0.278635	13	13.1306	7.04672e-09	5.93833e-07
31794	1.92221	TRUE	596.343	5.29433	NA	NA	NA	NA	NA	NA	NA	MSV000089558_31794	4.12958	0.34071	7.36481	12.1205	3.9543e-06	7.10895e-05
5248	1.92165	TRUE	334.161	0.394877	NA	NA	NA	NA	NA	NA	NA	MSV000089558_5248	3.26742	0.320577	5.847	10.1923	6.11009e-05	0.000490107
3844	1.9212	TRUE	440.171	0.320475	819	NA	NA	NA	NA	NA	NA	MSV000089558_3844	4.31521	0.377138	6.58391	11.442	1.37909e-05	0.000177657
12590	1.92115	TRUE	305.161	2.47457	NA	NA	NA	NA	NA	NA	NA	MSV000089558_12590	2.30372	0.185138	7.02249	12.4433	4.85504e-06	8.217e-05
1510	1.91948	TRUE	440.146	0.233231	819	NA	NA	NA	NA	NA	NA	MSV000089558_1510	3.19715	0.206011	13	15.5193	9.06536e-10	1.35813e-07
3207	1.91845	TRUE	523.207	0.270204	819	NA	NA	NA	NA	NA	NA	MSV000089558_3207	4.35332	0.343843	13	12.6608	1.09586e-08	8.20882e-07
8384	1.9183	TRUE	393.224	0.990381	NA	NA	NA	NA	NA	NA	NA	MSV000089558_8384	4.12656	0.357342	6.88603	11.5479	9.31324e-06	0.000132808
7882	1.91817	TRUE	229.119	0.880314	300	CCMSLIB00003139626	Spectral Match to PyroGlu-Val from NIST14	M+H	NA	NA	NA	MSV000089558_7882	4.04044	0.275471	13	14.6674	1.81992e-09	2.23078e-07
23102	1.91817	TRUE	414.286	3.95505	NA	NA	NA	NA	NA	NA	NA	MSV000089558_23102	4.56598	0.258471	13	17.6654	1.80764e-10	4.45541e-08
2440	1.91727	TRUE	266.125	0.262653	819	NA	NA	NA	NA	NA	NA	MSV000089558_2440	4.07745	0.347576	7.11875	11.7311	6.4976e-06	0.000101871
19692	1.91715	TRUE	716.203	3.63662	NA	NA	NA	NA	NA	NA	NA	MSV000089558_19692	2.07884	0.192935	7.23409	10.7748	1.02907e-05	0.000142555
32722	1.91685	TRUE	612.411	5.56209	1281	NA	NA	NA	NA	NA	NA	MSV000089558_32722	4.2722	0.388414	7.35	10.9991	7.93591e-06	0.000118907
3638	1.91629	TRUE	330.139	0.298789	819	NA	NA	NA	NA	NA	NA	MSV000089558_3638	1.72888	0.182175	7.1201	9.49022	2.70563e-05	0.000280622
24797	1.91628	TRUE	626.391	4.13729	268	NA	NA	NA	NA	NA	NA	MSV000089558_24797	4.62011	0.380424	7.24554	12.1446	4.45175e-06	7.70767e-05
14713	1.91625	FALSE	287.115	2.84695	NA	NA	NA	NA	NA	NA	NA	MSV000089558_14713	-1.6962	0.122214	13	-13.879	3.58513e-09	3.91942e-07
9033	1.91477	TRUE	295.129	1.65873	560	CCMSLIB00003139467	Spectral Match to Glu Phe from METLIN	M+H	NA	NA	NA	MSV000089558_9033	3.41517	0.365093	6.26109	9.35424	6.57759e-05	0.0005097
1610	1.91417	TRUE	439.142	0.241237	819	NA	NA	NA	NA	NA	NA	MSV000089558_1610	5.16241	0.393246	6.992	13.1277	3.50616e-06	6.38848e-05
10922	1.91327	FALSE	374.254	2.16829	NA	NA	NA	NA	NA	NA	NA	MSV000089558_10922	-2.45382	0.159949	13	-15.3413	1.04562e-09	1.51055e-07
23177	1.91259	TRUE	460.245	3.9635	1326	NA	NA	NA	NA	NA	NA	MSV000089558_23177	2.41708	0.23471	6.61124	10.2982	2.59774e-05	0.000272932
6023	1.91254	TRUE	227.103	0.545774	819	CCMSLIB00003139627	Spectral Match to PyroGlu-Pro from NIST14	M+H	NA	NA	NA	MSV000089558_6023	2.80668	0.232277	13	12.0833	1.92327e-08	1.23042e-06
2041	1.91192	TRUE	527.158	0.243624	819	CCMSLIB00004706096	Melezitose	[M+Na]+	NA	NA	NA	MSV000089558_2041	4.45216	0.355034	13	12.5401	1.23027e-08	8.88653e-07
18956	1.91099	TRUE	458.276	3.47193	160	NA	NA	NA	NA	NA	NA	MSV000089558_18956	4.67444	0.401054	13	11.6554	2.96164e-08	1.78804e-06
4014	1.91091	TRUE	381.188	0.336528	819	NA	NA	NA	NA	NA	NA	MSV000089558_4014	3.46445	0.24351	13	14.2271	2.6466e-09	3.05871e-07
3083	1.90955	TRUE	684.256	0.27096	819	CCMSLIB00012319699	Isomaltotetraose	[M+NH4]+	NA	NA	NA	MSV000089558_3083	4.82675	0.410411	6.345	11.7608	1.52427e-05	0.000189131
3188	1.90934	TRUE	522.203	0.27128	819	CCMSLIB00006124308	Raffinose - 40.0 eV	M+NH4	NA	NA	NA	MSV000089558_3188	4.02324	0.285649	13	14.0846	2.99441e-09	3.36456e-07
16184	1.90915	TRUE	479.229	3.07033	8	NA	NA	NA	NA	NA	NA	MSV000089558_16184	5.1193	0.445265	13	11.4972	3.48591e-08	1.99541e-06
17242	1.90906	TRUE	699.227	3.23165	648	NA	NA	NA	NA	NA	NA	MSV000089558_17242	6.49495	0.368703	13	17.6157	1.87248e-10	4.45541e-08
3545	1.90796	TRUE	238.072	0.283433	819	NA	NA	NA	NA	NA	NA	MSV000089558_3545	3.15194	0.200537	13	15.7175	7.74676e-10	1.20522e-07
11158	1.90744	TRUE	243.135	2.22082	163	NA	NA	NA	NA	NA	Pyroglutamic acid_L-leucine (known structural isomers: 2; isobaric peaks in run: 2)	MSV000089558_11158	5.9993	0.481962	6.83246	12.4477	6.03924e-06	9.85029e-05
9703	1.9057	TRUE	326.133	1.88771	99	NA	NA	NA	NA	NA	NA	MSV000089558_9703	2.49486	0.22354	7.21568	11.1607	8.238e-06	0.000122061
3672	1.90533	TRUE	252.109	0.30633	819	NA	NA	NA	NA	NA	NA	MSV000089558_3672	1.80779	0.155436	13	11.6304	3.03842e-08	1.80741e-06
2401	1.9052	FALSE	281.112	0.301852	NA	NA	NA	NA	NA	NA	NA	MSV000089558_2401	-2.19873	0.195713	13	-11.2344	4.5887e-08	2.50828e-06
4341	1.9045	TRUE	422.214	0.346895	819	NA	NA	NA	NA	NA	NA	MSV000089558_4341	4.38834	0.384082	13	11.4255	3.75532e-08	2.10976e-06
5691	1.90366	TRUE	228.134	0.484637	NA	NA	NA	NA	NA	NA	NA	MSV000089558_5691	2.73245	0.331169	4.74885	8.25092	0.000544275	0.00204229
3513	1.90327	TRUE	238.093	0.306636	247	NA	NA	NA	NA	NA	NA	MSV000089558_3513	2.89269	0.238194	13	12.1442	1.81051e-08	1.18121e-06
18967	1.90301	TRUE	326.234	3.52573	160	NA	NA	NA	NA	NA	NA	MSV000089558_18967	5.02887	0.399438	13	12.5899	1.17281e-08	8.6255e-07
4824	1.90296	TRUE	247.129	0.395706	524	NA	NA	NA	NA	NA	NA	MSV000089558_4824	1.45764	0.157003	6.92248	9.28416	3.73385e-05	0.000350428
19885	1.90286	TRUE	500.25	3.60279	183	NA	NA	NA	NA	NA	NA	MSV000089558_19885	3.94745	0.335514	13	11.7654	2.64721e-08	1.62242e-06
18888	1.90181	TRUE	308.222	3.38836	160	NA	NA	NA	NA	NA	NA	MSV000089558_18888	3.67506	0.278306	4.88539	13.2051	5.22227e-05	0.000436448
30349	1.90104	TRUE	642.421	5.01936	927	NA	NA	NA	NA	NA	NA	MSV000089558_30349	3.33903	0.290536	13	11.4926	3.50244e-08	1.99541e-06
2857	1.90101	TRUE	266.16	0.266693	NA	NA	NA	NA	NA	NA	NA	MSV000089558_2857	2.9657	0.253947	5.22081	11.6784	6.11876e-05	0.000490107
14118	1.90059	TRUE	771.214	2.73276	NA	NA	NA	NA	NA	NA	NA	MSV000089558_14118	2.42741	0.213904	4.70084	11.3481	0.000135717	0.000813298
5627	1.89938	TRUE	441.187	0.493323	561	NA	NA	NA	NA	NA	NA	MSV000089558_5627	2.43536	0.218332	13	11.1544	4.99485e-08	2.6376e-06
17942	1.89933	TRUE	425.209	3.324	342	NA	NA	NA	NA	NA	NA	MSV000089558_17942	2.61997	0.258805	7.0711	10.1234	1.84217e-05	0.000211693
18057	1.89925	TRUE	455.218	3.34847	682	NA	NA	NA	NA	NA	O-acetyl-mandelic-acid_O-acetyl-mandelic-acid_cadaverine (known structural isomers: 2; isobaric peaks in run: 2)	MSV000089558_18057	2.61788	0.269316	7.03465	9.72045	2.49639e-05	0.000264343
17617	1.89911	TRUE	695.379	3.2571	621	CCMSLIB00010219568	"Candidate Trihydroxylated bile acid (delta mass 286.0832; sirius atomic difference: 12C, 10H, 6N, 3O; buddy atomic difference: 17C, 10H, 4N, 1O)"	M+H	Trihydroxylated bile acid_verrucarol [M+K]+	NA	NA	MSV000089558_17617	4.6647	0.428839	13	10.8775	6.72365e-08	3.31673e-06
5234	1.89809	TRUE	277.149	0.408157	819	NA	NA	NA	NA	NA	NA	MSV000089558_5234	1.80674	0.134894	13	13.3938	5.5352e-09	4.97553e-07
25819	1.89442	TRUE	354.265	4.26323	NA	NA	NA	NA	NA	NA	Candidate Carnitine (delta mass 192.1516; sirius atomic difference: 9C, 16H, 6N, -1O; buddy atomic difference: 13C, 20H, 1O; putative explanation: CAR 13:2)	MSV000089558_25819	2.7684	0.256718	13	10.7838	7.44549e-08	3.54318e-06
27880	1.8944	TRUE	445.334	4.56553	787	NA	NA	NA	NA	NA	NA	MSV000089558_27880	2.80863	0.289052	7.14842	9.71669	2.25241e-05	0.000247803
5271	1.89416	TRUE	415.172	0.457112	1370	NA	NA	NA	NA	NA	NA	MSV000089558_5271	4.28706	0.474822	6.72812	9.02877	5.30561e-05	0.000442498
3869	1.89409	TRUE	351.177	0.321722	819	NA	NA	NA	NA	NA	NA	MSV000089558_3869	1.59131	0.127419	13	12.4888	1.29265e-08	9.05105e-07
13263	1.89366	TRUE	316.126	2.57969	NA	NA	NA	NA	NA	NA	NA	MSV000089558_13263	4.17718	0.335952	13	12.4339	1.36329e-08	9.19081e-07
13945	1.8935	TRUE	351.12	2.74447	NA	NA	NA	NA	NA	NA	NA	MSV000089558_13945	4.65601	0.375875	6.62663	12.3871	7.93692e-06	0.000118907
18585	1.89207	TRUE	496.308	3.43081	6	NA	NA	NA	NA	NA	NA	MSV000089558_18585	2.95965	0.340165	7.25046	8.70063	4.31645e-05	0.000386991
7773	1.89013	FALSE	238.071	0.986612	711	NA	NA	NA	NA	NA	NA	MSV000089558_7773	-1.23806	0.11851	13	-10.4469	1.08083e-07	4.85773e-06
5020	1.889	TRUE	365.193	0.445387	819	NA	NA	NA	NA	NA	NA	MSV000089558_5020	3.46568	0.333886	13	10.3798	1.16547e-07	5.08832e-06
3122	1.88875	TRUE	249.108	0.277161	819	NA	NA	NA	NA	NA	NA	MSV000089558_3122	3.42873	0.349402	7.06991	9.81313	2.26846e-05	0.00024867
10847	1.88847	TRUE	407.239	2.19516	944	CCMSLIB00005720268	FruLeuIle	M+H	NA	NA	NA	MSV000089558_10847	4.22051	0.378115	13	11.162	4.95485e-08	2.6376e-06
17498	1.88834	TRUE	731.254	3.25174	281	NA	NA	NA	NA	NA	NA	MSV000089558_17498	4.25612	0.329107	13	12.9323	8.47555e-09	6.85672e-07
1789	1.888	TRUE	528.162	0.242842	819	NA	NA	NA	NA	NA	NA	MSV000089558_1789	4.32658	0.398928	13	10.8455	6.96132e-08	3.39259e-06
5548	1.8877	TRUE	310.129	0.517504	819	NA	NA	NA	NA	NA	NA	MSV000089558_5548	4.15241	0.3326	13	12.4847	1.2978e-08	9.05105e-07
9841	1.8875	TRUE	425.196	1.938	NA	NA	NA	NA	NA	NA	NA	MSV000089558_9841	4.09985	0.397232	6.46077	10.321	2.98718e-05	0.00029983
28669	1.88696	FALSE	427.268	4.65865	22	NA	NA	NA	NA	NA	NA	MSV000089558_28669	-2.37356	0.184498	13	-12.8649	9.02978e-09	7.16186e-07
14688	1.88558	FALSE	312.145	2.81871	NA	NA	NA	NA	NA	NA	NA	MSV000089558_14688	-2.5946	0.326809	4.43688	-7.93919	0.000874994	0.00290111
3237	1.88532	TRUE	325.113	0.268099	404	CCMSLIB00003135331	Spectral Match to Lactose from NIST14	M+H-H2O	NA	NA	NA	MSV000089558_3237	3.22223	0.297233	7.34697	10.8408	8.80635e-06	0.00012722
8421	1.88468	TRUE	281.114	1.13297	730	CCMSLIB00003136757	Spectral Match to .alpha.-L-Asp-L-Phe from NIST14	M+H	NA	NA	Aspartic Acid-Phenylalanine (known structural isomers: 1; isobaric peaks in run: 4)	MSV000089558_8421	4.25719	0.420731	13	10.1185	1.56903e-07	6.41084e-06
10250	1.88454	TRUE	323.173	2.01827	495	NA	NA	NA	NA	NA	NA	MSV000089558_10250	3.15994	0.312708	13	10.1051	1.59352e-07	6.4458e-06
12273	1.88423	TRUE	275.141	2.43789	NA	NA	NA	NA	NA	NA	NA	MSV000089558_12273	3.98548	0.304402	13	13.0928	7.29741e-09	6.02408e-07
30305	1.88408	TRUE	577.373	5.02005	255	NA	NA	NA	NA	NA	NA	MSV000089558_30305	4.23433	0.391698	6.60587	10.8102	1.92599e-05	0.000218838
3320	1.88379	TRUE	260.114	0.299397	404	NA	NA	NA	NA	NA	NA	MSV000089558_3320	2.21662	0.275724	6.74127	8.03926	0.000108104	0.000703609
7803	1.88348	TRUE	367.15	0.950045	NA	CCMSLIB00005467655	1-beta-D-Glucopyranosyl-L-tryptophan	M+H	NA	NA	NA	MSV000089558_7803	3.1553	0.284554	13	11.0886	5.35743e-08	2.76472e-06
11556	1.88244	TRUE	337.188	2.29304	NA	NA	NA	NA	NA	NA	sinapic acid_agmatine dihydrochloride (known structural isomers: 1; isobaric peaks in run: 1)	MSV000089558_11556	2.96103	0.315331	7.01598	9.39024	3.1877e-05	0.000315262
3124	1.88211	TRUE	189.124	0.270987	NA	CCMSLIB00005884337	NALPHA-ACETYL-L-LYSINE - 40.0 eV	M+H	NA	NA	Candidate Carnitine (delta mass 27.0107; sirius atomic difference: 1C, 1H, 1N; buddy atomic difference: 1C, 1H, 1N; putative explanation: N/A)	MSV000089558_3124	0.480498	0.0492255	6.73262	9.76116	3.23083e-05	0.000317973
13276	1.88205	TRUE	562.223	2.66811	1132	NA	NA	NA	NA	NA	NA	MSV000089558_13276	3.25205	0.309402	7.3747	10.5107	1.0625e-05	0.000146064
4198	1.88178	TRUE	230.159	0.355812	605	NA	NA	NA	NA	NA	NA	MSV000089558_4198	3.16357	0.297753	7.12232	10.6248	1.26667e-05	0.000167441
13863	1.88148	TRUE	342.154	2.66627	716	NA	NA	NA	NA	NA	NA	MSV000089558_13863	1.81392	0.267405	6.24755	6.78342	0.000422545	0.00173171
15323	1.88081	TRUE	397.179	2.9104	1322	NA	NA	NA	NA	NA	NA	MSV000089558_15323	2.61667	0.283505	6.66654	9.22971	4.88669e-05	0.000422365
18991	1.88077	TRUE	400.27	3.51296	789	NA	NA	NA	NA	NA	Candidate Carnitine (delta mass 238.1565 putative explanation: CAR 14:2;O2)	MSV000089558_18991	4.57601	0.39718	13	11.5213	3.40012e-08	1.99326e-06
16870	1.88061	FALSE	434.228	3.16793	438	NA	NA	NA	NA	NA	NA	MSV000089558_16870	-1.84253	0.185328	13	-9.94199	1.92481e-07	7.38848e-06
14996	1.87991	TRUE	379.212	2.94399	181	NA	NA	NA	NA	NA	NA	MSV000089558_14996	2.92463	0.203696	6.04675	14.3578	6.70287e-06	0.000104684
34228	1.87991	TRUE	640.443	5.83958	248	NA	NA	NA	NA	NA	NA	MSV000089558_34228	2.65094	0.266777	13	9.93694	1.93617e-07	7.38848e-06
34737	1.87925	TRUE	636.447	6.07151	NA	NA	NA	NA	NA	NA	NA	MSV000089558_34737	3.31827	0.395354	7.38544	8.39315	4.93379e-05	0.00042372
11811	1.87911	TRUE	378.213	2.2755	699	NA	NA	NA	NA	NA	NA	MSV000089558_11811	3.23304	0.422198	7.10349	7.65765	0.000111644	0.000715688
8322	1.87836	TRUE	214.051	1.11725	432	NA	NA	NA	NA	NA	NA	MSV000089558_8322	3.08632	0.255679	13	12.0711	1.94677e-08	1.23042e-06
10689	1.87776	TRUE	350.118	2.176	105	CCMSLIB00005723275	Ampicillin_20eV	M+H	NA	NA	NA	MSV000089558_10689	7.17761	0.718578	5.12994	9.98862	0.000148528	0.00086695
10399	1.87754	TRUE	307.093	2.05602	130	NA	NA	NA	NA	NA	NA	MSV000089558_10399	2.74886	0.279957	13	9.81887	2.2234e-07	8.40529e-06
33558	1.8774	TRUE	626.427	5.70503	515	NA	NA	NA	NA	NA	NA	MSV000089558_33558	2.41952	0.316989	6.45906	7.63281	0.000184109	0.000991638
9878	1.87669	TRUE	265.155	1.9159	175	CCMSLIB00005748443	Massbank:PR311013 Feruloyl putrescine (isomer of 1173)	M+H	NA	NA	NA	MSV000089558_9878	1.71154	0.198762	6.55169	8.61102	8.29547e-05	0.00059346
18610	1.87597	TRUE	649.277	3.45858	471	NA	NA	NA	NA	NA	NA	MSV000089558_18610	2.40477	0.233661	13	10.2917	1.28753e-07	5.49636e-06
32988	1.8753	TRUE	634.452	5.60307	NA	NA	NA	NA	NA	NA	NA	MSV000089558_32988	2.50509	0.257792	6.06228	9.71747	6.40384e-05	0.000501035
31970	1.87477	TRUE	596.416	5.38812	779	NA	NA	NA	NA	NA	NA	MSV000089558_31970	3.83073	0.393334	13	9.73911	2.44295e-07	8.9834e-06
13552	1.87433	FALSE	204.102	2.64304	619	NA	NA	NA	NA	NA	NA	MSV000089558_13552	-1.12886	0.118336	7.25284	-9.53944	2.31848e-05	0.000251428
19741	1.87409	TRUE	499.328	3.61337	773	NA	NA	NA	NA	NA	NA	MSV000089558_19741	2.70798	0.300308	7.22623	9.01734	3.46752e-05	0.000332514
9709	1.87387	TRUE	346.12	1.88429	99	NA	NA	NA	NA	NA	NA	MSV000089558_9709	2.32865	0.29609	7.30009	7.86465	8.13004e-05	0.000584121
17715	1.87367	TRUE	256.191	3.29294	565	NA	NA	NA	NA	NA	NA	MSV000089558_17715	2.57019	0.278185	6.94754	9.23914	3.76769e-05	0.000350542
15961	1.87287	TRUE	457.197	3.02467	649	NA	NA	NA	NA	NA	NA	MSV000089558_15961	3.72954	0.387677	13	9.62023	2.81426e-07	9.89884e-06
1228	1.87191	TRUE	274.14	0.223415	819	NA	NA	NA	NA	NA	NA	MSV000089558_1228	1.4663	0.201852	6.89108	7.26424	0.000181009	0.000982795
4348	1.87112	TRUE	284.135	0.34525	819	NA	NA	NA	NA	NA	NA	MSV000089558_4348	2.7586	0.288881	13	9.54926	3.06425e-07	1.05939e-05
20168	1.87056	TRUE	528.318	3.62214	230	NA	NA	NA	NA	NA	NA	MSV000089558_20168	5.03583	0.528689	13	9.52513	3.15458e-07	1.07229e-05
7033	1.87055	TRUE	247.129	0.709916	NA	NA	NA	NA	NA	NA	NA	MSV000089558_7033	2.7334	0.246669	13	11.0813	5.39957e-08	2.76472e-06
18868	1.87003	TRUE	891.355	3.49897	342	NA	NA	NA	NA	NA	NA	MSV000089558_18868	2.56572	0.290649	5.69378	8.82756	0.000156484	0.0008953
4928	1.86972	TRUE	272.125	0.370364	819	NA	NA	NA	NA	NA	NA	MSV000089558_4928	1.59759	0.155919	13	10.2462	1.3558e-07	5.71273e-06
1507	1.86853	TRUE	455.117	0.234633	819	NA	NA	NA	NA	NA	NA	MSV000089558_1507	3.28584	0.310121	13	10.5953	9.16104e-08	4.23608e-06
4037	1.86798	TRUE	137.046	0.326887	698	NA	NA	NA	NA	NA	NA	MSV000089558_4037	1.23898	0.178522	6.03067	6.94022	0.000433919	0.00176402
17206	1.86748	TRUE	700.231	3.22081	NA	CCMSLIB00005435820	Contaminant vial septum ThermoFisher C5000-44B	M+NH4	NA	NA	NA	MSV000089558_17206	5.28801	0.390334	13	13.5474	4.81696e-09	4.5313e-07
23617	1.86726	TRUE	476.303	4.0177	1414	NA	NA	NA	NA	NA	NA	MSV000089558_23617	3.20099	0.45626	6.75905	7.01571	0.000245154	0.00119476
31100	1.86533	TRUE	584.378	5.21745	NA	NA	NA	NA	NA	NA	NA	MSV000089558_31100	3.25669	0.383488	7.12606	8.49229	5.60812e-05	0.000459207
6116	1.8651	TRUE	324.156	0.556095	368	NA	NA	NA	NA	NA	NA	MSV000089558_6116	2.59905	0.276615	13	9.39593	3.68898e-07	1.20338e-05
23173	1.86487	TRUE	344.19	3.9588	NA	NA	NA	NA	NA	NA	NA	MSV000089558_23173	3.14857	0.330389	13	9.52989	3.13654e-07	1.07229e-05
16158	1.8646	TRUE	480.227	3.02085	NA	NA	NA	NA	NA	NA	NA	MSV000089558_16158	4.41884	0.57671	4.49416	7.66215	0.000961183	0.00308326
11883	1.86457	TRUE	358.198	2.34182	388	NA	NA	NA	NA	NA	NA	MSV000089558_11883	3.66286	0.395542	13	9.26036	4.35509e-07	1.34476e-05
3684	1.86367	TRUE	180.087	0.298985	NA	NA	NA	NA	NA	NA	NA	MSV000089558_3684	3.00075	0.446415	6.535	6.72189	0.000366805	0.00158589
14877	1.86328	FALSE	259.191	2.86751	921	NA	NA	NA	NA	NA	tetradecanedioic-acid (known structural isomers: 0; isobaric peaks in run: 5)	MSV000089558_14877	-0.957808	0.112675	5.959	-8.50059	0.000150492	0.000873369
4867	1.86239	FALSE	254.102	0.3929	NA	NA	NA	NA	NA	NA	NA	MSV000089558_4867	-2.06552	0.218124	13	-9.46947	3.37392e-07	1.11865e-05
23547	1.8621	TRUE	385.278	4.09271	1420	NA	NA	NA	NA	NA	NA	MSV000089558_23547	3.73331	0.293758	13	12.7088	1.04684e-08	7.9896e-07
19028	1.86197	TRUE	644.297	3.5243	789	NA	NA	NA	NA	NA	NA	MSV000089558_19028	2.14881	0.243095	6.9514	8.83936	4.99803e-05	0.00042652
15648	1.86103	TRUE	193.086	2.99556	NA	CCMSLIB00003134695	Spectral Match to Sinapyl alcohol from NIST14	M+H-H2O	NA	NA	NA	MSV000089558_15648	3.34346	0.364834	6.62156	9.16433	5.32101e-05	0.00044287
16578	1.86103	TRUE	362.218	3.12507	NA	NA	NA	NA	NA	NA	NA	MSV000089558_16578	2.9446	0.412802	6.90534	7.1332	0.000200572	0.00105093
15587	1.8605	TRUE	397.178	2.92424	1322	NA	NA	NA	NA	NA	NA	MSV000089558_15587	2.99316	0.305602	6.54137	9.79428	3.80414e-05	0.000352122
6154	1.85986	TRUE	395.204	0.570811	1219	NA	NA	NA	NA	NA	NA	MSV000089558_6154	1.36854	0.15743	7.30218	8.69297	4.162e-05	0.000377473
9938	1.85977	TRUE	338.125	1.92068	NA	NA	NA	NA	NA	NA	NA	MSV000089558_9938	3.50866	0.540575	6.75965	6.49061	0.000390299	0.00163297
18936	1.85921	TRUE	459.28	3.41997	160	NA	NA	NA	NA	NA	NA	MSV000089558_18936	2.70581	0.255507	13	10.59	9.21569e-08	4.23608e-06
5745	1.85824	TRUE	272.161	0.488418	819	NA	NA	NA	NA	NA	NA	MSV000089558_5745	1.39712	0.140423	13	9.94935	1.90837e-07	7.38848e-06
5388	1.85812	TRUE	209.092	0.4535	819	NA	NA	NA	NA	NA	NA	MSV000089558_5388	2.54129	0.351796	5.5489	7.22376	0.000506013	0.00194905
12841	1.85784	TRUE	454.234	2.50834	96	NA	NA	NA	NA	NA	NA	MSV000089558_12841	3.50898	0.502725	7.08723	6.97992	0.000203405	0.00105935
13796	1.85734	TRUE	468.25	2.67822	NA	NA	NA	NA	NA	NA	NA	MSV000089558_13796	3.00558	0.333471	13	9.01301	5.92376e-07	1.6994e-05
5481	1.85689	TRUE	127.05	0.467254	169	NA	NA	NA	NA	NA	NA	MSV000089558_5481	1.92091	0.186688	13	10.2894	1.29086e-07	5.49636e-06
16604	1.85665	TRUE	900.204	3.13872	NA	NA	NA	NA	NA	NA	NA	MSV000089558_16604	2.79249	0.39621	7.11102	7.04799	0.00018838	0.00100519
14357	1.85625	TRUE	456.259	2.78102	129	NA	NA	NA	NA	NA	NA	MSV000089558_14357	3.08825	0.320304	13	9.6416	2.74331e-07	9.82007e-06
26696	1.85561	TRUE	436.306	4.36602	NA	NA	NA	NA	NA	NA	NA	MSV000089558_26696	2.94074	0.324931	13	9.05035	5.6527e-07	1.6569e-05
6282	1.85558	FALSE	260.114	0.556808	NA	NA	NA	NA	NA	NA	NA	MSV000089558_6282	-1.70651	0.138826	13	-12.2924	1.56478e-08	1.03763e-06
21002	1.85553	TRUE	425.19	3.69941	1014	NA	NA	NA	NA	NA	NA	MSV000089558_21002	2.07757	0.268159	6.06002	7.74751	0.000231437	0.00114726
4742	1.85552	FALSE	182.129	0.377943	NA	NA	NA	NA	NA	NA	NA	MSV000089558_4742	-1.39693	0.167916	7.20935	-8.31919	6.00914e-05	0.000485169
8357	1.85499	TRUE	144.066	1.09736	432	NA	NA	NA	NA	NA	NA	MSV000089558_8357	2.64813	0.264848	13	9.99867	1.80203e-07	7.07689e-06
9407	1.85459	FALSE	308.153	1.82855	NA	NA	NA	NA	NA	NA	NA	MSV000089558_9407	-1.30257	0.125531	13	-10.3765	1.16987e-07	5.08832e-06
3420	1.85446	TRUE	259.093	0.287747	819	NA	NA	NA	NA	NA	NA	MSV000089558_3420	4.12177	0.395396	13	10.4244	1.1085e-07	4.92735e-06
3401	1.85439	TRUE	236.15	0.281336	NA	NA	NA	NA	NA	NA	NA	MSV000089558_3401	0.925362	0.0676943	13	13.6697	4.31648e-09	4.21982e-07
18966	1.85389	TRUE	476.304	3.49793	160	NA	NA	NA	NA	NA	NA	MSV000089558_18966	2.53684	0.2973	5.62835	8.53291	0.000199327	0.00104576
10493	1.85317	FALSE	511.292	2.0573	NA	NA	NA	NA	NA	NA	NA	MSV000089558_10493	-2.24785	0.230403	5.93185	-9.75615	7.14484e-05	0.000537191
4790	1.85299	FALSE	184.061	0.383703	1429	NA	NA	NA	NA	NA	NA	MSV000089558_4790	-0.966362	0.118308	6.59197	-8.16816	0.000110533	0.000714097
27280	1.85123	TRUE	654.456	4.49005	414	NA	NA	NA	NA	NA	NA	MSV000089558_27280	3.2658	0.383659	6.96657	8.51223	6.29012e-05	0.000496944
4762	1.85117	FALSE	166.05	0.375268	NA	NA	NA	NA	NA	NA	NA	MSV000089558_4762	-1.29029	0.14334	13	-9.00164	6.00908e-07	1.71174e-05
1587	1.84996	TRUE	309.166	0.236245	115	CCMSLIB00005720267	Fructoselysine	M+H	NA	NA	NA	MSV000089558_1587	2.80487	0.319034	13	8.79176	7.84228e-07	2.07333e-05
17775	1.84982	TRUE	356.28	3.28856	565	NA	NA	NA	NA	NA	NA	MSV000089558_17775	2.42618	0.302492	7.26739	8.02067	7.31573e-05	0.00054598
12643	1.84887	TRUE	595.167	2.48225	NA	NA	NA	NA	NA	NA	NA	MSV000089558_12643	1.29192	0.139431	13	9.26568	4.32667e-07	1.34476e-05
26210	1.84786	TRUE	644.401	4.28624	1083	NA	NA	NA	NA	NA	NA	MSV000089558_26210	4.14042	0.47584	13	8.70129	8.80868e-07	2.25513e-05
7618	1.84785	TRUE	285.133	0.842025	NA	NA	NA	NA	NA	NA	NA	MSV000089558_7618	2.86996	0.391086	6.99781	7.33844	0.000157722	0.000899488
28738	1.84781	TRUE	397.314	4.70509	881	NA	NA	NA	NA	NA	NA	MSV000089558_28738	2.30124	0.274794	6.14203	8.37442	0.000139305	0.000831102
24713	1.84497	TRUE	366.265	4.10217	220	NA	NA	NA	NA	NA	Candidate Carnitine (delta mass 204.1512; sirius atomic difference: 14C, 20H, 1O; buddy atomic difference: 14C, 20H, 1O; putative explanation: CAR 14:3)	MSV000089558_24713	4.2306	0.47562	13	8.89492	6.87624e-07	1.89214e-05
20158	1.84444	TRUE	529.317	3.67922	230	NA	NA	NA	NA	NA	NA	MSV000089558_20158	3.89097	0.45034	13	8.64007	9.53415e-07	2.39538e-05
20578	1.84396	TRUE	615.235	3.67753	994	NA	NA	NA	NA	NA	NA	MSV000089558_20578	1.95444	0.248119	5.22634	7.87703	0.000431609	0.00176171
19791	1.84297	TRUE	643.239	3.59364	NA	NA	NA	NA	NA	NA	NA	MSV000089558_19791	2.22769	0.294863	7.20596	7.55502	0.000113181	0.000720969
14082	1.84259	TRUE	542.21	2.75822	NA	NA	NA	NA	NA	NA	NA	MSV000089558_14082	5.14923	0.588137	13	8.75515	8.219e-07	2.14489e-05
13056	1.84196	TRUE	424.202	2.56296	400	NA	NA	NA	NA	NA	NA	MSV000089558_13056	2.25247	0.244893	13	9.19775	4.70498e-07	1.44179e-05
27969	1.84183	FALSE	426.262	4.56653	1055	CCMSLIB00003138156	Spectral Match to 1-Myristoyl-2-hydroxy-sn-glycero-3-phosphoethanolamine from NIST14	M+H	NA	NA	NA	MSV000089558_27969	-2.61595	0.229592	13	-11.3939	3.88115e-08	2.15058e-06
4871	1.84136	TRUE	174.149	0.388884	1310	NA	NA	NA	NA	NA	NA	MSV000089558_4871	3.00917	0.30738	13	9.78972	2.30109e-07	8.61844e-06
1896	1.84048	TRUE	406.133	0.248659	819	CCMSLIB00003138989	Spectral Match to Glycan Lacto-N-biose from NIST14	M+Na	NA	NA	NA	MSV000089558_1896	4.24545	0.621694	6.93095	6.82885	0.000257864	0.00123439
12708	1.84027	TRUE	382.143	2.49983	308	NA	NA	NA	NA	NA	NA	MSV000089558_12708	4.71186	0.489683	13	9.62227	2.80741e-07	9.89884e-06
13567	1.84008	TRUE	460.222	2.64683	793	NA	NA	NA	NA	NA	NA	MSV000089558_13567	2.28869	0.262024	6.34773	8.73466	9.10266e-05	0.00063571
8513	1.83932	TRUE	323.16	1.25375	NA	NA	NA	NA	NA	NA	NA	MSV000089558_8513	3.67832	0.468606	5.72934	7.84951	0.000283447	0.00130735
11869	1.83926	TRUE	266.103	2.33553	NA	NA	NA	NA	NA	NA	NA	MSV000089558_11869	1.77377	0.237624	6.64165	7.4646	0.000183295	0.000991217
6028	1.83922	TRUE	249.085	0.539374	819	NA	NA	NA	NA	NA	NA	MSV000089558_6028	2.67432	0.311534	13	8.58435	1.02499e-06	2.5436e-05
13105	1.83896	TRUE	664.347	2.55341	559	NA	NA	NA	NA	NA	NA	MSV000089558_13105	2.64527	0.292962	13	9.02941	5.80303e-07	1.68872e-05
26814	1.83785	TRUE	412.306	4.40223	NA	NA	NA	NA	NA	NA	Candidate Carnitine (delta mass 250.193; buddy atomic difference: 16C, 26H, 2O; putative explanation: CAR 16:2;O)	MSV000089558_26814	2.78138	0.327336	13	8.497	1.14895e-06	2.73382e-05
16004	1.83785	TRUE	323.107	2.95975	NA	NA	NA	NA	NA	NA	NA	MSV000089558_16004	3.98941	0.473369	13	8.4277	1.25862e-06	2.89267e-05
3271	1.83732	TRUE	321.13	0.280638	NA	NA	NA	NA	NA	NA	NA	MSV000089558_3271	2.35464	0.251045	13	9.37938	3.76416e-07	1.21808e-05
10213	1.83677	TRUE	372.177	1.99756	NA	NA	NA	NA	NA	NA	NA	MSV000089558_10213	3.77478	0.42773	13	8.82515	7.51469e-07	2.02911e-05
5825	1.83634	TRUE	392.182	0.514276	NA	NA	NA	NA	NA	NA	NA	MSV000089558_5825	4.01965	0.476257	13	8.44009	1.23822e-06	2.86205e-05
4500	1.83616	TRUE	290.136	0.346799	819	NA	NA	NA	NA	NA	NA	MSV000089558_4500	2.54147	0.382296	6.04112	6.64792	0.000543941	0.00204229
12014	1.83596	TRUE	247.144	2.34964	48	NA	NA	NA	NA	NA	NA	MSV000089558_12014	3.70813	0.404904	13	9.15806	4.94223e-07	1.49189e-05
14501	1.83572	TRUE	592.301	2.82068	1319	NA	NA	NA	NA	NA	NA	MSV000089558_14501	2.22559	0.287998	6.05855	7.72779	0.000235024	0.00116219
10608	1.8357	TRUE	497.171	2.1074	105	NA	NA	NA	NA	NA	NA	MSV000089558_10608	2.01801	0.255161	7.2624	7.90876	8.0563e-05	0.000581924
17837	1.83517	TRUE	416.266	3.26476	1034	NA	NA	NA	NA	NA	NA	MSV000089558_17837	2.46172	0.197849	13	12.4424	1.35203e-08	9.19081e-07
6095	1.83508	TRUE	311.124	0.549626	271	CCMSLIB00005747606	Massbank:PR311057 Glutamyltyrosine	M+H	NA	NA	NA	MSV000089558_6095	2.26246	0.315415	7.29078	7.17296	0.000149515	0.00086895
10612	1.83492	FALSE	269.137	2.17177	380	NA	NA	NA	NA	NA	NA	MSV000089558_10612	-2.5306	0.287346	13	-8.8068	7.69289e-07	2.06078e-05
10060	1.8347	FALSE	726.33	1.96944	NA	NA	NA	NA	NA	NA	NA	MSV000089558_10060	-2.13081	0.320762	7.14482	-6.64296	0.000267489	0.0012596
3812	1.83367	TRUE	409.183	0.325583	NA	NA	NA	NA	NA	NA	NA	MSV000089558_3812	2.92217	0.325151	13	8.98713	6.11982e-07	1.7311e-05
20760	1.83293	FALSE	831.499	3.7393	NA	NA	NA	NA	NA	NA	NA	MSV000089558_20760	-2.09827	0.239056	13	-8.77733	7.9885e-07	2.09828e-05
20554	1.83242	TRUE	402.283	3.71809	1318	NA	NA	NA	NA	NA	Candidate Carnitine (delta mass 240.1725 putative explanation: CAR 14:1;O2)	MSV000089558_20554	3.82742	0.417547	6.70693	9.16644	4.9178e-05	0.000423244
28673	1.83225	TRUE	396.311	4.69995	881	CCMSLIB00010238848	"Candidate Dihydroxylated bile acid (delta mass 3.0112; sirius atomic difference: -1C, 1H, 1N; buddy atomic difference: -1C, 1H, 1N)"	M+H	NA	NA	Candidate Carnitine (delta mass 234.1984; sirius atomic difference: 12C, 22H, 6N, -1O; buddy atomic difference: 16C, 26H, 1O; putative explanation: CAR 16:2)	MSV000089558_28673	1.87418	0.257917	5.96453	7.26659	0.000354978	0.00154896
8639	1.83184	TRUE	392.096	1.31427	NA	NA	NA	NA	NA	NA	NA	MSV000089558_8639	3.53388	0.409728	13	8.62493	9.7232e-07	2.4278e-05
16743	1.83145	TRUE	381.181	3.15016	NA	CCMSLIB00004708212	(Z)-3-(4-hydroxyphenyl)-N-[4-[[(E)-3-(4-hydroxyphenyl)prop-2-enoyl]amino]butyl]prop-2-enamide	[M+H]+	NA	NA	NA	MSV000089558_16743	2.17941	0.294412	6.81866	7.40256	0.000169592	0.000942749
27877	1.83119	FALSE	524.316	4.5477	NA	NA	NA	NA	NA	NA	NA	MSV000089558_27877	-1.84694	0.21141	6.324	-8.73628	9.28667e-05	0.000641602
4265	1.83114	TRUE	230.103	0.339515	819	NA	NA	NA	NA	NA	NA	MSV000089558_4265	1.04471	0.118226	7.24533	8.8365	3.90798e-05	0.000358453
15392	1.83066	TRUE	521.159	2.93516	1454	NA	NA	NA	NA	NA	NA	MSV000089558_15392	4.139	0.502139	13	8.24272	1.60965e-06	3.53861e-05
5545	1.83041	TRUE	265.08	0.493096	169	NA	NA	NA	NA	NA	NA	MSV000089558_5545	2.004	0.256721	6.63035	7.80615	0.000141124	0.000834988
3234	1.83013	TRUE	276.12	0.283475	NA	NA	NA	NA	NA	NA	NA	MSV000089558_3234	3.16228	0.500548	6.71894	6.31764	0.000469135	0.00185016
13396	1.83012	FALSE	264.123	2.63601	NA	NA	NA	NA	NA	NA	NA	MSV000089558_13396	-2.06731	0.242686	13	-8.51848	1.11705e-06	2.71313e-05
24282	1.82898	FALSE	385.237	4.11783	NA	NA	NA	NA	NA	NA	NA	MSV000089558_24282	-2.3577	0.282285	7.29387	-8.3522	5.47754e-05	0.000452322
13520	1.82851	TRUE	516.284	2.66231	559	NA	NA	NA	NA	NA	NA	MSV000089558_13520	2.58288	0.361971	7.32368	7.1356	0.000151357	0.000877135
2964	1.82844	TRUE	251.139	0.302555	NA	NA	NA	NA	NA	NA	NA	MSV000089558_2964	3.05017	0.374029	6.92383	8.15489	8.56017e-05	0.000608539
3856	1.82826	FALSE	242.103	0.326103	880	NA	NA	NA	NA	NA	NA	MSV000089558_3856	-1.36266	0.17967	7.38253	-7.58427	9.74577e-05	0.000656895
19025	1.82799	TRUE	401.275	3.53785	789	NA	NA	NA	NA	NA	NA	MSV000089558_19025	4.27795	0.506817	13	8.44083	1.23701e-06	2.86205e-05
20845	1.82787	TRUE	472.327	3.69367	519	NA	NA	NA	NA	NA	NA	MSV000089558_20845	3.0322	0.462908	6.70048	6.55034	0.000383599	0.00161969
15471	1.82593	TRUE	739.219	2.93304	498	NA	NA	NA	NA	NA	NA	MSV000089558_15471	2.01397	0.217249	13	9.27035	4.30185e-07	1.34476e-05
26649	1.82549	TRUE	510.258	4.37838	755	NA	NA	NA	NA	NA	NA	MSV000089558_26649	2.26526	0.342998	7.20807	6.60431	0.000267017	0.00125884
12988	1.82484	FALSE	318.192	2.48413	903	NA	NA	NA	NA	NA	NA	MSV000089558_12988	-3.20917	0.362872	7.11396	-8.84381	4.33941e-05	0.000387482
11783	1.82432	TRUE	383.168	2.30573	699	NA	NA	NA	NA	NA	NA	MSV000089558_11783	2.663	0.391509	7.10587	6.80188	0.00023635	0.00116732
18642	1.82286	TRUE	879.382	3.48294	471	NA	NA	NA	NA	NA	NA	MSV000089558_18642	1.77826	0.208239	13	8.53949	1.08677e-06	2.66423e-05
23835	1.82206	TRUE	370.206	4.06196	519	NA	NA	NA	NA	NA	NA	MSV000089558_23835	2.84776	0.328415	13	8.67122	9.15741e-07	2.31511e-05
31840	1.82199	FALSE	422.326	5.31978	209	CCMSLIB00010234463	"Candidate Trihydroxylated bile acid (delta mass 13.0326; sirius atomic difference: 1C, 3H, 1N, -1O; buddy atomic difference: 1C, 3H, 1N, -1O)"	M+H	NA	12-hydroxyoctadecanoic-acid_L-valine (known structural isomers: 3; isobaric peaks in run: 1);3a, 12k_(R)-(-)-methyl mandelate (known structural isomers: 0; isobaric peaks in run: 24)	3a, 12k_3,4-dimethoxy-5-hydroxybenzaldehyde (known structural isomers: 0; isobaric peaks in run: 24)	MSV000089558_31840	-3.11078	0.279006	13	-11.1495	5.0209e-08	2.6376e-06
17983	1.82166	FALSE	905.394	3.31532	378	NA	NA	NA	NA	NA	NA	MSV000089558_17983	-1.39083	0.171682	6.78596	-8.10124	9.94984e-05	0.000664144
14453	1.82125	TRUE	598.251	2.81577	641	CCMSLIB00000847220	NCGC00169670-02!(2S,3R,4S,5S,6R)-2-[4-[(3S,3aR,6S,6aR)-3-(4-hydroxy-3,5-dimethoxyphenyl)-1,3,3a,4,6,6a-hexahydrofuro[3,4-c]furan-6-yl]-2,6-dimethoxyphenoxy]-6-(hydroxymethyl)oxane-3,4,5-triol	M+NH4	NA	NA	NA	MSV000089558_14453	3.00291	0.327316	6.7033	9.17434	4.90741e-05	0.000423244
4627	1.82092	TRUE	226.119	0.362883	819	NA	NA	NA	NA	NA	NA	MSV000089558_4627	1.21798	0.133992	13	9.08993	5.37977e-07	1.60009e-05
29635	1.8209	TRUE	422.327	4.89273	NA	NA	NA	NA	NA	NA	Candidate Carnitine (delta mass 260.2146; sirius atomic difference: 18C, 28H, 1O; buddy atomic difference: 18C, 28H, 1O; putative explanation: CAR 18:3)	MSV000089558_29635	1.63591	0.233713	6.30688	6.99967	0.000339763	0.00150366
3212	1.82052	TRUE	505.177	0.282898	819	CCMSLIB00003139640	Spectral Match to Maltotriose from NIST14	M+H	NA	NA	NA	MSV000089558_3212	3.67968	0.464933	13	7.91443	2.51508e-06	5.01158e-05
9785	1.82028	TRUE	367.144	1.89693	106	NA	NA	NA	NA	NA	NA	MSV000089558_9785	1.9522	0.201761	13	9.67584	2.63358e-07	9.51147e-06
30266	1.82025	TRUE	594.401	5.00912	255	NA	NA	NA	NA	NA	NA	MSV000089558_30266	3.73519	0.423051	13	8.82917	7.47621e-07	2.02911e-05
17273	1.81815	TRUE	441.203	3.21851	976	CCMSLIB00005742410	Massbank:PR311024 Diferuloyl putrescine	M+H	NA	NA	NA	MSV000089558_17273	1.80381	0.234066	6.78985	7.70644	0.000135196	0.000811378
15454	1.81806	FALSE	340.187	2.93845	NA	NA	NA	NA	NA	NA	NA	MSV000089558_15454	-1.67568	0.18587	13	-9.01535	5.90639e-07	1.6994e-05
2476	1.81747	FALSE	186.061	0.259131	1108	NA	NA	NA	NA	NA	NA	MSV000089558_2476	-2.07783	0.231897	13	-8.96015	6.33151e-07	1.77854e-05
23427	1.81692	FALSE	363.217	4.01809	NA	NA	NA	NA	NA	NA	NA	MSV000089558_23427	-2.46889	0.29975	13	-8.23652	1.6231e-06	3.54889e-05
10696	1.8167	FALSE	311.147	2.13174	380	NA	NA	NA	NA	NA	NA	MSV000089558_10696	-2.75679	0.449424	7.03482	-6.13405	0.000465748	0.00184159
28712	1.81601	FALSE	441.281	4.74158	797	NA	NA	NA	NA	NA	NA	MSV000089558_28712	-3.92726	0.428419	13	-9.16687	4.88848e-07	1.48676e-05
4484	1.81459	TRUE	384.223	0.361054	819	NA	NA	NA	NA	NA	NA	MSV000089558_4484	1.82556	0.303101	7.03521	6.02294	0.000519917	0.0019859
8328	1.81431	TRUE	392.096	1.12969	NA	NA	NA	NA	NA	NA	NA	MSV000089558_8328	4.68615	0.613475	7.24353	7.6387	0.000102577	0.000675854
20205	1.81393	TRUE	513.299	3.61895	1394	NA	NA	NA	NA	NA	Candidate Carnitine (delta mass 351.1863 putative explanation: N/A)	MSV000089558_20205	1.40112	0.208745	6.22643	6.71209	0.000454707	0.00181211
10570	1.81342	FALSE	274.106	2.10192	380	NA	NA	NA	NA	NA	NA	MSV000089558_10570	-1.99314	0.304367	7.14046	-6.54846	0.00029329	0.00134052
28614	1.81294	TRUE	644.547	4.71718	NA	NA	NA	NA	NA	NA	NA	MSV000089558_28614	1.96485	0.356391	5.35711	5.51318	0.00216008	0.00541694
18975	1.8129	TRUE	480.258	3.54389	160	NA	NA	NA	NA	NA	NA	MSV000089558_18975	2.98286	0.375469	13	7.94436	2.41354e-06	4.88138e-05
20040	1.81274	TRUE	403.288	3.65946	1318	NA	NA	NA	NA	NA	NA	MSV000089558_20040	3.50508	0.348803	13	10.0489	1.70022e-07	6.80931e-06
7095	1.81266	FALSE	224.128	0.789495	NA	NA	NA	NA	NA	NA	NA	MSV000089558_7095	-2.92723	0.398259	7.22248	-7.35007	0.000133687	0.000803511
13579	1.81257	TRUE	441.248	2.67659	619	NA	NA	NA	NA	NA	NA	MSV000089558_13579	3.17338	0.379398	7.21792	8.36426	5.75936e-05	0.000467803
22293	1.81254	TRUE	450.286	3.81544	NA	NA	NA	NA	NA	NA	NA	MSV000089558_22293	2.67571	0.338851	13	7.89644	2.57828e-06	5.06268e-05
8660	1.81241	TRUE	250.075	1.34877	NA	NA	NA	NA	NA	NA	NA	MSV000089558_8660	2.23837	0.289673	13	7.72724	3.26243e-06	6.1666e-05
6016	1.81184	TRUE	468.198	0.54529	NA	NA	NA	NA	NA	NA	NA	MSV000089558_6016	2.20712	0.262459	6.74269	8.4094	8.16866e-05	0.000585855
9990	1.81148	TRUE	254.102	1.91476	171	NA	NA	NA	NA	NA	NA	MSV000089558_9990	3.34725	0.467798	6.99778	7.15534	0.000184775	0.000993903
16915	1.81107	TRUE	649.277	3.18517	NA	NA	NA	NA	NA	NA	NA	MSV000089558_16915	2.79276	0.363396	13	7.68515	3.46098e-06	6.36279e-05
33155	1.81063	TRUE	640.404	5.62321	NA	NA	NA	NA	NA	NA	NA	MSV000089558_33155	3.14241	0.373727	13	8.40831	1.29126e-06	2.93436e-05
17294	1.81028	TRUE	443.208	3.22128	976	NA	NA	NA	NA	NA	NA	MSV000089558_17294	1.79605	0.242693	6.73151	7.40052	0.000180866	0.000982795
14002	1.80953	FALSE	405.112	2.7152	NA	NA	NA	NA	NA	NA	NA	MSV000089558_14002	-1.13309	0.142611	7.01173	-7.94533	9.43792e-05	0.000647057
17283	1.8092	TRUE	442.206	3.2198	976	NA	NA	NA	NA	NA	NA	MSV000089558_17283	1.75803	0.230998	6.62782	7.6106	0.000164809	0.000927074
15321	1.80848	FALSE	476.276	2.92777	506	NA	NA	NA	NA	NA	NA	MSV000089558_15321	-2.50855	0.347112	6.8279	-7.22694	0.000195241	0.00102966
26590	1.80848	TRUE	533.335	4.35255	755	NA	NA	NA	NA	NA	NA	MSV000089558_26590	2.24821	0.313396	7.19448	7.17372	0.000159281	0.000906176
34895	1.80842	FALSE	372.312	6.10663	770	NA	NA	NA	NA	NA	NA	MSV000089558_34895	-2.43312	0.256823	13	-9.47392	3.35579e-07	1.11865e-05
8882	1.8084	TRUE	392.096	1.394	NA	NA	NA	NA	NA	NA	NA	MSV000089558_8882	3.89172	0.45736	13	8.5091	1.13086e-06	2.71313e-05
28716	1.80831	TRUE	165.091	4.69821	881	NA	NA	NA	NA	NA	NA	MSV000089558_28716	3.61287	0.434406	13	8.31682	1.45793e-06	3.25071e-05
24000	1.80822	TRUE	454.317	4.07703	NA	NA	NA	NA	NA	NA	NA	MSV000089558_24000	2.80032	0.463697	6.72113	6.03911	0.000609292	0.00221835
5469	1.80807	TRUE	407.23	0.470509	NA	NA	NA	NA	NA	NA	NA	MSV000089558_5469	2.8273	0.39617	5.87189	7.13659	0.000419767	0.00172207
12186	1.80798	TRUE	385.161	2.39134	163	NA	NA	NA	NA	NA	NA	MSV000089558_12186	3.88189	0.676024	6.98506	5.74224	0.000709432	0.0024997
22716	1.80755	TRUE	428.301	3.86908	519	NA	NA	NA	NA	NA	Candidate Carnitine (delta mass 266.1887 putative explanation: CAR 16:2;O2)	MSV000089558_22716	3.70172	0.560258	6.13604	6.60717	0.000527277	0.00200266
3187	1.80686	TRUE	282.12	0.289565	375	NA	NA	NA	NA	NA	NA	MSV000089558_3187	2.84879	0.48454	6.52085	5.87937	0.000794482	0.00270413
20697	1.80683	FALSE	309.279	3.66805	41	NA	NA	NA	NA	NA	NA	MSV000089558_20697	-1.84751	0.247275	7.1777	-7.47146	0.000124063	0.000760355
16990	1.80678	TRUE	411.192	3.18609	477	NA	NA	NA	NA	NA	NA	MSV000089558_16990	1.9708	0.2565	6.78291	7.68344	0.000138429	0.000827098
28784	1.80543	TRUE	412.216	4.74744	NA	NA	NA	NA	NA	NA	NA	MSV000089558_28784	2.55741	0.306487	5.45816	8.34427	0.000262099	0.0012429
18555	1.80461	TRUE	662.282	3.44247	NA	NA	NA	NA	NA	NA	NA	MSV000089558_18555	2.62437	0.414502	7.09478	6.33137	0.000371158	0.00159547
41140	1.80445	FALSE	343.228	7.15379	262	NA	NA	NA	NA	NA	NA	MSV000089558_41140	-2.46722	0.224967	13	-10.967	6.10357e-08	3.08612e-06
4272	1.80434	TRUE	275.075	0.340168	1324	NA	NA	NA	NA	NA	NA	MSV000089558_4272	2.27942	0.281388	13	8.10066	1.94955e-06	4.06395e-05
6494	1.8043	TRUE	281.15	0.62542	NA	NA	NA	NA	NA	NA	NA	MSV000089558_6494	0.871478	0.12956	7.16574	6.72642	0.000244177	0.00119344
26472	1.80408	TRUE	344.28	4.35227	1253	NA	NA	NA	NA	NA	NA	MSV000089558_26472	2.54758	0.310872	13	8.19495	1.71632e-06	3.64637e-05
13787	1.80365	TRUE	339.108	2.67789	NA	NA	NA	NA	NA	NA	NA	MSV000089558_13787	3.44927	0.582881	6.90819	5.91761	0.000618703	0.00223851
2354	1.80305	FALSE	177.007	0.263717	1108	NA	NA	NA	NA	NA	NA	MSV000089558_2354	-2.1939	0.249429	13	-8.79568	7.80303e-07	2.07333e-05
16448	1.8029	FALSE	352.22	3.10603	1359	NA	NA	NA	NA	NA	NA	MSV000089558_16448	-2.75143	0.386482	7.2142	-7.11918	0.00016509	0.000927074
17001	1.80262	TRUE	414.201	3.20018	477	NA	NA	NA	NA	NA	NA	MSV000089558_17001	2.55007	0.389989	7.24282	6.53881	0.000278473	0.00128947
6182	1.80205	TRUE	417.185	0.568863	NA	NA	NA	NA	NA	NA	NA	MSV000089558_6182	2.29045	0.286317	7.28323	7.99969	7.35557e-05	0.000547942
12544	1.80102	FALSE	244.155	2.56884	903	NA	NA	NA	NA	NA	NA	MSV000089558_12544	-2.73525	0.29315	13	-9.33055	3.99554e-07	1.2726e-05
2817	1.80069	TRUE	132.077	0.258386	NA	NA	NA	NA	NA	NA	NA	MSV000089558_2817	3.03615	0.426188	6.82889	7.12398	0.000213008	0.0010879
12864	1.7993	TRUE	341.194	2.55129	775	NA	NA	NA	NA	NA	NA	MSV000089558_12864	2.15101	0.255723	13	8.41146	1.2859e-06	2.93436e-05
9951	1.79907	TRUE	266.159	1.91658	175	NA	NA	NA	NA	NA	NA	MSV000089558_9951	2.03999	0.291374	6.94964	7.00126	0.000218481	0.00110331
4866	1.79845	TRUE	265.085	0.385186	NA	NA	NA	NA	NA	NA	NA	MSV000089558_4866	3.1411	0.330817	13	9.49498	3.27144e-07	1.10275e-05
17275	1.79825	TRUE	177.055	3.22118	976	CCMSLIB00005464417	FERULATE	M-H2O+H	NA	NA	NA	MSV000089558_17275	1.82809	0.242238	13	7.54667	4.21007e-06	7.40423e-05
2007	1.79784	TRUE	211.107	0.295113	819	NA	NA	NA	NA	NA	NA	MSV000089558_2007	1.35049	0.216927	7.1318	6.22555	0.000403036	0.00166695
26438	1.79756	TRUE	443.318	4.30651	801	NA	NA	NA	NA	NA	NA	MSV000089558_26438	2.04611	0.278279	7.24061	7.35273	0.00013173	0.000797678
17656	1.79646	TRUE	569.29	3.26796	621	NA	NA	NA	NA	NA	NA	MSV000089558_17656	1.66995	0.217671	6.09633	7.6719	0.000237431	0.00116838
4661	1.79615	TRUE	206.152	0.377753	NA	NA	NA	NA	NA	NA	NA	MSV000089558_4661	4.26633	0.504236	6.50302	8.46096	9.61892e-05	0.000655026
26669	1.79565	TRUE	761.303	4.38003	NA	NA	NA	NA	NA	NA	NA	MSV000089558_26669	3.35033	0.455985	13	7.34746	5.60409e-06	9.32862e-05
3281	1.79565	TRUE	256.082	0.286631	819	NA	NA	NA	NA	NA	NA	MSV000089558_3281	2.09403	0.273455	13	7.65768	3.59747e-06	6.50051e-05
14728	1.79545	TRUE	544.312	2.87348	412	NA	NA	NA	NA	NA	NA	MSV000089558_14728	4.20986	0.57273	13	7.35051	5.57933e-06	9.32578e-05
11481	1.79458	FALSE	311.147	2.2273	NA	NA	NA	NA	NA	NA	NA	MSV000089558_11481	-1.19158	0.162269	7.12411	-7.34325	0.000143892	0.000845995
4285	1.79423	TRUE	373.173	0.358136	NA	NA	NA	NA	NA	NA	NA	MSV000089558_4285	2.31447	0.305104	13	7.58584	3.98215e-06	7.12735e-05
21786	1.79364	FALSE	625.323	3.77727	NA	NA	NA	NA	NA	NA	NA	MSV000089558_21786	-2.3165	0.315939	5.87343	-7.33209	0.00036279	0.00157287
13047	1.79346	TRUE	423.199	2.55088	400	NA	NA	NA	NA	NA	NA	MSV000089558_13047	3.50884	0.490208	7.10176	7.15786	0.000171882	0.000953724
14541	1.79335	FALSE	587.83	2.80185	NA	NA	NA	NA	NA	NA	NA	MSV000089558_14541	-1.9997	0.263358	4.42381	-7.59309	0.00106731	0.00331843
24657	1.79323	TRUE	342.264	4.10332	983	NA	NA	NA	NA	NA	Candidate Carnitine (delta mass 180.1512; sirius atomic difference: 12C, 20H, 1O; buddy atomic difference: 12C, 20H, 1O; putative explanation: CAR 12:1)	MSV000089558_24657	2.76925	0.424525	6.25925	6.52316	0.000521327	0.00198707
3144	1.79278	TRUE	307.102	0.265807	NA	NA	NA	NA	NA	NA	NA	MSV000089558_3144	2.29354	0.498095	6.79231	4.60462	0.00267108	0.00629268
1749	1.79265	TRUE	263.074	0.249576	819	NA	NA	NA	NA	NA	NA	MSV000089558_1749	2.79712	0.357632	6.00585	7.82122	0.000229496	0.00114183
13782	1.79194	TRUE	559.157	2.64293	1109	NA	NA	NA	NA	NA	NA	MSV000089558_13782	3.16468	0.436045	13	7.25769	6.38534e-06	0.000101289
1870	1.79119	FALSE	216.036	0.237317	NA	NA	NA	NA	NA	NA	NA	MSV000089558_1870	-2.76508	0.405463	7.15255	-6.81957	0.000225777	0.00113034
3392	1.7911	TRUE	219.098	0.288138	819	NA	NA	NA	NA	NA	NA	MSV000089558_3392	1.19325	0.215094	6.65695	5.54756	0.00102316	0.00321192
2417	1.79057	TRUE	332.096	0.269547	NA	NA	NA	NA	NA	NA	NA	MSV000089558_2417	2.08282	0.288196	7.17813	7.2271	0.00015357	0.000886159
32878	1.79053	TRUE	583.415	5.57496	NA	NA	NA	NA	NA	NA	NA	MSV000089558_32878	2.03922	0.294206	6.56436	6.93126	0.000300724	0.00137048
4761	1.79023	TRUE	426.197	0.379036	NA	NA	NA	NA	NA	NA	NA	MSV000089558_4761	1.88554	0.278968	7.20322	6.75899	0.000231409	0.00114726
3344	1.79003	TRUE	564.214	0.293081	NA	NA	NA	NA	NA	NA	NA	MSV000089558_3344	2.64598	0.455868	7.20646	5.80427	0.000594021	0.00217646
12861	1.78952	TRUE	250.108	2.5572	NA	NA	NA	NA	NA	NA	NA	MSV000089558_12861	2.38888	0.376084	7.355	6.35198	0.000313439	0.00141345
4819	1.78911	TRUE	203.082	0.391743	373	NA	NA	NA	NA	NA	NA	MSV000089558_4819	3.06061	0.372806	13	8.20965	1.68272e-06	3.63989e-05
30926	1.7889	TRUE	424.343	5.10127	669	NA	NA	NA	NA	NA	Candidate Carnitine (delta mass 262.2294; sirius atomic difference: 14C, 26H, 6N, -1O; buddy atomic difference: 18C, 30H, 1O; putative explanation: CAR 18:2)	MSV000089558_30926	1.30945	0.222648	7.00059	5.88123	0.000610763	0.0022217
26116	1.78848	TRUE	410.291	4.26367	782	NA	NA	NA	NA	NA	Candidate Carnitine (delta mass 248.1772; sirius atomic difference: 12C, 20H, 6N; buddy atomic difference: 16C, 24H, 2O; putative explanation: CAR 16:3;O)	MSV000089558_26116	3.21812	0.360859	13	8.91794	6.6785e-07	1.86307e-05
7550	1.78705	TRUE	385.119	0.825828	1027	NA	NA	NA	NA	NA	NA	MSV000089558_7550	3.55583	0.536551	7.24958	6.6272	0.000254792	0.00122258
23672	1.78704	TRUE	431.318	4.03268	NA	NA	NA	NA	NA	NA	NA	MSV000089558_23672	2.16345	0.255896	13	8.45442	1.21507e-06	2.84102e-05
19633	1.78641	TRUE	1048.34	3.6037	NA	NA	NA	NA	NA	NA	NA	MSV000089558_19633	3.28064	0.348629	13	9.41012	3.62585e-07	1.1924e-05
17952	1.78619	TRUE	288.217	3.30877	1034	CCMSLIB00005885062	Octanoylcarnitine - 30.00 eV	M+H	NA	NA	NA	MSV000089558_17952	3.41906	0.38393	7.06439	8.90542	4.3241e-05	0.000386991
7123	1.78582	TRUE	332.134	0.761723	33	NA	NA	NA	NA	NA	NA	MSV000089558_7123	4.21113	0.868074	6.47811	4.85112	0.00230322	0.00563954
12319	1.78567	TRUE	284.156	2.40811	NA	NA	NA	NA	NA	NA	NA	MSV000089558_12319	1.51184	0.198257	5.95821	7.62567	0.000274228	0.00128053
11434	1.78557	FALSE	336.16	2.26464	656	NA	NA	NA	NA	NA	NA	MSV000089558_11434	-1.12067	0.123596	13	-9.06726	5.53433e-07	1.63404e-05
29141	1.7843	FALSE	260.074	4.80012	542	NA	NA	NA	NA	NA	NA	MSV000089558_29141	-1.198	0.194275	6.66782	-6.16652	0.000556747	0.00208037
3250	1.78424	TRUE	400.183	0.34819	819	NA	NA	NA	NA	NA	NA	MSV000089558_3250	3.33732	0.457933	13	7.28778	6.11131e-06	9.92782e-05
24343	1.78415	TRUE	583.255	4.0977	NA	NA	NA	NA	NA	NA	NA	MSV000089558_24343	2.42868	0.351678	6.82333	6.90599	0.000258326	0.00123462
33299	1.78321	TRUE	599.287	5.64722	515	NA	NA	NA	NA	NA	NA	MSV000089558_33299	4.02033	0.549419	13	7.31742	5.85359e-06	9.67833e-05
21634	1.78318	TRUE	395.23	3.75037	1014	NA	NA	NA	NA	NA	NA	MSV000089558_21634	2.86737	0.440904	6.3298	6.50339	0.000506415	0.00194905
22714	1.78303	TRUE	340.249	3.89671	NA	CCMSLIB00010251194	"Candidate Dihydroxylated bile acid (delta mass -53.0522; sirius atomic difference: -5C, -7H, 1N; buddy atomic difference: -5C, -7H, 1N)"	M+H	NA	NA	NA	MSV000089558_22714	3.68986	0.763693	5.53309	4.83159	0.00362202	0.00786845
24966	1.78151	TRUE	343.267	4.10383	983	NA	NA	NA	NA	NA	NA	MSV000089558_24966	2.6621	0.351722	6.48405	7.56875	0.000189839	0.00101039
13104	1.78135	FALSE	415.187	2.55615	24	NA	NA	NA	NA	NA	NA	MSV000089558_13104	-1.72947	0.261282	7.29038	-6.61917	0.000250537	0.00121223
26970	1.78116	TRUE	610.396	4.45171	414	NA	NA	NA	NA	NA	NA	MSV000089558_26970	3.49863	0.428362	13	8.16747	1.78107e-06	3.7523e-05
8691	1.78097	FALSE	145.084	1.37642	1404	NA	NA	NA	NA	NA	NA	MSV000089558_8691	-1.01836	0.124303	13	-8.19259	1.72177e-06	3.64637e-05
18335	1.78086	TRUE	398.256	3.37562	NA	NA	NA	NA	NA	NA	NA	MSV000089558_18335	2.79743	0.426163	7.31865	6.56423	0.000259774	0.00123622
10649	1.78058	TRUE	351.121	2.11732	NA	NA	NA	NA	NA	NA	NA	MSV000089558_10649	5.03839	0.653589	13	7.7088	3.34787e-06	6.26951e-05
2826	1.7794	FALSE	197.129	0.280332	NA	NA	NA	NA	NA	NA	NA	MSV000089558_2826	-2.94656	0.379969	13	-7.75475	3.13923e-06	5.98971e-05
30431	1.7792	FALSE	454.293	5.03968	420	CCMSLIB00003136056	Spectral Match to 1-Palmitoyl-2-hydroxy-sn-glycero-3-phosphoethanolamine from NIST14	M+H	NA	NA	NA	MSV000089558_30431	-0.694746	0.097386	13	-7.13394	7.6571e-06	0.000116004
12825	1.77872	TRUE	475.21	2.4375	388	NA	NA	NA	NA	NA	NA	MSV000089558_12825	2.52921	0.367589	7.24126	6.88052	0.000201771	0.00105584
2909	1.77866	TRUE	401.18	0.313432	819	NA	NA	NA	NA	NA	NA	MSV000089558_2909	1.97322	0.346349	7.25991	5.69719	0.000647534	0.00231794
30123	1.77809	TRUE	398.327	4.96252	1030	NA	NA	NA	NA	NA	Candidate Carnitine (delta mass 236.214; sirius atomic difference: 16C, 28H, 1O; buddy atomic difference: 16C, 28H, 1O; putative explanation: CAR 16:1)	MSV000089558_30123	1.31136	0.234497	5.58684	5.59225	0.00176202	0.00473579
22755	1.77771	TRUE	613.219	3.87899	519	NA	NA	NA	NA	NA	NA	MSV000089558_22755	1.67635	0.23941	13	7.00198	9.31353e-06	0.000132808
17600	1.77768	TRUE	571.306	3.24916	621	NA	NA	NA	NA	NA	NA	MSV000089558_17600	1.56538	0.202039	7.00796	7.74794	0.000111101	0.000714763
7232	1.77746	TRUE	318.167	0.849367	NA	NA	NA	NA	NA	NA	NA	MSV000089558_7232	3.21028	0.449331	13	7.14457	7.53799e-06	0.000115497
1906	1.77737	TRUE	543.133	0.241725	819	NA	NA	NA	NA	NA	NA	MSV000089558_1906	2.91624	0.378789	7.01378	7.69885	0.000115184	0.000727997
20182	1.77733	TRUE	314.233	3.59567	1059	NA	NA	NA	NA	NA	Candidate Carnitine (delta mass 152.1198; sirius atomic difference: 10C, 16H, 1O; buddy atomic difference: 10C, 16H, 1O; putative explanation: CAR 10:1)	MSV000089558_20182	3.87378	0.541089	13	7.15923	7.37687e-06	0.000113458
13033	1.77718	FALSE	413.301	2.54647	NA	NA	NA	NA	NA	NA	NA	MSV000089558_13033	-1.23393	0.163267	13	-7.55773	4.14435e-06	7.35258e-05
3854	1.77576	TRUE	294.102	0.324498	819	NA	NA	NA	NA	NA	NA	MSV000089558_3854	2.80857	0.330137	13	8.50729	1.13355e-06	2.71313e-05
1968	1.77555	TRUE	206.046	0.252072	819	NA	NA	NA	NA	NA	NA	MSV000089558_1968	1.83222	0.257145	6.14824	7.12524	0.000344673	0.00151709
43469	1.77555	TRUE	611.465	7.70899	NA	NA	NA	NA	NA	NA	NA	MSV000089558_43469	2.27023	0.324799	13	6.98965	9.48673e-06	0.000134174
17270	1.77527	TRUE	444.211	3.2207	976	NA	NA	NA	NA	NA	NA	MSV000089558_17270	2.2526	0.323177	13	6.97018	9.76699e-06	0.000137179
18581	1.77516	TRUE	460.291	3.46151	NA	CCMSLIB00010011039	Glu-C22:5	M+H	NA	NA	NA	MSV000089558_18581	2.77906	0.490974	5.85879	5.66031	0.00141643	0.00406344
14095	1.77493	TRUE	294.135	2.71001	512	NA	NA	NA	NA	NA	NA	MSV000089558_14095	2.93349	0.415229	13	7.06474	8.48286e-06	0.000124775
31688	1.77442	FALSE	469.274	5.2773	485	NA	NA	NA	NA	NA	NA	MSV000089558_31688	-1.68663	0.240568	6.73984	-7.01104	0.000249365	0.00120945
14789	1.774	TRUE	543.161	2.83161	664	NA	NA	NA	NA	NA	NA	MSV000089558_14789	2.73772	0.377602	13	7.25028	6.45483e-06	0.000101688
18275	1.77389	FALSE	460.245	3.38622	1008	NA	NA	NA	NA	NA	NA	MSV000089558_18275	-1.04701	0.180989	6.99991	-5.78494	0.000673867	0.00240158
28247	1.77299	TRUE	594.329	4.60552	338	NA	NA	NA	NA	NA	NA	MSV000089558_28247	3.95735	0.561213	13	7.05142	8.65242e-06	0.00012635
10769	1.77288	TRUE	372.1	2.12505	105	CCMSLIB00013033768	69-53-4	[M+Na]+	NA	NA	NA	MSV000089558_10769	3.11748	0.426623	13	7.30734	5.93994e-06	9.73396e-05
28252	1.77129	TRUE	638.39	4.61688	338	NA	NA	NA	NA	NA	NA	MSV000089558_28252	3.42002	0.535772	6.18539	6.38334	0.000616286	0.00223576
18690	1.77073	TRUE	486.234	3.45774	1128	NA	NA	NA	NA	NA	NA	MSV000089558_18690	2.04018	0.258179	13	7.90219	2.55791e-06	5.04719e-05
29018	1.77043	TRUE	372.311	4.81073	NA	CCMSLIB00005884986	Myristoylcarnitine - eV	M+H	NA	NA	Candidate Carnitine (delta mass 210.1976; sirius atomic difference: 14C, 26H, 1O; buddy atomic difference: 14C, 26H, 1O; putative explanation: CAR 14:0)	MSV000089558_29018	1.94504	0.310371	5.86774	6.26683	0.000835328	0.00280162
18498	1.77008	TRUE	616.291	3.43854	418	NA	NA	NA	NA	NA	NA	MSV000089558_18498	2.37337	0.316937	13	7.48846	4.57466e-06	7.84089e-05
15844	1.76981	TRUE	286.202	2.99023	NA	NA	NA	NA	NA	NA	Candidate Carnitine (delta mass 124.0881; sirius atomic difference: 8C, 12H, 1O; buddy atomic difference: 8C, 12H, 1O; putative explanation: CAR 8:1)	MSV000089558_15844	2.8914	0.407017	6.97744	7.10388	0.000195954	0.00103207
7058	1.76979	TRUE	295.165	0.717431	1191	NA	NA	NA	NA	NA	NA	MSV000089558_7058	1.69429	0.232026	7.30936	7.30217	0.00013149	0.000797417
26413	1.76919	TRUE	368.28	4.31867	1070	NA	NA	NA	NA	NA	Candidate Carnitine (delta mass 206.1677; sirius atomic difference: 14C, 22H, 1O; buddy atomic difference: 14C, 22H, 1O; putative explanation: CAR 14:2)	MSV000089558_26413	2.56638	0.32781	13	7.82886	2.83124e-06	5.53255e-05
28575	1.76906	TRUE	420.311	4.68215	1284	NA	NA	NA	NA	NA	NA	MSV000089558_28575	1.89495	0.303276	6.61093	6.24827	0.000533638	0.00201735
13573	1.769	TRUE	292.2	2.64993	619	NA	NA	NA	NA	NA	NA	MSV000089558_13573	2.28248	0.540829	5.96466	4.22034	0.00563297	0.0108329
4424	1.76881	TRUE	231.16	0.359632	605	NA	NA	NA	NA	NA	NA	MSV000089558_4424	3.54485	0.48784	13	7.26641	6.30462e-06	0.00010068
12704	1.76864	TRUE	457.194	2.46589	308	NA	NA	NA	NA	NA	NA	MSV000089558_12704	3.53889	0.511838	4.87458	6.91409	0.00107455	0.00333836
3162	1.76801	TRUE	432.172	0.280222	NA	NA	NA	NA	NA	NA	NA	MSV000089558_3162	2.25956	0.392361	7.13267	5.75888	0.000646666	0.00231789
9564	1.76777	TRUE	427.208	1.89712	804	NA	NA	NA	NA	NA	NA	MSV000089558_9564	3.45399	0.316896	13	10.8995	6.56559e-08	3.27874e-06
5482	1.76724	FALSE	295.129	0.479322	92	CCMSLIB00003135218	Spectral Match to Phe-Glu from NIST14	M+H	NA	NA	NA	MSV000089558_5482	-1.33765	0.175892	4.94946	-7.60491	0.000653305	0.00233241
4571	1.76719	TRUE	275.111	0.366079	NA	NA	NA	NA	NA	NA	NA	MSV000089558_4571	2.23044	0.358105	6.93472	6.22845	0.000449632	0.00180254
20650	1.76624	TRUE	466.198	3.66493	1059	NA	NA	NA	NA	NA	NA	MSV000089558_20650	2.34435	0.433996	7.21631	5.40177	0.00091016	0.00297383
16720	1.76516	TRUE	679.384	3.17046	NA	CCMSLIB00010219713	"Candidate Dihydroxylated bile acid (delta mass 286.0829; sirius atomic difference: 7C, 10H, 8N, 5O; buddy atomic difference: 17C, 10H, 4N, 1O)"	M+H	Dihydroxylated bile acid_megxm0_000049 [M+K]+	NA	NA	MSV000089558_16720	2.10838	0.242582	13	8.69139	8.92192e-07	2.26976e-05
10357	1.7647	TRUE	425.15	2.10368	NA	NA	NA	NA	NA	NA	NA	MSV000089558_10357	2.22819	0.274468	6.91344	8.11822	8.88045e-05	0.00062472
4453	1.76465	TRUE	316.138	0.349036	819	NA	NA	NA	NA	NA	NA	MSV000089558_4453	2.89896	0.467105	4.97576	6.20623	0.00161412	0.0044843
5156	1.76462	FALSE	146.06	0.398056	NA	NA	NA	NA	NA	NA	NA	MSV000089558_5156	-1.2977	0.19118	13	-6.78782	1.28607e-05	0.000169451
11904	1.76389	TRUE	243.113	2.33703	NA	NA	NA	NA	NA	NA	NA	MSV000089558_11904	1.4342	0.228967	7.18162	6.26378	0.000377348	0.0016101
4875	1.76388	TRUE	221.093	0.398927	373	NA	NA	NA	NA	NA	NA	MSV000089558_4875	1.25055	0.166598	13	7.5064	4.45883e-06	7.70767e-05
26459	1.76354	TRUE	442.318	4.34298	801	NA	NA	NA	NA	NA	NA	MSV000089558_26459	3.97916	0.734535	6.50634	5.41724	0.0012593	0.00372904
5932	1.7631	TRUE	355.162	0.517479	819	NA	NA	NA	NA	NA	NA	MSV000089558_5932	3.3442	0.482609	13	6.92942	1.03827e-05	0.000143338
11093	1.76305	TRUE	487.194	2.18639	NA	NA	NA	NA	NA	NA	NA	MSV000089558_11093	3.26142	0.482915	13	6.75361	1.35486e-05	0.000175654
3693	1.76294	TRUE	212.103	0.310907	819	NA	NA	NA	NA	NA	NA	MSV000089558_3693	0.864543	0.083004	7.04858	10.4157	1.55771e-05	0.000191658
5398	1.76284	TRUE	245.096	0.45028	819	NA	NA	NA	NA	NA	NA	MSV000089558_5398	3.24706	0.305846	13	10.6167	8.94713e-08	4.20827e-06
3777	1.7628	TRUE	229.155	0.316549	605	NA	NA	NA	NA	NA	NA	MSV000089558_3777	2.1879	0.309932	6.95838	7.05929	0.000206393	0.00106836
12782	1.76269	TRUE	526.15	2.49992	NA	NA	NA	NA	NA	NA	NA	MSV000089558_12782	1.87932	0.215752	13	8.71055	8.70422e-07	2.24258e-05
3247	1.76197	TRUE	139.05	0.278244	NA	NA	NA	NA	NA	NA	NA	MSV000089558_3247	0.866362	0.134278	5.44125	6.45198	0.000964268	0.00308941
27966	1.76171	TRUE	370.296	4.56518	NA	NA	NA	NA	NA	NA	Candidate Carnitine (delta mass 208.1823; sirius atomic difference: 14C, 24H, 1O; buddy atomic difference: 14C, 24H, 1O; putative explanation: CAR 14:1)	MSV000089558_27966	1.42525	0.185531	13	7.68201	3.47633e-06	6.36279e-05
23473	1.7615	FALSE	405.264	3.9972	NA	NA	NA	NA	NA	NA	NA	MSV000089558_23473	-3.07834	0.306762	13	-10.0349	1.72786e-07	6.85215e-06
23570	1.76125	FALSE	364.213	4.02843	NA	NA	NA	NA	NA	NA	NA	MSV000089558_23570	-1.58451	0.246076	7.32622	-6.4391	0.000292271	0.00133737
22478	1.76069	TRUE	316.249	3.85227	519	CCMSLIB00006679002	DECANOYLCARNITINE	M+H	NA	NA	Candidate Carnitine (delta mass 154.1355; sirius atomic difference: 10C, 18H, 1O; buddy atomic difference: 10C, 18H, 1O; putative explanation: CAR 10:0)	MSV000089558_22478	2.93912	0.394113	6.65056	7.45755	0.000183139	0.000991217
2881	1.75956	TRUE	150.077	0.262411	NA	NA	NA	NA	NA	NA	NA	MSV000089558_2881	2.51577	0.373891	13	6.72861	1.40759e-05	0.000180753
4207	1.75935	TRUE	213.124	0.332876	NA	NA	NA	NA	NA	NA	NA	MSV000089558_4207	0.870906	0.184369	5.35282	4.72371	0.00438045	0.00906338
11191	1.75901	TRUE	463.206	2.22545	1212	NA	NA	NA	NA	NA	NA	MSV000089558_11191	2.29477	0.341679	13	6.71616	1.43467e-05	0.000182492
21747	1.75869	TRUE	444.296	3.80591	1383	NA	NA	NA	NA	NA	NA	MSV000089558_21747	2.48945	0.441971	7.21116	5.6326	0.000710523	0.00250136
12483	1.75789	TRUE	565.156	2.46257	367	NA	NA	NA	NA	NA	NA	MSV000089558_12483	4.27117	0.632639	13	6.75135	1.35955e-05	0.000175699
1632	1.75765	FALSE	189.018	0.233768	1446	NA	NA	NA	NA	NA	NA	MSV000089558_1632	-2.09147	0.349525	7.15782	-5.98376	0.000506268	0.00194905
10767	1.75732	TRUE	425.24	2.14346	366	NA	NA	NA	NA	NA	NA	MSV000089558_10767	3.16746	0.472932	13	6.69751	1.47625e-05	0.000185333
3246	1.75676	TRUE	492.193	0.288057	819	NA	NA	NA	NA	NA	NA	MSV000089558_3246	3.32164	0.584606	4.76759	5.68185	0.00274279	0.00641675
23160	1.75659	TRUE	482.227	3.95988	1326	NA	NA	NA	NA	NA	NA	MSV000089558_23160	2.41553	0.384516	7.29846	6.282	0.000346997	0.001524
3630	1.75565	TRUE	300.129	0.303705	819	NA	NA	NA	NA	NA	NA	MSV000089558_3630	3.09386	0.588449	6.93371	5.25764	0.0012124	0.00363167
13124	1.75553	FALSE	231.16	2.55388	693	NA	NA	NA	NA	NA	NA	MSV000089558_13124	-2.38843	0.327958	13	-7.28274	6.1564e-06	9.96106e-05
21411	1.75523	TRUE	403.287	3.71791	NA	NA	NA	NA	NA	NA	NA	MSV000089558_21411	3.35071	0.379722	13	8.82412	7.52451e-07	2.02911e-05
34936	1.75498	TRUE	612.448	6.0839	NA	NA	NA	NA	NA	NA	NA	MSV000089558_34936	1.22451	0.178826	13	6.84751	1.17473e-05	0.000158607
7964	1.75475	TRUE	286.14	1.00727	447	NA	NA	NA	NA	NA	NA	MSV000089558_7964	3.1111	0.522354	5.23577	5.95592	0.00162711	0.00450489
13737	1.75428	TRUE	504.152	2.6228	1300	NA	NA	NA	NA	NA	NA	MSV000089558_13737	3.16751	0.472622	13	6.702	1.46612e-05	0.00018475
2212	1.7542	TRUE	357.25	0.289895	NA	NA	NA	NA	NA	NA	NA	MSV000089558_2212	2.91352	0.390737	13	7.45647	4.78918e-06	8.13959e-05
7135	1.75392	TRUE	348.176	0.845967	702	NA	NA	NA	NA	NA	NA	MSV000089558_7135	2.92811	0.43952	13	6.66205	1.55885e-05	0.000191658
12633	1.75344	TRUE	403.198	2.43932	1061	NA	NA	NA	NA	NA	NA	MSV000089558_12633	2.05478	0.306794	7.01891	6.69759	0.000274784	0.00128053
21995	1.75333	TRUE	396.223	3.74822	1014	NA	NA	NA	NA	NA	NA	MSV000089558_21995	2.77418	0.445582	6.40025	6.22598	0.000618463	0.00223851
14640	1.75307	FALSE	308.114	2.83091	465	NA	NA	NA	NA	NA	NA	MSV000089558_14640	-1.57954	0.24101	7.29833	-6.55386	0.000265572	0.00125689
12596	1.75255	TRUE	291.164	2.47098	683	NA	NA	NA	NA	NA	NA	MSV000089558_12596	1.11103	0.15437	13	7.19719	6.97653e-06	0.000108539
12508	1.75253	TRUE	567.161	2.45385	367	NA	NA	NA	NA	NA	NA	MSV000089558_12508	1.03736	0.14481	13	7.16354	7.33022e-06	0.000113171
9500	1.75219	TRUE	376.101	1.84913	NA	NA	NA	NA	NA	NA	NA	MSV000089558_9500	3.19507	0.524016	7.04139	6.09727	0.000481226	0.00187892
20524	1.75217	FALSE	333.264	3.65018	330	CCMSLIB00010260923	"Candidate Pentahydroxylated bile acid (delta mass -108.0217; sirius atomic difference: -6C, -4H, -2O; buddy atomic difference: -6C, -4H, -2O)"	M+H	NA	NA	NA	MSV000089558_20524	-0.90768	0.144787	6.77862	-6.26907	0.000473777	0.00185447
13928	1.75203	FALSE	350.207	2.73558	NA	NA	NA	NA	NA	NA	NA	MSV000089558_13928	-2.54232	0.394715	6.84279	-6.4409	0.000388324	0.00163112
22750	1.75193	TRUE	382.26	3.87328	519	NA	NA	NA	NA	NA	NA	MSV000089558_22750	3.49356	0.51026	13	6.84662	1.17632e-05	0.000158607
5899	1.75187	TRUE	342.13	0.520831	819	NA	NA	NA	NA	NA	NA	MSV000089558_5899	4.40926	0.651665	13	6.76615	1.32921e-05	0.000174002
27935	1.75115	FALSE	427.265	4.56299	NA	NA	NA	NA	NA	NA	NA	MSV000089558_27935	-1.21894	0.1879	6.46949	-6.48721	0.000469554	0.00185016
2981	1.75098	TRUE	417.161	0.283279	819	NA	NA	NA	NA	NA	NA	MSV000089558_2981	3.32368	0.487002	13	6.82476	1.21591e-05	0.000162859
10531	1.75026	FALSE	512.296	2.05779	NA	NA	NA	NA	NA	NA	NA	MSV000089558_10531	-2.23606	0.246232	5.27958	-9.08111	0.000203099	0.00105935
13058	1.74985	FALSE	402.2	2.54604	566	NA	NA	NA	NA	NA	NA	MSV000089558_13058	-2.3138	0.350996	13	-6.5921	1.73646e-05	0.00020478
16960	1.74961	FALSE	400.179	3.17976	NA	NA	NA	NA	NA	NA	NA	MSV000089558_16960	-1.9967	0.279866	13	-7.13449	7.65085e-06	0.000116004
26129	1.74959	TRUE	411.294	4.26772	782	NA	NA	NA	NA	NA	NA	MSV000089558_26129	3.1226	0.34171	13	9.13815	5.06601e-07	1.51793e-05
28679	1.74956	TRUE	683.238	4.71076	NA	NA	NA	NA	NA	NA	NA	MSV000089558_28679	2.73776	0.536185	6.61909	5.10599	0.00164678	0.00455027
4438	1.74951	TRUE	456.208	0.357078	819	NA	NA	NA	NA	NA	NA	MSV000089558_4438	3.02689	0.570034	6.94727	5.31001	0.0011386	0.0034812
11593	1.74935	TRUE	177.055	2.30706	NA	CCMSLIB00003135300	Spectral Match to 3-Hydroxy-4-methoxycinnamic acid from NIST14	M+H-H2O	NA	NA	NA	MSV000089558_11593	3.8129	0.699396	6.9115	5.4517	0.000995674	0.00314895
31138	1.74872	FALSE	197.154	5.16612	139	NA	NA	NA	NA	NA	NA	MSV000089558_31138	-1.30385	0.194373	13	-6.70798	1.45276e-05	0.000183877
4499	1.74808	TRUE	390.187	0.393468	819	NA	NA	NA	NA	NA	NA	MSV000089558_4499	2.35691	0.363003	13	6.49281	2.02617e-05	0.000226405
34534	1.74772	FALSE	342.265	5.95533	402	NA	NA	NA	NA	NA	NA	MSV000089558_34534	-2.99132	0.45116	5.99109	-6.63028	0.000571057	0.0021192
12695	1.74758	TRUE	276.158	2.48504	NA	NA	NA	NA	NA	NA	NA	MSV000089558_12695	0.990013	0.145026	13	6.82643	1.21283e-05	0.000162859
18154	1.74755	TRUE	659.234	3.37088	160	NA	NA	NA	NA	NA	NA	MSV000089558_18154	2.42626	0.348338	13	6.96525	9.83938e-06	0.000137717
18164	1.74754	TRUE	1066.35	3.34977	1224	NA	NA	NA	NA	NA	NA	MSV000089558_18164	1.91023	0.258996	7.04146	7.3755	0.000148209	0.000866334
29191	1.74742	FALSE	276.069	4.83101	542	NA	NA	NA	NA	NA	NA	MSV000089558_29191	-1.20603	0.184112	13	-6.55054	1.85201e-05	0.000212221
20561	1.74727	TRUE	395.198	3.6548	NA	NA	NA	NA	NA	NA	NA	MSV000089558_20561	1.59819	0.30716	6.76084	5.20311	0.00139163	0.00400366
12964	1.74719	FALSE	137.096	2.55692	903	NA	NA	NA	NA	NA	NA	MSV000089558_12964	-3.30168	0.487719	7.20106	-6.76964	0.000229425	0.00114183
15530	1.74713	FALSE	314.16	2.92968	NA	NA	NA	NA	NA	NA	NA	MSV000089558_15530	-2.63538	0.40543	13	-6.50019	2.00297e-05	0.000225056
14776	1.74599	FALSE	458.23	2.84948	NA	NA	NA	NA	NA	NA	NA	MSV000089558_14776	-1.61863	0.234389	13	-6.90575	1.07588e-05	0.000147025
13192	1.74486	FALSE	374.185	2.56913	296	NA	NA	NA	NA	NA	NA	MSV000089558_13192	-1.5885	0.196183	13	-8.09705	1.95913e-06	4.06395e-05
20414	1.74446	TRUE	520.309	3.63875	773	NA	NA	NA	NA	NA	NA	MSV000089558_20414	2.31664	0.366946	4.12331	6.31328	0.00290441	0.00670949
11696	1.74411	FALSE	219.113	2.31096	788	CCMSLIB00012716346	Candidate Serotonin-C2:0 (delta mass:42.0109)	M+H	NA	NA	NA	MSV000089558_11696	-2.24721	0.298924	13	-7.51766	4.38777e-06	7.68334e-05
12393	1.74364	TRUE	414.225	2.39756	NA	NA	NA	NA	NA	NA	NA	MSV000089558_12393	2.98088	0.423852	7.13624	7.03283	0.000187825	0.00100364
30811	1.74359	TRUE	570.355	5.07859	245	NA	NA	NA	NA	NA	NA	MSV000089558_30811	1.43379	0.219917	13	6.51969	1.94302e-05	0.000220154
13088	1.74348	TRUE	260.186	2.53834	NA	CCMSLIB00005738101	Massbank:RP025502 Hexanoyl-L-Carnitine|L-Hexanoylcarnitine|(3R)-3-hexanoyloxy-4-(trimethylazaniumyl)butanoate	M+H	NA	NA	Candidate Carnitine (delta mass 98.0731; sirius atomic difference: 6C, 10H, 1O; buddy atomic difference: 6C, 10H, 1O; putative explanation: CAR 6:0)	MSV000089558_13088	2.40906	0.331486	13	7.26746	6.29497e-06	0.00010068
11151	1.74317	TRUE	393.152	2.21031	388	NA	NA	NA	NA	NA	NA	MSV000089558_11151	2.05634	0.321674	5.20249	6.39263	0.00119618	0.00360011
14946	1.74249	FALSE	481.165	2.87638	1012	NA	NA	NA	NA	NA	NA	MSV000089558_14946	-2.63717	0.384334	7.20101	-6.86166	0.000210618	0.00107978
29326	1.74228	TRUE	628.405	4.85526	1337	NA	NA	NA	NA	NA	NA	MSV000089558_29326	3.65618	0.569105	6.93711	6.42445	0.000372566	0.00159812
23238	1.74223	TRUE	501.391	3.9752	268	NA	NA	NA	NA	NA	NA	MSV000089558_23238	1.9321	0.442488	5.78375	4.36645	0.00516412	0.0101451
8564	1.742	TRUE	293.115	1.23568	NA	CCMSLIB00003134646	Spectral Match to PyroGlu-Tyr from NIST14	M+H	NA	NA	NA	MSV000089558_8564	3.65503	0.547982	13	6.66998	1.53996e-05	0.000190493
23746	1.74191	TRUE	430.317	4.04514	519	CCMSLIB00010232160	"Candidate Dihydroxylated bile acid (delta mass 37.0162; sirius atomic difference: -1C, 3H, 1N, 2O; buddy atomic difference: -1C, 3H, 1N, 2O)"	M+H	NA	NA	Carnitine_Isoamyl alcohol_1,11-undecanedicarboxylic acid (known structural isomers: 1; isobaric peaks in run: 1)	MSV000089558_23746	2.94176	0.62387	6.06573	4.71534	0.00318071	0.00716876
32137	1.74127	FALSE	408.295	5.40166	NA	NA	NA	NA	NA	NA	NA	MSV000089558_32137	-0.543712	0.0999097	7.35862	-5.44203	0.000815579	0.00275219
20377	1.74078	FALSE	143.107	3.64575	NA	NA	NA	NA	NA	NA	NA	MSV000089558_20377	-3.06994	0.468028	13	-6.5593	1.82699e-05	0.000211529
8323	1.74065	TRUE	368.128	1.12747	93	NA	NA	NA	NA	NA	NA	MSV000089558_8323	6.81629	1.00892	13	6.756	1.34993e-05	0.000175577
17907	1.7403	FALSE	853.402	3.30527	NA	NA	NA	NA	NA	NA	NA	MSV000089558_17907	-2.21673	0.274141	6.51768	-8.08609	0.000124775	0.000761261
3259	1.74027	TRUE	289.091	0.29927	404	NA	NA	NA	NA	NA	NA	MSV000089558_3259	3.14328	0.373667	4.61091	8.41197	0.000573696	0.00212315
15981	1.73951	FALSE	400.271	3.05518	NA	NA	NA	NA	NA	NA	NA	MSV000089558_15981	-1.64323	0.151988	13	-10.8115	7.22379e-08	3.4786e-06
18588	1.73919	TRUE	511.286	3.40046	471	NA	NA	NA	NA	NA	NA	MSV000089558_18588	2.25477	0.344786	13	6.53963	1.88367e-05	0.000215238
10282	1.739	TRUE	563.319	2.02958	911	NA	NA	NA	NA	NA	NA	MSV000089558_10282	2.63211	0.402736	5.38641	6.53556	0.000941933	0.00303112
19880	1.73862	TRUE	312.217	3.57755	183	NA	NA	NA	NA	NA	Candidate Carnitine (delta mass 150.1036; sirius atomic difference: 10C, 14H, 1O; buddy atomic difference: 10C, 14H, 1O; putative explanation: CAR 10:2)	MSV000089558_19880	2.36817	0.304669	13	7.77293	3.0605e-06	5.86716e-05
25942	1.73818	TRUE	456.332	4.22492	999	NA	NA	NA	NA	NA	Candidate Carnitine (delta mass 294.219 putative explanation: CAR 18:2;O2)	MSV000089558_25942	2.23431	0.49983	6.2123	4.47013	0.00389148	0.00831099
11796	1.73807	FALSE	425.171	2.32489	NA	NA	NA	NA	NA	NA	NA	MSV000089558_11796	-2.67059	0.305335	13	-8.74642	8.31167e-07	2.15517e-05
20533	1.73721	FALSE	355.247	3.65384	330	NA	NA	NA	NA	NA	NA	MSV000089558_20533	-0.886626	0.135394	7.02557	-6.54851	0.000314346	0.00141448
12174	1.73709	TRUE	470.228	2.33771	NA	NA	NA	NA	NA	NA	NA	MSV000089558_12174	2.60078	0.411336	3.69371	6.32275	0.0041716	0.00870248
8116	1.73676	TRUE	342.176	1.01705	NA	NA	NA	NA	NA	NA	NA	MSV000089558_8116	1.88013	0.350901	7.37231	5.35799	0.000890344	0.0029332
20675	1.73671	TRUE	375.184	3.67926	1014	NA	NA	NA	NA	NA	NA	MSV000089558_20675	2.27823	0.442036	5.86253	5.15396	0.00225847	0.00556181
13329	1.73646	TRUE	173.071	2.60488	559	NA	NA	NA	NA	NA	NA	MSV000089558_13329	1.25314	0.242204	7.32497	5.17392	0.00111974	0.00344438
18308	1.73592	TRUE	1022.36	3.43439	1331	NA	NA	NA	NA	NA	NA	MSV000089558_18308	1.32056	0.241234	7.38627	5.47418	0.000777075	0.0026774
11874	1.73587	FALSE	364.26	2.3349	NA	NA	NA	NA	NA	NA	NA	MSV000089558_11874	-2.26048	0.402283	6.19028	-5.61912	0.00122093	0.00364745
8964	1.73553	TRUE	370.114	1.57435	NA	NA	NA	NA	NA	NA	NA	MSV000089558_8964	4.5562	0.806613	7.04737	5.64855	0.000757477	0.0026188
8338	1.7354	TRUE	174.059	1.11788	432	NA	NA	NA	NA	NA	NA	MSV000089558_8338	2.42879	0.444487	6.9092	5.46425	0.000983695	0.00313372
3046	1.73415	TRUE	126.066	0.290895	819	NA	NA	NA	NA	NA	NA	MSV000089558_3046	0.763529	0.0896957	13	8.51244	1.12593e-06	2.71313e-05
2963	1.73353	TRUE	147.077	0.272338	1015	CCMSLIB00005738811	Massbank:RP001302 L-Glutamine|(2S)-5-amino-2-azaniumyl-5-oxopentanoate	M+H	NA	NA	NA	MSV000089558_2963	1.10792	0.189426	6.86233	5.84883	0.000679158	0.0024183
3825	1.7335	TRUE	245.077	0.313075	819	CCMSLIB00006679884	BETA-PSEUDOURIDINE	M+H	NA	NA	NA	MSV000089558_3825	2.84684	0.444198	13	6.40895	2.31062e-05	0.000251428
29179	1.73304	TRUE	384.311	4.82854	NA	NA	NA	NA	NA	NA	NA	MSV000089558_29179	1.38672	0.193065	13	7.18264	7.12724e-06	0.000110459
10200	1.73287	TRUE	449.232	1.99524	NA	NA	NA	NA	NA	NA	Candidate Carnitine with cysteine substitution (delta mass 287.1199 putative explanation: N/A)	MSV000089558_10200	2.87068	0.527197	6.94252	5.44518	0.000987709	0.00313601
28795	1.73273	FALSE	832.571	4.74242	749	NA	NA	NA	NA	NA	NA	MSV000089558_28795	-2.86751	0.453552	7.24301	-6.32235	0.000343957	0.00151558
8835	1.73162	TRUE	246.17	1.57106	NA	NA	NA	NA	NA	NA	NA	MSV000089558_8835	3.18532	0.464376	13	6.85936	1.15387e-05	0.000156625
6676	1.73135	FALSE	273.109	0.619942	NA	NA	NA	NA	NA	NA	NA	MSV000089558_6676	-1.41039	0.213202	13	-6.6153	1.67531e-05	0.000202287
5227	1.73092	FALSE	199.108	0.449525	NA	NA	NA	NA	NA	NA	NA	MSV000089558_5227	-0.620828	0.103587	7.11849	-5.9933	0.000512052	0.00196327
12073	1.73047	TRUE	380.18	2.38399	388	NA	NA	NA	NA	NA	NA	MSV000089558_12073	2.66666	0.425944	13	6.26058	2.92208e-05	0.00029698
6036	1.72984	FALSE	435.107	0.549661	NA	NA	NA	NA	NA	NA	NA	MSV000089558_6036	-2.25782	0.241272	13	-9.35797	3.86379e-07	1.2404e-05
34230	1.72964	TRUE	165.091	5.84876	248	NA	NA	NA	NA	NA	NA	MSV000089558_34230	1.03071	0.158714	13	6.49416	2.0219e-05	0.000226405
12891	1.72956	TRUE	452.219	2.51568	96	NA	NA	NA	NA	NA	NA	MSV000089558_12891	1.88264	0.253583	13	7.42414	5.01685e-06	8.42838e-05
41145	1.72953	FALSE	109.101	7.16577	262	NA	NA	NA	NA	NA	NA	MSV000089558_41145	-2.91344	0.365695	5.39171	-7.96684	0.000352019	0.00153937
12649	1.72892	TRUE	437.24	2.46569	NA	NA	NA	NA	NA	NA	NA	MSV000089558_12649	3.05158	0.48657	13	6.27162	2.87117e-05	0.00029328
3034	1.7288	TRUE	384.151	0.298032	819	NA	NA	NA	NA	NA	NA	MSV000089558_3034	3.59447	0.704844	6.87571	5.09967	0.00147812	0.00419578
21708	1.72792	TRUE	399.181	3.74702	1014	NA	NA	NA	NA	NA	NA	MSV000089558_21708	1.93546	0.290244	7.20428	6.66838	0.000251836	0.00121473
28643	1.72742	TRUE	470.348	4.70699	NA	NA	NA	NA	NA	NA	NA	MSV000089558_28643	1.53341	0.313965	6.6404	4.884	0.00207325	0.00528148
9725	1.72693	TRUE	191.118	1.8416	NA	NA	NA	NA	NA	NA	NA	MSV000089558_9725	1.68104	0.472125	6.59715	3.56059	0.0101674	0.0167956
13044	1.72669	FALSE	260.15	2.6022	903	NA	NA	NA	NA	NA	NA	MSV000089558_13044	-1.05921	0.138329	13	-7.65722	3.59979e-06	6.50051e-05
13622	1.7255	FALSE	364.141	2.62642	NA	NA	NA	NA	NA	NA	NA	MSV000089558_13622	-1.38515	0.246549	7.16497	-5.61815	0.000738024	0.00257356
13332	1.72527	TRUE	601.296	2.60932	811	NA	NA	NA	NA	NA	NA	MSV000089558_13332	3.25667	0.53052	13	6.13865	3.55203e-05	0.00033807
15962	1.7251	TRUE	545.291	2.97796	328	NA	NA	NA	NA	NA	NA	MSV000089558_15962	1.63715	0.26103	6.57201	6.27187	0.000534556	0.00201893
8329	1.72457	TRUE	390.11	1.11826	93	NA	NA	NA	NA	NA	NA	MSV000089558_8329	3.23398	0.473738	7.10975	6.82652	0.000230489	0.00114536
18790	1.72421	FALSE	442.21	3.45767	1100	NA	NA	NA	NA	NA	NA	MSV000089558_18790	-1.655	0.297841	7.12661	-5.55665	0.000802859	0.00272504
26907	1.72364	TRUE	458.348	4.42736	112	NA	NA	NA	NA	NA	NA	MSV000089558_26907	2.39335	0.451332	4.69093	5.30286	0.00384677	0.00823056
4863	1.72333	FALSE	270.133	0.389338	NA	NA	NA	NA	NA	NA	NA	MSV000089558_4863	-1.41844	0.172074	13	-8.24321	1.60861e-06	3.53861e-05
3712	1.72299	FALSE	286.14	0.317742	NA	NA	NA	NA	NA	NA	NA	MSV000089558_3712	-1.40567	0.229924	13	-6.11363	3.69812e-05	0.000350325
16994	1.72245	TRUE	433.174	3.18725	681	NA	NA	NA	NA	NA	NA	MSV000089558_16994	2.16448	0.440221	6.97437	4.91681	0.00173809	0.00468704
28284	1.72242	TRUE	462.322	4.64137	NA	NA	NA	NA	NA	NA	NA	MSV000089558_28284	2.94628	0.470543	13	6.26145	2.91805e-05	0.00029698
5287	1.72232	TRUE	376.172	0.449041	819	NA	NA	NA	NA	NA	NA	MSV000089558_5287	3.40863	0.618713	6.98574	5.50924	0.000903949	0.0029622
15116	1.72214	FALSE	324.217	2.89687	137	CCMSLIB00010102015	Jasmonoyl-S-Isoleucine CollisionEnergy:205060	M+H	NA	NA	NA	MSV000089558_15116	-0.674607	0.103504	6.90759	-6.51766	0.000347635	0.00152514
6991	1.72212	TRUE	391.208	0.656932	NA	NA	NA	NA	NA	NA	NA	MSV000089558_6991	3.32922	0.546043	13	6.09698	3.79884e-05	0.000352122
9257	1.7221	TRUE	296.133	1.66575	560	NA	NA	NA	NA	NA	NA	MSV000089558_9257	2.52758	0.396784	13	6.37017	2.45613e-05	0.000262534
11201	1.72204	TRUE	441.224	2.2331	1212	NA	NA	NA	NA	NA	NA	MSV000089558_11201	1.63115	0.267215	13	6.10426	3.75448e-05	0.000350542
26509	1.722	TRUE	357.282	4.34148	NA	NA	NA	NA	NA	NA	NA	MSV000089558_26509	2.09276	0.334608	13	6.25437	2.95114e-05	0.000297439
18905	1.72196	TRUE	614.287	3.48944	NA	NA	NA	NA	NA	NA	NA	MSV000089558_18905	1.92773	0.315535	13	6.10942	3.72332e-05	0.000350428
2831	1.72106	TRUE	187.058	0.262405	NA	NA	NA	NA	NA	NA	NA	MSV000089558_2831	2.03934	0.329593	5.84713	6.18745	0.000904406	0.0029622
6121	1.72051	TRUE	348.177	0.498853	NA	NA	NA	NA	NA	NA	NA	MSV000089558_6121	2.40163	0.438862	7.38021	5.47241	0.00078077	0.00268556
26646	1.72033	TRUE	488.276	4.37769	755	NA	NA	NA	NA	NA	NA	MSV000089558_26646	1.98975	0.433801	6.85811	4.58678	0.00266002	0.00628472
4733	1.7202	FALSE	160.097	0.368511	705	NA	NA	NA	NA	NA	NA	MSV000089558_4733	-1.43026	0.215237	13	-6.64505	1.60017e-05	0.00019555
7137	1.71996	TRUE	337.089	0.770586	33	NA	NA	NA	NA	NA	NA	MSV000089558_7137	1.19669	0.234721	7.34105	5.09836	0.00121308	0.00363167
2245	1.71945	TRUE	244.08	0.250476	819	NA	NA	NA	NA	NA	NA	MSV000089558_2245	2.83061	0.555893	7.2999	5.092	0.00124314	0.0036893
23005	1.71916	TRUE	414.322	3.94604	NA	NA	NA	NA	NA	NA	Candidate Carnitine (delta mass 252.2247; sirius atomic difference: 20C, 28H, -1O; buddy atomic difference: 20C, 28H, -1O; putative explanation: N/A)	MSV000089558_23005	2.6948	0.386892	6.97013	6.96527	0.000222525	0.00111954
6198	1.71911	TRUE	411.181	0.542139	NA	NA	NA	NA	NA	NA	NA	MSV000089558_6198	2.97471	0.549581	6.80551	5.41269	0.00109182	0.00337387
2761	1.71882	TRUE	234.098	0.292699	819	NA	NA	NA	NA	NA	NA	MSV000089558_2761	2.57443	0.433822	7.38087	5.9343	0.000474046	0.00185447
30217	1.71858	TRUE	558.363	4.98813	NA	NA	NA	NA	NA	NA	NA	MSV000089558_30217	2.85105	0.533681	6.37243	5.34224	0.00145208	0.00414513
14628	1.71831	TRUE	567.278	2.89711	890	NA	NA	NA	NA	NA	NA	MSV000089558_14628	2.92458	0.473568	13	6.17563	3.34711e-05	0.000325458
30390	1.71819	TRUE	399.33	4.97359	1030	NA	NA	NA	NA	NA	NA	MSV000089558_30390	1.16768	0.227687	6.92565	5.12845	0.00140098	0.00402769
4215	1.71819	FALSE	190.071	0.337013	443	NA	NA	NA	NA	NA	NA	MSV000089558_4215	-1.72426	0.246924	13	-6.98297	9.58195e-06	0.000135049
5319	1.71807	TRUE	292.129	0.450436	819	NA	NA	NA	NA	NA	NA	MSV000089558_5319	2.12522	0.426736	7.07796	4.98017	0.00154955	0.00435157
3145	1.71792	TRUE	286.113	0.302532	819	NA	NA	NA	NA	NA	NA	MSV000089558_3145	3.47985	0.655575	5.97626	5.30808	0.00183834	0.00486337
28133	1.71781	TRUE	394.294	4.56771	1426	NA	NA	NA	NA	NA	Candidate Carnitine (delta mass 232.1821; sirius atomic difference: 16C, 24H, 1O; buddy atomic difference: 16C, 24H, 1O; putative explanation: CAR 16:3)	MSV000089558_28133	1.93197	0.319293	5.74601	6.05075	0.0010817	0.00334773
26337	1.71775	TRUE	442.353	4.31206	468	NA	NA	NA	NA	NA	NA	MSV000089558_26337	1.34415	0.285042	5.90911	4.71562	0.00340745	0.00751944
10881	1.71763	TRUE	326.171	2.13847	974	NA	NA	NA	NA	NA	NA	MSV000089558_10881	2.56958	0.433924	4.35883	5.92172	0.00309294	0.00702863
32430	1.71723	TRUE	517.324	5.492	NA	NA	NA	NA	NA	NA	NA	MSV000089558_32430	0.779812	0.153768	6.18682	5.07137	0.00208781	0.00528817
3118	1.71697	FALSE	200.973	0.203274	458	NA	NA	NA	NA	NA	NA	MSV000089558_3118	-1.15992	0.168295	5.78109	-6.89217	0.000540034	0.00203204
35636	1.71679	FALSE	466.39	6.21708	482	NA	NA	NA	NA	NA	NA	MSV000089558_35636	-1.3156	0.160459	13	-8.19898	1.70703e-06	3.64637e-05
11963	1.71647	TRUE	232.118	2.287	699	CCMSLIB00010121956	2-(3-carboxypropanoylamino)-3-methylpentanoic acid CollisionEnergy:205060	M+H	NA	NA	Succinic acid_L-leucine (known structural isomers: 2; isobaric peaks in run: 0)	MSV000089558_11963	2.23717	0.343335	6.89171	6.516	0.000351569	0.00153907
9382	1.71631	FALSE	295.202	1.82218	NA	NA	NA	NA	NA	NA	NA	MSV000089558_9382	-1.70626	0.227445	13	-7.50186	4.48785e-06	7.72482e-05
14503	1.71561	FALSE	588.332	2.80306	465	NA	NA	NA	NA	NA	NA	MSV000089558_14503	-1.99986	0.360476	6.96251	-5.54784	0.000877868	0.00290587
28106	1.71552	TRUE	392.281	4.57522	1284	NA	NA	NA	NA	NA	Candidate Carnitine (delta mass 230.1671 putative explanation: CAR 16:4)	MSV000089558_28106	2.19938	0.406123	7.05027	5.41556	0.000968576	0.00309715
18592	1.71532	TRUE	546.26	3.4528	471	NA	NA	NA	NA	NA	NA	MSV000089558_18592	2.65112	0.468594	5.0968	5.65761	0.00225302	0.005557
5860	1.71494	FALSE	188.038	0.521978	NA	NA	NA	NA	NA	NA	NA	MSV000089558_5860	-1.40478	0.292428	7.00463	-4.80384	0.00195401	0.00506339
10527	1.71354	TRUE	323.124	2.11887	467	NA	NA	NA	NA	NA	NA	MSV000089558_10527	2.91844	0.43955	7.26123	6.63961	0.000250027	0.00121121
3917	1.71259	FALSE	259.129	0.317719	558	NA	NA	NA	NA	NA	NA	MSV000089558_3917	-0.29772	0.0596293	7.12237	-4.99285	0.00149948	0.00424449
18347	1.71242	TRUE	426.286	3.37923	NA	NA	NA	NA	NA	NA	NA	MSV000089558_18347	2.59754	0.411559	13	6.31146	2.69511e-05	0.00028025
2223	1.71206	TRUE	217.068	0.262377	819	NA	NA	NA	NA	NA	NA	MSV000089558_2223	0.752668	0.125802	13	5.98293	4.57143e-05	0.000400247
16590	1.71197	TRUE	957.225	3.14369	NA	NA	NA	NA	NA	NA	NA	MSV000089558_16590	1.78353	0.374871	7.18572	4.75771	0.00192229	0.00500364
22026	1.71188	FALSE	253.216	3.80336	813	NA	NA	NA	NA	NA	NA	MSV000089558_22026	-0.750709	0.149788	5.50664	-5.0118	0.00309845	0.00703719
5453	1.71184	TRUE	380.212	0.473496	1400	NA	NA	NA	NA	NA	NA	MSV000089558_5453	2.83975	0.358632	13	7.91828	2.50176e-06	5.01158e-05
28898	1.7094	TRUE	614.427	4.7789	957	NA	NA	NA	NA	NA	NA	MSV000089558_28898	2.65332	0.593465	7.03813	4.47089	0.00285914	0.00662847
8038	1.7089	FALSE	241.065	1.01215	711	NA	NA	NA	NA	NA	NA	MSV000089558_8038	-0.53616	0.11108	7.04301	-4.82681	0.00187412	0.0049194
14924	1.70844	TRUE	498.27	2.88819	890	NA	NA	NA	NA	NA	NA	MSV000089558_14924	1.78626	0.222242	13	8.03744	2.12465e-06	4.34051e-05
4897	1.70682	TRUE	224.077	0.375209	558	NA	NA	NA	NA	NA	NA	MSV000089558_4897	1.14842	0.194143	6.91653	5.9153	0.000617348	0.00223761
8972	1.70648	TRUE	397.209	1.56958	882	NA	NA	NA	NA	NA	NA	MSV000089558_8972	2.38189	0.453239	7.27351	5.25525	0.00104405	0.00326114
10550	1.70588	FALSE	717.236	2.08945	380	NA	NA	NA	NA	NA	NA	MSV000089558_10550	-1.56605	0.193535	13	-8.09185	1.97301e-06	4.07186e-05
13107	1.70588	TRUE	534.191	2.55614	1183	NA	NA	NA	NA	NA	NA	MSV000089558_13107	1.96504	0.307473	6.88851	6.39093	0.000395832	0.00165014
16064	1.70559	TRUE	448.209	3.02625	NA	NA	NA	NA	NA	NA	NA	MSV000089558_16064	1.32707	0.20971	6.6098	6.32812	0.000496275	0.00192467
15298	1.70444	FALSE	502.292	2.94051	NA	NA	NA	NA	NA	NA	NA	MSV000089558_15298	-1.30331	0.219963	13	-5.92515	5.0244e-05	0.000426969
16883	1.70402	FALSE	346.169	3.17004	NA	NA	NA	NA	NA	NA	NA	MSV000089558_16883	-2.54855	0.421607	13	-6.04485	4.13341e-05	0.000376568
17266	1.70385	TRUE	265.155	3.22077	NA	NA	NA	NA	NA	NA	NA	MSV000089558_17266	2.15644	0.378083	6.95586	5.70363	0.000749267	0.00259716
26810	1.70328	TRUE	382.295	4.43042	NA	NA	NA	NA	NA	NA	Candidate Carnitine (delta mass 220.1823; sirius atomic difference: 15C, 24H, 1O; buddy atomic difference: 15C, 24H, 1O; putative explanation: CAR 15:2)	MSV000089558_26810	3.00016	0.520891	6.34107	5.75967	0.000983887	0.00313372
5213	1.70308	FALSE	160.076	0.44503	126	NA	NA	NA	NA	NA	5-methylindole-3-carboxaldehyde (known structural isomers: 0; isobaric peaks in run: 3)	MSV000089558_5213	-1.60382	0.215013	13	-7.45915	4.7708e-06	8.13959e-05
21407	1.70304	TRUE	426.286	3.72201	NA	NA	NA	NA	NA	NA	NA	MSV000089558_21407	2.36989	0.533636	6.89771	4.44102	0.0031141	0.00706083
8789	1.70303	FALSE	180.102	1.41667	1251	NA	NA	NA	NA	NA	NA	MSV000089558_8789	-2.99537	0.506664	5.24173	-5.91196	0.00167753	0.00460508
28727	1.70291	FALSE	440.278	4.7445	797	NA	NA	NA	NA	NA	NA	MSV000089558_28727	-3.12934	0.438224	13	-7.14096	7.57817e-06	0.000115674
11934	1.7024	FALSE	335.149	2.34423	840	NA	NA	NA	NA	NA	NA	MSV000089558_11934	-2.06263	0.357026	7.1574	-5.77727	0.000626464	0.00226052
4333	1.70231	TRUE	408.199	0.364025	NA	NA	NA	NA	NA	NA	NA	MSV000089558_4333	3.03001	0.585081	6.2935	5.17879	0.00177932	0.00475385
10894	1.70105	TRUE	526.287	2.15868	974	NA	NA	NA	NA	NA	NA	MSV000089558_10894	2.9968	0.634974	6.31781	4.71956	0.00284184	0.00659889
13722	1.70078	TRUE	268.164	2.67367	NA	NA	NA	NA	NA	NA	NA	MSV000089558_13722	2.13288	0.339964	13	6.27384	2.86109e-05	0.00029328
41672	1.70069	FALSE	205.122	7.27037	715	NA	NA	NA	NA	NA	NA	MSV000089558_41672	-0.854295	0.143432	6.50044	-5.95609	0.000747342	0.00259485
2086	1.7006	FALSE	244.059	0.250854	1108	NA	NA	NA	NA	NA	NA	MSV000089558_2086	-1.38605	0.229501	6.15964	-6.03939	0.000845626	0.00282691
4078	1.70039	FALSE	245.161	0.328197	1038	NA	NA	NA	NA	NA	NA	MSV000089558_4078	-2.03301	0.3193	13	-6.36708	2.46815e-05	0.000262728
8440	1.70002	FALSE	274.202	1.16821	NA	NA	NA	NA	NA	NA	NA	MSV000089558_8440	-1.66621	0.260167	13	-6.40439	2.32726e-05	0.000251705
8242	1.69999	TRUE	261.091	1.08417	678	CCMSLIB00003139338	Spectral Match to PyroGlu-Met from NIST14	M+H	NA	NA	Pyroglutamic acid_D-methionine (known structural isomers: 1; isobaric peaks in run: 0)	MSV000089558_8242	3.23941	0.400552	13	8.08736	1.98507e-06	4.07593e-05
15669	1.6998	FALSE	297.169	2.98851	NA	NA	NA	NA	NA	NA	NA	MSV000089558_15669	-2.07046	0.405953	7.28159	-5.10025	0.00124087	0.0036893
8152	1.69942	TRUE	345.13	1.03914	1334	NA	NA	NA	NA	NA	NA	MSV000089558_8152	2.98805	0.607255	6.38685	4.92058	0.00222549	0.0055025
12808	1.69938	TRUE	335.172	2.50514	NA	NA	NA	NA	NA	NA	NA	MSV000089558_12808	1.20596	0.269742	4.54806	4.47081	0.00822382	0.0142586
2666	1.69931	FALSE	141.066	0.26185	821	NA	NA	NA	NA	NA	NA	MSV000089558_2666	-1.0049	0.155415	13	-6.4659	2.11319e-05	0.000234831
12169	1.69895	TRUE	629.298	2.36281	NA	NA	NA	NA	NA	NA	NA	MSV000089558_12169	2.30944	0.3454	13	6.68627	1.50192e-05	0.000186932
12845	1.69866	TRUE	366.148	2.48443	1410	NA	NA	NA	NA	NA	NA	MSV000089558_12845	1.72546	0.362853	7.28687	4.75525	0.00185554	0.0048945
20858	1.69834	TRUE	380.246	3.65568	519	NA	NA	NA	NA	NA	NA	MSV000089558_20858	2.72839	0.392686	13	6.94802	1.00968e-05	0.000140348
3135	1.69803	TRUE	244.093	0.274641	NA	NA	NA	NA	NA	NA	NA	MSV000089558_3135	2.50084	0.298899	13	8.36684	1.36414e-06	3.08265e-05
2125	1.69706	FALSE	161.03	0.246067	1108	NA	NA	NA	NA	NA	NA	MSV000089558_2125	-2.63475	0.360114	13	-7.31643	5.86203e-06	9.67833e-05
35903	1.69671	FALSE	285.243	6.25566	267	NA	NA	NA	NA	NA	NA	MSV000089558_35903	-2.57751	0.32614	13	-7.90308	2.55477e-06	5.04719e-05
16932	1.69646	FALSE	523.292	3.18925	NA	NA	NA	NA	NA	NA	NA	MSV000089558_16932	-2.6119	0.57482	5.19411	-4.54386	0.00560048	0.0107815
31814	1.69619	FALSE	425.342	5.26348	NA	NA	NA	NA	NA	NA	NA	MSV000089558_31814	-1.828	0.302181	13	-6.04937	4.10317e-05	0.000374657
16172	1.69613	TRUE	496.253	3.05739	8	NA	NA	NA	NA	NA	NA	MSV000089558_16172	2.73456	0.473852	13	5.77091	6.48052e-05	0.00050411
32683	1.69597	TRUE	484.331	5.53933	1281	NA	NA	NA	NA	NA	NA	MSV000089558_32683	1.23241	0.173645	13	7.09727	8.08348e-06	0.000120656
18068	1.69511	TRUE	477.201	3.3518	682	NA	NA	NA	NA	NA	NA	MSV000089558_18068	2.17003	0.377373	13	5.75038	6.70549e-05	0.00051354
1118	1.69472	FALSE	201.974	0.201565	458	NA	NA	NA	NA	NA	NA	MSV000089558_1118	-1.24554	0.204574	5.97	-6.08843	0.000909957	0.00297383
11240	1.69466	TRUE	207.138	2.24162	907	NA	NA	NA	NA	NA	NA	MSV000089558_11240	2.60118	0.45261	13	5.74708	6.74237e-05	0.000514583
14265	1.69405	TRUE	416.266	2.78844	NA	NA	NA	NA	NA	NA	NA	MSV000089558_14265	2.57191	0.472319	6.95789	5.44529	0.000980344	0.00312736
16161	1.69393	FALSE	855.382	3.07559	NA	NA	NA	NA	NA	NA	NA	MSV000089558_16161	-1.2316	0.21351	7.301	-5.76834	0.000588218	0.00216107
26572	1.6939	TRUE	356.28	4.34487	NA	NA	NA	NA	NA	NA	Candidate Carnitine (delta mass 194.1668; sirius atomic difference: 13C, 22H, 1O; buddy atomic difference: 13C, 22H, 1O; putative explanation: CAR 13:1)	MSV000089558_26572	2.92307	0.513873	6.39771	5.68832	0.00102081	0.00320838
33646	1.69365	TRUE	415.359	5.6939	515	NA	NA	NA	NA	NA	NA	MSV000089558_33646	2.56993	0.437721	13	5.87116	5.49048e-05	0.000452322
4043	1.6933	FALSE	190.144	0.325489	1108	NA	NA	NA	NA	NA	NA	MSV000089558_4043	-0.781564	0.119638	13	-6.53271	1.90404e-05	0.000216953
9085	1.69326	TRUE	496.223	1.69087	NA	NA	NA	NA	NA	NA	NA	MSV000089558_9085	1.36334	0.210903	7.08135	6.46431	0.000329188	0.0014681
13592	1.693	TRUE	147.045	2.64041	619	CCMSLIB00010108353	p-coumaric acid CollisionEnergy:102040	M+H-H2O	NA	NA	NA	MSV000089558_13592	2.68032	0.527968	6.40599	5.07668	0.00187308	0.0049194
26698	1.69286	TRUE	568.313	4.38638	NA	NA	NA	NA	NA	NA	NA	MSV000089558_26698	3.7047	0.707957	4.32738	5.23294	0.00511504	0.0100732
24977	1.69268	TRUE	416.301	4.105	NA	NA	NA	NA	NA	NA	Carnitine_Isoamyl alcohol_sebacic-acid (known structural isomers: 4; isobaric peaks in run: 0)	MSV000089558_24977	3.18433	0.728294	5.64569	4.37231	0.00543193	0.0105483
8450	1.69221	TRUE	262.119	1.20604	NA	NA	NA	NA	NA	NA	NA	MSV000089558_8450	1.37832	0.237112	13	5.81295	6.04425e-05	0.000487032
13698	1.69218	TRUE	360.11	2.66329	NA	NA	NA	NA	NA	NA	NA	MSV000089558_13698	1.77455	0.307271	13	5.7752	6.43447e-05	0.000501492
19672	1.69205	FALSE	853.402	3.59816	NA	NA	NA	NA	NA	NA	NA	MSV000089558_19672	-1.64849	0.335796	7.08263	-4.90922	0.0016774	0.00460508
9316	1.6917	TRUE	647.326	1.8096	1451	NA	NA	NA	NA	NA	NA	MSV000089558_9316	2.59544	0.428714	7.00045	6.05401	0.000513784	0.00196618
9240	1.69129	FALSE	296.16	1.77456	1002	NA	NA	NA	NA	NA	NA	MSV000089558_9240	-2.81416	0.460868	13	-6.10622	3.7426e-05	0.000350435
14299	1.69114	FALSE	312.146	2.81897	NA	NA	NA	NA	NA	NA	NA	MSV000089558_14299	-1.54587	0.226905	7.33437	-6.81286	0.000202808	0.00105935
10978	1.69096	TRUE	346.198	2.16066	408	NA	NA	NA	NA	NA	NA	MSV000089558_10978	2.06488	0.307863	13	6.70713	1.45465e-05	0.000183877
17851	1.69025	TRUE	439.187	3.31599	NA	NA	NA	NA	NA	NA	NA	MSV000089558_17851	1.01616	0.209887	7.02514	4.84145	0.00185587	0.0048945
7680	1.69015	TRUE	362.157	0.867298	NA	NA	NA	NA	NA	NA	NA	MSV000089558_7680	2.11926	0.299424	6.67036	7.07779	0.000247065	0.00119973
16538	1.68966	TRUE	453.202	3.09582	791	NA	NA	NA	NA	NA	NA	MSV000089558_16538	1.93571	0.46693	5.23489	4.14561	0.00811008	0.0141037
12351	1.6895	TRUE	428.205	2.4314	559	NA	NA	NA	NA	NA	NA	MSV000089558_12351	3.17839	0.591198	6.24577	5.37618	0.00149719	0.00424099
2065	1.68947	TRUE	305.085	0.250574	819	NA	NA	NA	NA	NA	NA	MSV000089558_2065	3.13124	0.638388	7.04444	4.90491	0.00171203	0.00464777
5064	1.68831	TRUE	365.156	0.376608	NA	NA	NA	NA	NA	NA	NA	MSV000089558_5064	1.68436	0.21773	13	7.73597	3.22277e-06	6.12023e-05
31711	1.68794	TRUE	400.343	5.28017	341	CCMSLIB00003135535	Spectral Match to Palmitoylcarnitine from NIST14	M+H	NA	NA	Candidate Carnitine (delta mass 238.2301; sirius atomic difference: 16C, 30H, 1O; buddy atomic difference: 16C, 30H, 1O; putative explanation: CAR 16:0)	MSV000089558_31711	1.07376	0.173781	6.69307	6.17878	0.00054231	0.0020387
27890	1.68784	TRUE	444.332	4.55119	787	NA	NA	NA	NA	NA	Carnitine_Isoamyl alcohol_dodecanedioic acid (known structural isomers: 1; isobaric peaks in run: 1)	MSV000089558_27890	3.08586	0.533454	13	5.78468	6.33412e-05	0.000497944
7176	1.68746	TRUE	256.075	0.774455	NA	NA	NA	NA	NA	NA	NA	MSV000089558_7176	2.47839	0.437968	13	5.65885	7.81287e-05	0.0005684
14131	1.68737	FALSE	358.259	2.73105	NA	NA	NA	NA	NA	NA	NA	MSV000089558_14131	-2.52328	0.41987	6.68543	-6.00968	0.0006395	0.00229936
13249	1.6868	TRUE	266.103	2.55309	559	NA	NA	NA	NA	NA	NA	MSV000089558_13249	2.35879	0.413397	13	5.70588	7.22177e-05	0.000541968
25775	1.68652	TRUE	387.294	4.19611	415	NA	NA	NA	NA	NA	NA	MSV000089558_25775	1.28728	0.227713	13	5.65309	7.88877e-05	0.000572892
5373	1.68639	TRUE	366.177	0.457431	819	NA	NA	NA	NA	NA	NA	MSV000089558_5373	2.73127	0.41437	7.3163	6.59138	0.000253385	0.00121727
35735	1.68616	FALSE	497.323	6.24797	NA	NA	NA	NA	NA	NA	NA	MSV000089558_35735	-1.57204	0.358905	4.33156	-4.38011	0.00993339	0.0165128
26224	1.68599	TRUE	400.306	4.27043	NA	NA	NA	NA	NA	NA	NA	MSV000089558_26224	2.8685	0.592738	7.19481	4.83941	0.00173965	0.00468813
1940	1.6857	FALSE	622.209	0.256289	358	NA	NA	NA	NA	NA	NA	MSV000089558_1940	-1.17344	0.191347	13	-6.13252	3.58725e-05	0.000340621
24359	1.68559	TRUE	404.211	4.09545	NA	NA	NA	NA	NA	NA	NA	MSV000089558_24359	2.5212	0.44722	13	5.6375	8.09787e-05	0.000583884
3823	1.68558	FALSE	170.081	0.318978	NA	NA	NA	NA	NA	NA	NA	MSV000089558_3823	-1.12969	0.164611	13	-6.86276	1.14796e-05	0.000156347
31832	1.68539	FALSE	405.301	5.32735	209	CCMSLIB00010238118	"Candidate Trihydroxylated bile acid (delta mass -3.9946; sirius atomic difference: 1C, -1O; buddy atomic difference: 1C, -1O)"	M+H	NA	3a, 12k_(R)-(-)-methyl mandelate (known structural isomers: 0; isobaric peaks in run: 9)	NA	MSV000089558_31832	-2.23874	0.387073	13	-5.78376	6.34376e-05	0.000497944
5782	1.68508	TRUE	316.151	0.45419	NA	NA	NA	NA	NA	NA	NA	MSV000089558_5782	1.76303	0.331885	7.25509	5.31216	0.000987576	0.00313601
13590	1.68478	FALSE	236.15	2.65752	1278	NA	NA	NA	NA	NA	NA	MSV000089558_13590	-1.04977	0.160073	13	-6.55809	1.83042e-05	0.000211529
14237	1.68476	TRUE	319.13	2.78065	NA	NA	NA	NA	NA	NA	NA	MSV000089558_14237	1.76815	0.301377	13	5.86692	5.52895e-05	0.000454565
34629	1.68474	TRUE	622.395	5.99429	NA	NA	NA	NA	NA	NA	NA	MSV000089558_34629	1.43718	0.301107	5.81071	4.77299	0.00336218	0.00746843
3094	1.68473	FALSE	287.126	0.294864	NA	NA	NA	NA	NA	NA	NA	MSV000089558_3094	-1.90026	0.317384	13	-5.98725	4.53932e-05	0.000399164
13162	1.68457	FALSE	541.339	2.55371	NA	NA	NA	NA	NA	NA	NA	MSV000089558_13162	-3.09694	0.423838	13	-7.30688	5.94385e-06	9.73396e-05
7092	1.68443	TRUE	307.166	0.750495	NA	NA	NA	NA	NA	NA	NA	MSV000089558_7092	2.12822	0.457184	7.16506	4.65506	0.00218899	0.00545559
16471	1.68422	TRUE	310.201	3.23315	NA	NA	NA	NA	NA	NA	Candidate Carnitine (delta mass 148.0881 putative explanation: CAR 10:3)	MSV000089558_16471	2.29444	0.419121	6.87924	5.47441	0.000987516	0.00313601
27816	1.68413	FALSE	315.23	4.56488	0	NA	NA	NA	NA	NA	NA	MSV000089558_27816	-1.20226	0.199641	13	-6.02209	4.28903e-05	0.000386991
2721	1.68397	TRUE	375.224	0.281386	NA	NA	NA	NA	NA	NA	NA	MSV000089558_2721	2.2506	0.464924	5.06019	4.84079	0.00456412	0.00934114
2939	1.68378	TRUE	184.064	0.264055	NA	NA	NA	NA	NA	NA	NA	MSV000089558_2939	0.801411	0.162381	6.50856	4.93538	0.00207594	0.00528148
5208	1.68371	FALSE	243.05	0.442946	NA	NA	NA	NA	NA	NA	NA	MSV000089558_5208	-0.421932	0.0850438	7.13416	-4.96135	0.00154706	0.00434876
8697	1.68369	FALSE	161.108	1.3767	1404	NA	NA	NA	NA	NA	NA	MSV000089558_8697	-2.12341	0.321668	13	-6.60126	1.71204e-05	0.000203301
33445	1.6831	FALSE	347.22	5.77936	NA	NA	NA	NA	NA	NA	NA	MSV000089558_33445	-1.22324	0.312611	5.72195	-3.913	0.00863748	0.0148296
15715	1.68245	FALSE	622.357	2.9913	687	NA	NA	NA	NA	NA	NA	MSV000089558_15715	-1.14677	0.198301	13	-5.78298	6.35201e-05	0.000497944
14822	1.68243	TRUE	501.181	2.87899	NA	NA	NA	NA	NA	NA	NA	MSV000089558_14822	4.45399	0.745617	13	5.97356	4.64186e-05	0.000403792
12310	1.68234	FALSE	245.186	2.43924	NA	NA	NA	NA	NA	NA	NA	MSV000089558_12310	-1.07971	0.152431	6.60421	-7.08324	0.000257473	0.00123398
14866	1.68162	FALSE	372.148	2.86364	NA	NA	NA	NA	NA	NA	NA	MSV000089558_14866	-1.33818	0.232065	13	-5.76639	6.52937e-05	0.000506935
1331	1.68146	TRUE	202.069	0.244346	819	NA	NA	NA	NA	NA	NA	MSV000089558_1331	2.24397	0.427003	7.01318	5.25516	0.00117254	0.00355009
7540	1.68033	TRUE	407.1	0.823264	1027	NA	NA	NA	NA	NA	NA	MSV000089558_7540	1.35434	0.300343	7.25714	4.50931	0.00252771	0.00606441
4529	1.68033	TRUE	377.193	0.377949	NA	NA	NA	NA	NA	NA	NA	MSV000089558_4529	2.42996	0.418236	7.17052	5.81002	0.000601402	0.00219676
14886	1.67781	FALSE	470.266	2.86604	NA	NA	NA	NA	NA	NA	NA	MSV000089558_14886	-2.47495	0.385229	13	-6.42462	2.25443e-05	0.000247803
12835	1.67732	TRUE	306.169	2.50676	NA	NA	NA	NA	NA	NA	NA	MSV000089558_12835	1.32801	0.2391	13	5.5542	9.31827e-05	0.000642119
4488	1.67713	FALSE	188.128	0.350382	558	NA	NA	NA	NA	NA	NA	MSV000089558_4488	-0.776529	0.11799	13	-6.58133	1.76566e-05	0.000207619
16237	1.67672	TRUE	439.223	3.07927	NA	NA	NA	NA	NA	NA	NA	MSV000089558_16237	2.4272	0.41521	13	5.84572	5.72562e-05	0.000465998
15563	1.67666	FALSE	329.233	2.97318	NA	NA	NA	NA	NA	NA	NA	MSV000089558_15563	-2.61045	0.372967	13	-6.99915	9.35296e-06	0.000132808
6670	1.6764	FALSE	392.096	0.623475	NA	NA	NA	NA	NA	NA	NA	MSV000089558_6670	-1.39945	0.251265	13	-5.56964	9.07835e-05	0.000635327
18502	1.67631	TRUE	849.371	3.45602	NA	NA	NA	NA	NA	NA	NA	MSV000089558_18502	1.38709	0.240811	13	5.76008	6.59817e-05	0.000510092
36082	1.67607	FALSE	443.314	6.28906	NA	NA	NA	NA	NA	NA	NA	MSV000089558_36082	-1.53011	0.247001	13	-6.19475	3.24608e-05	0.000318083
26550	1.67576	TRUE	392.282	4.39193	NA	NA	NA	NA	NA	NA	Candidate Carnitine (delta mass 230.1671 putative explanation: CAR 16:4)	MSV000089558_26550	2.84314	0.472352	13	6.0191	4.30994e-05	0.000386991
13943	1.67511	FALSE	137.06	2.72929	NA	CCMSLIB00010119746	"1-(2,4-dihydroxy-5-methylphenyl)-2-(4-methylphenoxy)ethan-1-one CollisionEnergy:205060"	M+2H]	NA	NA	NA	MSV000089558_13943	-1.10683	0.200147	13	-5.53008	9.70655e-05	0.000656572
8339	1.67476	TRUE	474.174	1.12647	1389	NA	NA	NA	NA	NA	NA	MSV000089558_8339	1.84225	0.367353	7.41055	5.01494	0.00129946	0.00382557
11572	1.67476	FALSE	417.151	2.29193	1278	NA	NA	NA	NA	NA	NA	MSV000089558_11572	-1.83743	0.330417	13	-5.56094	9.2127e-05	0.0006392
25531	1.67411	TRUE	416.338	4.16455	220	NA	NA	NA	NA	NA	Candidate Carnitine (delta mass 254.2234; sirius atomic difference: 16C, 30H, 2O; buddy atomic difference: 16C, 30H, 2O; putative explanation: CAR 16:0;O)	MSV000089558_25531	2.10184	0.380607	13	5.52235	9.83463e-05	0.000658627
16482	1.67391	TRUE	432.242	3.25105	NA	NA	NA	NA	NA	NA	NA	MSV000089558_16482	2.01375	0.354682	7.18805	5.67762	0.000685039	0.00243282
13071	1.67389	FALSE	381.223	2.54801	566	NA	NA	NA	NA	NA	NA	MSV000089558_13071	-1.7719	0.307664	13	-5.7592	6.60787e-05	0.000510092
16651	1.67372	FALSE	607.321	3.13935	977	NA	NA	NA	NA	NA	NA	MSV000089558_16651	-1.94749	0.401883	6.66519	-4.84592	0.00213948	0.00538197
3261	1.67355	TRUE	222.098	0.285342	819	CCMSLIB00006679792	N-ACETYL-GALACTOSAMINE	M+H	NA	NA	NA	MSV000089558_3261	2.06235	0.443823	7.34739	4.64679	0.00206894	0.00527671
5419	1.6735	FALSE	200.092	0.450961	352	NA	NA	NA	NA	NA	NA	MSV000089558_5419	-0.437009	0.075955	13	-5.75352	6.67049e-05	0.000512234
1515	1.67345	FALSE	126.103	0.242179	1221	NA	NA	NA	NA	NA	NA	MSV000089558_1515	-1.64396	0.310201	7.08758	-5.29966	0.00107977	0.00334686
4947	1.67339	TRUE	298.115	0.395753	819	CCMSLIB00005738221	Massbank:RP031802 2`-O-Methylguanosine|2-amino-9-[(2R,3R,4R,5R)-4-hydroxy-5-(hydroxymethyl)-3-methoxyoxolan-2-yl]-3H-purin-6-one	M+H	NA	NA	NA	MSV000089558_4947	2.15679	0.276469	13	7.80119	2.94229e-06	5.7219e-05
31576	1.67334	FALSE	284.295	5.23791	NA	NA	NA	NA	NA	NA	NA	MSV000089558_31576	-2.85091	0.476742	13	-5.97999	4.59343e-05	0.000401305
17699	1.67327	TRUE	668.29	3.22362	NA	NA	NA	NA	NA	NA	NA	MSV000089558_17699	1.77238	0.322151	13	5.50171	0.000101852	0.000675166
17244	1.67294	FALSE	869.397	3.21818	NA	NA	NA	NA	NA	NA	NA	MSV000089558_17244	-2.09582	0.381004	13	-5.50079	0.000102011	0.000675166
3688	1.67294	FALSE	123.055	0.308727	628	CCMSLIB00003136407	Spectral Match to Isonicotinamide from NIST14	M+H	NA	NA	NA	MSV000089558_3688	-1.6239	0.281178	13	-5.77536	6.43284e-05	0.000501492
12235	1.67283	FALSE	199.097	2.40025	NA	NA	NA	NA	NA	NA	NA	MSV000089558_12235	-2.97969	0.476922	6.81842	-6.24775	0.000472233	0.00185447
4171	1.67243	TRUE	238.073	0.287769	1372	NA	NA	NA	NA	NA	NA	MSV000089558_4171	1.60794	0.273354	6.138	5.88228	0.000986285	0.00313601
6757	1.67184	TRUE	369.214	0.603283	368	NA	NA	NA	NA	NA	NA	MSV000089558_6757	3.27258	0.531412	13	6.15826	3.44173e-05	0.000332263
26136	1.67129	TRUE	359.188	4.2973	44	NA	NA	NA	NA	NA	NA	MSV000089558_26136	2.6871	0.592235	5.91112	4.53723	0.00409444	0.00859917
21790	1.67078	TRUE	452.301	3.76315	NA	NA	NA	NA	NA	NA	NA	MSV000089558_21790	1.68244	0.315262	7.05584	5.33663	0.00105219	0.0032815
17379	1.67066	FALSE	593.333	3.2278	1126	NA	NA	NA	NA	NA	NA	MSV000089558_17379	-2.584	0.410412	13	-6.29612	2.76155e-05	0.000284961
10826	1.67039	TRUE	404.152	2.15252	NA	NA	NA	NA	NA	NA	NA	MSV000089558_10826	2.53029	0.363951	13	6.9523	1.00321e-05	0.000139931
35576	1.67036	FALSE	291.232	6.17416	NA	NA	NA	NA	NA	NA	NA	MSV000089558_35576	-1.84493	0.29736	6.02562	-6.20434	0.000795491	0.00270413
25752	1.67008	FALSE	347.28	4.20106	508	NA	NA	NA	NA	NA	NA	MSV000089558_25752	-1.53549	0.335278	5.87569	-4.57975	0.00397653	0.0084171
2058	1.66968	TRUE	347.095	0.256673	819	NA	NA	NA	NA	NA	NA	MSV000089558_2058	1.96006	0.347969	7.07855	5.63285	0.000758208	0.00261909
5098	1.66948	FALSE	222.113	0.442382	NA	NA	NA	NA	NA	NA	NA	MSV000089558_5098	-1.09434	0.191366	13	-5.71858	7.07031e-05	0.000532577
14479	1.6693	FALSE	239.128	2.88232	1153	NA	NA	NA	NA	NA	NA	MSV000089558_14479	-3.07199	0.555389	13	-5.53124	9.68754e-05	0.000656572
12009	1.66918	TRUE	351.203	2.36298	NA	NA	NA	NA	NA	NA	NA	MSV000089558_12009	1.72498	0.371812	7.13381	4.63939	0.00225624	0.00556153
12934	1.66895	FALSE	331.118	2.52658	903	NA	NA	NA	NA	NA	NA	MSV000089558_12934	-2.40716	0.507816	7.00952	-4.74021	0.00209959	0.00531209
8348	1.66887	TRUE	242.15	1.10506	939	NA	NA	NA	NA	NA	NA	MSV000089558_8348	2.55009	0.44301	6.67742	5.75628	0.000821821	0.00276561
14825	1.66852	TRUE	488.157	2.84534	NA	NA	NA	NA	NA	NA	NA	MSV000089558_14825	3.13115	0.798805	5.75231	3.9198	0.00848307	0.0146204
24653	1.66831	TRUE	478.317	4.08544	220	NA	NA	NA	NA	NA	NA	MSV000089558_24653	2.33313	0.527661	6.62576	4.42164	0.00351349	0.00768635
12965	1.66798	FALSE	297.169	2.60013	NA	NA	NA	NA	NA	NA	NA	MSV000089558_12965	-1.43394	0.255223	6.90384	-5.61835	0.00083994	0.00281255
14420	1.66798	TRUE	558.203	2.78257	1344	NA	NA	NA	NA	NA	NA	MSV000089558_14420	3.34108	0.614004	13	5.44147	0.000112851	0.00072029
6876	1.66786	TRUE	232.155	0.711372	NA	CCMSLIB00005885050	Butyrylcarnitine - 30.00 eV	M+H	NA	NA	Candidate Carnitine (delta mass 70.0421; sirius atomic difference: 4C, 6H, 1O; buddy atomic difference: 4C, 6H, 1O; putative explanation: CAR 4:0)	MSV000089558_6876	1.44357	0.212893	13	6.78072	1.30003e-05	0.000170735
27769	1.66785	FALSE	420.277	4.53294	0	NA	NA	NA	NA	NA	NA	MSV000089558_27769	-1.39524	0.244601	13	-5.70413	7.2429e-05	0.000542547
17895	1.66765	TRUE	246.113	3.27429	NA	NA	NA	NA	NA	NA	NA	MSV000089558_17895	1.12069	0.239921	7.16116	4.67109	0.00215058	0.00540652
3936	1.66761	TRUE	133.032	0.320638	206	NA	NA	NA	NA	NA	NA	MSV000089558_3936	0.531264	0.087246	13	6.08927	3.84652e-05	0.000354423
1939	1.66737	TRUE	437.127	0.244718	819	NA	NA	NA	NA	NA	NA	MSV000089558_1939	2.89632	0.600184	7.09688	4.82573	0.00183693	0.00486283
2961	1.66687	TRUE	198.124	0.247232	1094	NA	NA	NA	NA	NA	NA	MSV000089558_2961	3.0035	0.451376	13	6.65409	1.57805e-05	0.000193431
12505	1.66671	TRUE	360.214	2.4671	NA	NA	NA	NA	NA	NA	NA	MSV000089558_12505	2.4386	0.503611	7.21974	4.84224	0.0017171	0.00465449
30258	1.66607	FALSE	414.322	4.99512	266	NA	NA	NA	NA	NA	NA	MSV000089558_30258	-1.73637	0.372473	7.27597	-4.66173	0.00208495	0.00528635
10638	1.665	TRUE	401.204	2.09739	NA	NA	NA	NA	NA	NA	NA	MSV000089558_10638	3.02442	0.558775	4.73046	5.4126	0.00344672	0.00758954
22754	1.66499	TRUE	670.38	3.87263	519	NA	NA	NA	NA	NA	NA	MSV000089558_22754	3.20457	0.589833	13	5.43301	0.000114492	0.000725894
33489	1.66468	FALSE	357.247	5.67433	1330	NA	NA	NA	NA	NA	NA	MSV000089558_33489	-1.18381	0.205763	13	-5.75324	6.67361e-05	0.000512234
16967	1.66435	TRUE	147.044	3.18707	477	NA	NA	NA	NA	NA	NA	MSV000089558_16967	2.26043	0.406868	13	5.55568	9.2949e-05	0.000641602
10602	1.66405	FALSE	275.161	2.09694	380	NA	NA	NA	NA	NA	NA	MSV000089558_10602	-2.60116	0.452839	13	-5.74411	6.77576e-05	0.000516157
34207	1.66346	TRUE	605.406	5.83709	248	NA	NA	NA	NA	NA	NA	MSV000089558_34207	1.94215	0.369811	7.03552	5.25173	0.00116515	0.0035383
10180	1.66332	TRUE	336.108	2.02294	1023	NA	NA	NA	NA	NA	quinaldic-acid_D(-)-Fructose (known structural isomers: 9; isobaric peaks in run: 0)	MSV000089558_10180	3.95331	0.804572	6.45061	4.91355	0.00217982	0.00544619
19055	1.66316	FALSE	376.196	3.61592	NA	NA	NA	NA	NA	NA	NA	MSV000089558_19055	-1.64739	0.260483	13	-6.32439	2.64048e-05	0.000275277
21744	1.66313	TRUE	458.348	3.79164	994	NA	NA	NA	NA	NA	NA	MSV000089558_21744	2.67009	0.532314	6.95689	5.01599	0.00156572	0.00437991
8138	1.66145	FALSE	367.113	1.02316	1334	NA	NA	NA	NA	NA	NA	MSV000089558_8138	-1.52602	0.254384	13	-5.99889	4.45407e-05	0.000394239
7746	1.66126	FALSE	237.16	0.900382	NA	NA	NA	NA	NA	NA	NA	MSV000089558_7746	-2.66736	0.377483	13	-7.06617	8.46484e-06	0.000124775
30138	1.66122	TRUE	472.364	4.97763	NA	NA	NA	NA	NA	NA	NA	MSV000089558_30138	1.74762	0.324592	6.38781	5.38406	0.00138196	0.00398434
11868	1.6608	FALSE	146.06	2.37059	788	NA	NA	NA	NA	NA	NA	MSV000089558_11868	-1.4687	0.221657	13	-6.626	1.64786e-05	0.000200168
7002	1.65978	TRUE	399.175	0.604883	1158	NA	NA	NA	NA	NA	NA	MSV000089558_7002	2.52054	0.435547	13	5.78707	6.30903e-05	0.000497467
4108	1.65939	TRUE	389.203	0.438126	819	NA	NA	NA	NA	NA	NA	MSV000089558_4108	2.78585	0.508692	13	5.4765	0.000106312	0.000694718
4372	1.65905	FALSE	210.076	0.348259	NA	NA	NA	NA	NA	NA	NA	MSV000089558_4372	-0.584244	0.120172	7.24029	-4.86171	0.00166479	0.0045935
31878	1.65887	TRUE	401.346	5.28065	341	NA	NA	NA	NA	NA	Candidate Carnitine (delta mass 239.233 putative explanation: N/A)	MSV000089558_31878	1.03958	0.19595	7.11734	5.30531	0.00105871	0.00329674
18891	1.65835	FALSE	147.117	3.49539	674	NA	NA	NA	NA	NA	NA	MSV000089558_18891	-1.564	0.266861	13	-5.86073	5.58561e-05	0.000458292
16246	1.65766	FALSE	591.304	3.07481	276	NA	NA	NA	NA	NA	NA	MSV000089558_16246	-0.387245	0.0805715	7.00791	-4.80623	0.0019461	0.00504977
9064	1.65756	TRUE	319.142	1.65508	NA	NA	NA	NA	NA	NA	NA	MSV000089558_9064	1.83265	0.336317	13	5.44918	0.000111376	0.000715107
13815	1.65752	TRUE	562.324	2.6865	NA	NA	NA	NA	NA	NA	NA	MSV000089558_13815	2.75405	0.466088	13	5.90888	5.16035e-05	0.000435775
14234	1.65712	FALSE	259.202	2.74914	NA	NA	NA	NA	NA	NA	NA	MSV000089558_14234	-1.95208	0.253521	13	-7.69989	3.39003e-06	6.29022e-05
10811	1.6571	FALSE	454.234	2.1358	NA	NA	NA	NA	NA	NA	NA	MSV000089558_10811	-1.11425	0.246184	7.40053	-4.52607	0.00235663	0.00574596
17264	1.65702	TRUE	881.396	3.23039	976	NA	NA	NA	NA	NA	NA	MSV000089558_17264	2.442	0.450296	13	5.4231	0.000116448	0.000732024
6277	1.65658	FALSE	178.05	0.589641	799	NA	NA	NA	NA	NA	NA	MSV000089558_6277	-2.69756	0.635578	7.10553	-4.24426	0.00369258	0.00797094
12327	1.65655	FALSE	243.123	2.42269	903	NA	NA	NA	NA	NA	NA	MSV000089558_12327	-1.53719	0.216909	13	-7.08678	8.21003e-06	0.000122061
7300	1.65648	FALSE	197.079	0.795842	NA	NA	NA	NA	NA	NA	NA	MSV000089558_7300	-2.09464	0.327418	13	-6.39746	2.35276e-05	0.000253785
29634	1.65581	TRUE	568.34	4.90856	1262	CCMSLIB00006678145	Lyso PC (22:6)	M+H	NA	NA	NA	MSV000089558_29634	1.75097	0.317621	13	5.51276	9.99583e-05	0.000666114
32945	1.65537	TRUE	525.375	5.57772	302	NA	NA	NA	NA	NA	NA	MSV000089558_32945	0.804138	0.14302	13	5.62254	8.30403e-05	0.00059346
28264	1.65537	TRUE	438.322	4.57365	NA	NA	NA	NA	NA	NA	NA	MSV000089558_28264	2.99564	0.629616	5.01139	4.75788	0.00503911	0.00997221
18047	1.65464	TRUE	630.281	3.34456	NA	NA	NA	NA	NA	NA	NA	MSV000089558_18047	1.45375	0.329151	6.9692	4.41668	0.00312695	0.007086
3706	1.65389	FALSE	137.06	0.333727	NA	NA	NA	NA	NA	NA	NA	MSV000089558_3706	-3.02026	0.531236	13	-5.68535	7.4738e-05	0.000552679
23273	1.65348	TRUE	384.275	3.96199	1420	NA	NA	NA	NA	NA	NA	MSV000089558_23273	3.30346	0.698958	6.51888	4.72627	0.00259447	0.0061682
3643	1.65324	TRUE	204.087	0.301904	819	CCMSLIB00003139889	Spectral Match to N-Acetyl-D-glucosamine from NIST14	M+H-H2O	NA	NA	NA	MSV000089558_3643	1.53135	0.355405	7.30266	4.30875	0.00319728	0.007193
10118	1.65316	TRUE	344.145	1.97412	NA	NA	NA	NA	NA	NA	NA	MSV000089558_10118	2.05182	0.335709	13	6.11192	3.70837e-05	0.000350428
20455	1.65268	FALSE	339.171	3.6445	1044	NA	NA	NA	NA	NA	NA	MSV000089558_20455	-2.42338	0.460684	7.1816	-5.2604	0.00108103	0.00334773
33022	1.65232	TRUE	526.377	5.57675	302	NA	NA	NA	NA	NA	NA	MSV000089558_33022	0.787333	0.139716	13	5.63522	8.12897e-05	0.000584121
2037	1.65221	TRUE	246.182	0.235088	NA	NA	NA	NA	NA	NA	NA	MSV000089558_2037	0.723181	0.14912	7.15676	4.84967	0.00174475	0.00469873
22508	1.65218	TRUE	416.301	3.86652	519	NA	NA	NA	NA	NA	Carnitine_Isoamyl alcohol_sebacic-acid (known structural isomers: 4; isobaric peaks in run: 0)	MSV000089558_22508	2.94792	0.558373	13	5.27949	0.000149057	0.000868781
8029	1.65217	FALSE	263.046	1.00977	711	NA	NA	NA	NA	NA	NA	MSV000089558_8029	-0.56077	0.134558	7.09	-4.16749	0.00408582	0.00859
18970	1.65173	FALSE	363.275	3.5145	1091	NA	NA	NA	NA	NA	NA	MSV000089558_18970	-2.71849	0.414418	13	-6.55977	1.82568e-05	0.000211529
9897	1.65171	FALSE	382.107	1.92364	NA	NA	NA	NA	NA	NA	NA	MSV000089558_9897	-2.17686	0.453674	7.27845	-4.79829	0.00176823	0.00474617
17462	1.6512	TRUE	789.259	3.25265	281	NA	NA	NA	NA	NA	NA	MSV000089558_17462	2.94769	0.445131	13	6.62207	1.65788e-05	0.000200783
17850	1.651	FALSE	642.317	3.30177	1193	NA	NA	NA	NA	NA	NA	MSV000089558_17850	-1.3807	0.295788	7.35651	-4.66786	0.00200985	0.00517166
10839	1.65093	FALSE	296.161	2.14342	679	NA	NA	NA	NA	NA	NA	MSV000089558_10839	-0.730193	0.173611	6.62915	-4.20593	0.00452381	0.00927932
9662	1.65061	FALSE	162.055	1.8896	282	NA	NA	NA	NA	NA	NA	MSV000089558_9662	-1.15615	0.172757	13	-6.69238	1.48789e-05	0.000185757
20238	1.65006	FALSE	375.192	3.6263	NA	NA	NA	NA	NA	NA	NA	MSV000089558_20238	-2.20665	0.334264	13	-6.60153	1.71131e-05	0.000203301
17233	1.64976	TRUE	1139.42	3.25013	627	NA	NA	NA	NA	NA	NA	MSV000089558_17233	2.4019	0.362288	13	6.62982	1.63818e-05	0.000199591
10491	1.6496	FALSE	303.134	2.07451	1090	NA	NA	NA	NA	NA	NA	MSV000089558_10491	-2.39066	0.366895	13	-6.51593	1.95443e-05	0.000220213
3396	1.64926	TRUE	226.082	0.284631	NA	NA	NA	NA	NA	NA	NA	MSV000089558_3396	1.72168	0.352389	6.89303	4.88572	0.00186164	0.00489938
11132	1.64918	FALSE	304.212	2.21994	284	NA	NA	NA	NA	NA	NA	MSV000089558_11132	-2.33727	0.353732	13	-6.60745	1.69573e-05	0.000203145
12654	1.64787	TRUE	362.17	2.43462	775	NA	NA	NA	NA	NA	NA	MSV000089558_12654	2.77416	0.435558	13	6.36922	2.45984e-05	0.000262534
32966	1.64781	TRUE	524.371	5.57781	302	CCMSLIB00003139075	Spectral Match to 1-Stearoyl-2-hydroxy-sn-glycero-3-phosphocholine from NIST14	M+H	NA	NA	NA	MSV000089558_32966	0.801575	0.143126	13	5.60048	8.61816e-05	0.000611587
18735	1.64695	TRUE	584.275	3.47455	1128	NA	NA	NA	NA	NA	NA	MSV000089558_18735	2.26565	0.431861	13	5.24626	0.000157883	0.000899488
6701	1.64673	TRUE	206.152	0.534215	NA	NA	NA	NA	NA	NA	NA	MSV000089558_6701	3.15338	0.598426	13	5.26946	0.000151664	0.000877653
12539	1.64611	TRUE	523.291	2.45858	NA	NA	NA	NA	NA	NA	NA	MSV000089558_12539	1.59502	0.303808	13	5.25009	0.000156839	0.000896064
20368	1.64543	TRUE	473.361	3.66397	NA	NA	NA	NA	NA	NA	NA	MSV000089558_20368	1.83164	0.345089	13	5.30773	0.000141961	0.000835856
10542	1.64503	FALSE	370.113	2.08367	380	NA	NA	NA	NA	NA	NA	MSV000089558_10542	-2.92187	0.444274	13	-6.57673	1.77828e-05	0.000208266
17749	1.64501	TRUE	444.296	3.26678	565	NA	NA	NA	NA	NA	NA	MSV000089558_17749	2.22618	0.425235	6.71823	5.23518	0.00137177	0.00396343
11713	1.64487	FALSE	214.048	2.31166	788	NA	NA	NA	NA	NA	NA	MSV000089558_11713	-1.67105	0.278225	13	-6.0061	4.40203e-05	0.000391198
9628	1.64468	FALSE	437.096	1.88058	282	NA	NA	NA	NA	NA	NA	MSV000089558_9628	-1.59576	0.254413	13	-6.27234	2.8679e-05	0.00029328
12980	1.64464	TRUE	220.1	2.54584	NA	CCMSLIB00012716351	Candidate Methionine-C4:0 (delta mass:70.0418)	M+H	NA	NA	NA	MSV000089558_12980	1.72027	0.360691	6.73557	4.76938	0.00226346	0.00556239
18741	1.64452	FALSE	503.314	3.4664	NA	NA	NA	NA	NA	NA	NA	MSV000089558_18741	-2.24493	0.339791	13	-6.60679	1.69748e-05	0.000203145
19933	1.64404	TRUE	537.321	3.60164	183	NA	NA	NA	NA	NA	Candidate Carnitine (delta mass 375.2079; buddy atomic difference: 26C, 29H, 3O; putative explanation: N/A)	MSV000089558_19933	1.18746	0.193934	6.94465	6.12298	0.000495236	0.00192249
17388	1.64385	FALSE	596.345	3.23257	1126	NA	NA	NA	NA	NA	NA	MSV000089558_17388	-1.09539	0.196119	13	-5.58532	8.84111e-05	0.000623037
26216	1.64383	TRUE	486.379	4.28322	220	NA	NA	NA	NA	NA	NA	MSV000089558_26216	1.38947	0.296018	6.64601	4.69388	0.00255451	0.00610336
4222	1.6437	FALSE	123.044	0.337877	443	NA	NA	NA	NA	NA	NA	MSV000089558_4222	-0.766692	0.101314	13	-7.5675	4.08715e-06	7.28306e-05
16674	1.64328	TRUE	284.128	3.13762	NA	CCMSLIB00012278839	36417-86-4	[M+H]+	NA	NA	NA	MSV000089558_16674	1.74926	0.335507	13	5.21376	0.000167044	0.000931991
14051	1.64311	FALSE	326.106	2.72558	855	NA	NA	NA	NA	NA	NA	MSV000089558_14051	-0.989495	0.188352	13	-5.25343	0.000155934	0.000893417
13386	1.64301	FALSE	257.09	2.6061	453	NA	NA	NA	NA	NA	NA	MSV000089558_13386	-2.16427	0.41376	13	-5.23075	0.000162189	0.000916384
8962	1.64185	TRUE	371.117	1.54369	NA	NA	NA	NA	NA	NA	NA	MSV000089558_8962	2.02189	0.452799	7.25048	4.46532	0.00267463	0.00629559
23945	1.64179	TRUE	642.386	4.13619	1070	NA	NA	NA	NA	NA	NA	MSV000089558_23945	2.81539	0.453839	13	6.2035	3.2009e-05	0.000315796
33594	1.64135	TRUE	591.39	5.70824	515	NA	NA	NA	NA	NA	NA	MSV000089558_33594	1.97527	0.377173	13	5.23703	0.000160431	0.000910159
18004	1.64125	TRUE	402.112	3.34144	682	NA	NA	NA	NA	NA	NA	MSV000089558_18004	2.30439	0.526602	7.18755	4.37596	0.00305142	0.00696686
11123	1.64122	TRUE	178.05	2.21107	163	CCMSLIB00005742297	Massbank:PR311131 ABOA	M+H	NA	NA	NA	MSV000089558_11123	1.90882	0.473329	6.96986	4.03276	0.00502323	0.00996027
3039	1.64109	TRUE	244.13	0.268851	NA	NA	NA	NA	NA	NA	NA	MSV000089558_3039	0.781202	0.151046	13	5.17196	0.000179656	0.000978383
19311	1.63993	TRUE	386.291	3.58334	NA	NA	NA	NA	NA	NA	NA	MSV000089558_19311	3.94882	0.653413	13	6.04337	4.14332e-05	0.000376623
3949	1.63952	TRUE	150.059	0.321543	206	CCMSLIB00006682581	METHIONINE	M+H	NA	NA	NA	MSV000089558_3949	0.507084	0.0801431	13	6.32723	2.6286e-05	0.000274989
8943	1.63952	TRUE	384.093	1.5521	NA	NA	NA	NA	NA	NA	NA	MSV000089558_8943	1.62139	0.389884	7.27202	4.15865	0.0039082	0.00833351
12535	1.63943	TRUE	523.175	2.46646	559	NA	NA	NA	NA	NA	NA	MSV000089558_12535	1.73067	0.381029	7.02919	4.54209	0.00263311	0.00624322
14257	1.63942	FALSE	700.425	2.75662	612	NA	NA	NA	NA	NA	NA	MSV000089558_14257	-1.85738	0.35869	13	-5.17824	0.000177698	0.000972648
14770	1.63918	TRUE	414.224	2.85618	NA	NA	NA	NA	NA	NA	NA	MSV000089558_14770	2.4178	0.403998	4.95195	5.98469	0.00193051	0.00502181
5272	1.63899	TRUE	243.098	0.446362	169	CCMSLIB00006679047	THYMIDINE	M+H	NA	NA	NA	MSV000089558_5272	1.57589	0.301573	13	5.22557	0.000163654	0.000921978
1849	1.6388	TRUE	136.048	0.241688	969	NA	NA	NA	NA	NA	NA	MSV000089558_1849	2.54741	0.471685	13	5.40067	0.000121003	0.000749548
15631	1.63869	FALSE	325.155	2.96524	NA	NA	NA	NA	NA	NA	NA	MSV000089558_15631	-3.00621	0.499243	7.32962	-6.02154	0.000444574	0.00178784
7614	1.63864	FALSE	309.192	0.857982	644	NA	NA	NA	NA	NA	NA	MSV000089558_7614	-1.97246	0.378092	13	-5.21688	0.000166143	0.000930817
3702	1.63862	TRUE	190.119	0.309683	NA	NA	NA	NA	NA	NA	NA	MSV000089558_3702	2.05874	0.406541	7.28326	5.06403	0.00129276	0.00380861
27472	1.63844	FALSE	804.548	4.48769	47	NA	NA	NA	NA	NA	NA	MSV000089558_27472	-2.26287	0.417214	13	-5.42377	0.000116315	0.000732024
3109	1.6384	TRUE	846.309	0.275516	819	NA	NA	NA	NA	NA	NA	MSV000089558_3109	2.14457	0.414348	13	5.17576	0.000178469	0.000975548
8032	1.63809	TRUE	323.16	1.08351	NA	NA	NA	NA	NA	NA	NA	MSV000089558_8032	2.74769	0.531219	13	5.17241	0.000179512	0.000978383
9261	1.63795	TRUE	246.17	1.75359	NA	CCMSLIB00005885057	Isovalerylcarnitine - 40.00 eV	M+H	NA	NA	Candidate Carnitine (delta mass 84.0584; sirius atomic difference: 5C, 8H, 1O; buddy atomic difference: 5C, 8H, 1O; putative explanation: CAR 5:0)	MSV000089558_9261	2.3224	0.428772	13	5.4164	0.000117789	0.000736407
18204	1.63773	FALSE	595.273	3.36605	1004	CCMSLIB00010221433	"Candidate Dihydroxylated bile acid (delta mass 201.9735; sirius atomic difference: 2C, 6H, 2N, 5O, 2S; buddy atomic difference: 7C, -2H, 4N, 4O)"	M+H	NA	NA	NA	MSV000089558_18204	-0.488129	0.0918874	13	-5.31225	0.000140858	0.000834988
3633	1.63699	FALSE	168.113	0.304399	558	NA	NA	NA	NA	NA	NA	MSV000089558_3633	-2.73826	0.497764	13	-5.50112	0.000101954	0.000675166
18263	1.63686	TRUE	292.175	3.36576	841	NA	NA	NA	NA	NA	NA	MSV000089558_18263	2.34194	0.46438	6.33091	5.04316	0.00200808	0.0051704
23004	1.63652	TRUE	415.322	3.94736	NA	NA	NA	NA	NA	NA	NA	MSV000089558_23004	1.74952	0.384681	6.0032	4.54798	0.00389496	0.00831405
2738	1.63638	TRUE	182.116	0.282195	NA	NA	NA	NA	NA	NA	NA	MSV000089558_2738	2.12953	0.31241	13	6.81646	1.23131e-05	0.000164378
31928	1.63589	TRUE	402.349	5.2857	NA	NA	NA	NA	NA	NA	NA	MSV000089558_31928	1.15825	0.231424	7.05053	5.00488	0.00152399	0.00428987
20512	1.63526	FALSE	350.291	3.64907	330	NA	NA	NA	NA	NA	NA	MSV000089558_20512	-0.576378	0.115394	6.55572	-4.99485	0.00190766	0.00497838
15156	1.63522	FALSE	485.284	2.90326	884	CCMSLIB00005436330	PG(16:0_0:0) - 2-hydroxy-3-(2-hydroxyacetoxy)propyl palmitate	M+H	NA	NA	NA	MSV000089558_15156	-1.56596	0.32782	4.2253	-4.77689	0.00767178	0.0135631
3853	1.63515	TRUE	166.073	0.315983	150	NA	NA	NA	NA	NA	NA	MSV000089558_3853	1.24568	0.292456	6.25373	4.25938	0.00484731	0.00969704
14157	1.63431	FALSE	307.166	2.69514	NA	NA	NA	NA	NA	NA	NA	MSV000089558_14157	-2.05669	0.427245	6.86738	-4.81384	0.00204074	0.00522314
11186	1.6338	TRUE	275.107	2.19189	1139	NA	NA	NA	NA	NA	NA	MSV000089558_11186	1.98627	0.405121	7.352	4.9029	0.00151798	0.00428488
22980	1.63351	FALSE	379.212	3.89918	NA	NA	NA	NA	NA	NA	NA	MSV000089558_22980	-2.32822	0.456724	13	-5.09765	0.000204583	0.00106367
14298	1.63346	TRUE	603.256	2.76888	1149	NA	NA	NA	NA	NA	NA	MSV000089558_14298	2.47111	0.483287	13	5.11314	0.000199105	0.00104576
21543	1.63306	FALSE	668.292	3.73899	392	NA	NA	NA	NA	NA	NA	MSV000089558_21543	-1.46302	0.256611	13	-5.70133	7.27684e-05	0.000544082
15716	1.63285	TRUE	788.276	3.00263	NA	NA	NA	NA	NA	NA	NA	MSV000089558_15716	1.23684	0.291738	7.22539	4.23956	0.00357619	0.00778144
42237	1.63133	TRUE	666.492	7.38838	NA	NA	NA	NA	NA	NA	NA	MSV000089558_42237	2.09111	0.399144	7.36138	5.23899	0.00102353	0.00321192
10794	1.63104	TRUE	404.154	2.17116	NA	NA	NA	NA	NA	NA	NA	MSV000089558_10794	2.54635	0.593176	7.37482	4.29274	0.00318933	0.00718164
41637	1.63091	TRUE	585.271	7.22968	38	NA	NA	NA	NA	NA	NA	MSV000089558_41637	0.791007	0.155509	13	5.08657	0.000208601	0.00107287
15363	1.6309	FALSE	550.325	2.92535	204	NA	NA	NA	NA	NA	NA	MSV000089558_15363	-1.49958	0.294485	13	-5.09222	0.000206541	0.00106836
28150	1.63012	TRUE	414.322	4.59251	NA	CCMSLIB00004716249	(2Z)-2-[(E)-6-(hydroxymethyl)-2,4,8,10-tetramethyldodec-2-enylidene]-4-methylpentanedioic acid	[M+NH4]+	NA	NA	Candidate Carnitine (delta mass 252.2088; buddy atomic difference: 16C, 28H, 2O; putative explanation: CAR 16:1;O)	MSV000089558_28150	1.95407	0.475029	7.01429	4.11358	0.00447594	0.00921382
10043	1.62979	TRUE	655.335	1.95648	NA	NA	NA	NA	NA	NA	NA	MSV000089558_10043	2.84529	0.549085	13	5.18187	0.000176576	0.000969132
12813	1.62958	FALSE	229.144	2.53385	653	CCMSLIB00006118297	Traumatic Acid - 40.0 eV	M+H	NA	NA	NA	MSV000089558_12813	-2.71922	0.443863	6.29722	-6.12626	0.000720076	0.00253187
15360	1.62953	FALSE	490.292	2.92789	506	NA	NA	NA	NA	NA	NA	MSV000089558_15360	-2.99018	0.634386	7.04686	-4.7135	0.00213527	0.00537471
21564	1.62944	TRUE	394.226	3.76086	1014	NA	NA	NA	NA	NA	NA	MSV000089558_21564	1.21131	0.263446	7.00226	4.59792	0.00248822	0.00599454
9822	1.62883	FALSE	209.129	1.8947	NA	NA	NA	NA	NA	NA	NA	MSV000089558_9822	-1.91764	0.379468	13	-5.05349	0.000221086	0.00111508
4394	1.62872	TRUE	334.113	0.360262	NA	NA	NA	NA	NA	NA	NA	MSV000089558_4394	2.35784	0.529002	6.17197	4.45714	0.00401061	0.00846267
18309	1.62856	TRUE	686.34	3.39495	1008	NA	NA	NA	NA	NA	NA	MSV000089558_18309	1.15319	0.24856	7.2297	4.63948	0.00217815	0.00544538
6857	1.62791	FALSE	258.17	0.650593	NA	NA	NA	NA	NA	NA	NA	MSV000089558_6857	-2.06642	0.403908	6.51788	-5.11607	0.00170681	0.00463982
14469	1.62777	TRUE	603.207	2.77338	641	NA	NA	NA	NA	NA	NA	MSV000089558_14469	1.63414	0.343758	6.99189	4.75374	0.00208105	0.00528148
7912	1.62737	FALSE	202.108	0.929486	451	NA	NA	NA	NA	NA	NA	MSV000089558_7912	-1.3448	0.227542	13	-5.9101	5.14997e-05	0.000435775
8453	1.62694	TRUE	352.104	1.18824	NA	NA	NA	NA	NA	NA	NA	MSV000089558_8453	3.64297	0.858458	6.7065	4.24363	0.00421306	0.00877541
19337	1.62632	FALSE	484.244	3.55013	NA	NA	NA	NA	NA	NA	NA	MSV000089558_19337	-1.62877	0.216891	13	-7.50961	4.43846e-06	7.70767e-05
19940	1.62623	FALSE	309.16	3.60181	1122	NA	NA	NA	NA	NA	NA	MSV000089558_19940	-3.1388	0.585204	7.35584	-5.36359	0.000891302	0.00293354
5394	1.62583	FALSE	371.145	0.473588	443	NA	NA	NA	NA	NA	NA	MSV000089558_5394	-1.21154	0.255716	7.21357	-4.73783	0.00194752	0.00504983
7053	1.62531	FALSE	260.139	0.747965	NA	NA	NA	NA	NA	NA	NA	MSV000089558_7053	-1.07368	0.208099	13	-5.15943	0.000183623	0.000991638
6575	1.62501	TRUE	382.171	0.61011	978	NA	NA	NA	NA	NA	NA	MSV000089558_6575	1.93891	0.443926	7.41813	4.36765	0.0028595	0.00662847
32181	1.62443	FALSE	363.216	5.40948	NA	NA	NA	NA	NA	NA	NA	MSV000089558_32181	-1.25659	0.228864	13	-5.49055	0.000103801	0.000680514
1056	1.62413	FALSE	242	0.208548	458	NA	NA	NA	NA	NA	NA	MSV000089558_1056	-1.1019	0.200625	5.36041	-5.49234	0.00219423	0.00545654
7462	1.62304	FALSE	249.118	0.808103	1357	NA	NA	NA	NA	NA	NA	MSV000089558_7462	-0.692608	0.14068	7.02208	-4.92328	0.00169185	0.00461776
20746	1.62278	FALSE	363.18	3.6703	NA	NA	NA	NA	NA	NA	NA	MSV000089558_20746	-1.5972	0.299799	6.88127	-5.32757	0.00115224	0.00350966
15730	1.62253	FALSE	621.352	2.99165	687	NA	NA	NA	NA	NA	NA	MSV000089558_15730	-0.928704	0.159902	6.37055	-5.80794	0.000924728	0.00299531
27561	1.62202	FALSE	332.243	4.51628	1447	NA	NA	NA	NA	NA	NA	MSV000089558_27561	-1.39844	0.263072	13	-5.31583	0.000139992	0.000833975
21951	1.62199	TRUE	755.557	3.80235	NA	NA	NA	NA	NA	NA	NA	MSV000089558_21951	1.35158	0.283702	7.38086	4.76407	0.00177251	0.00474887
10154	1.62147	FALSE	465.308	1.98146	NA	NA	NA	NA	NA	NA	NA	MSV000089558_10154	-1.92186	0.318651	13	-6.03126	4.22561e-05	0.000382385
9690	1.62078	FALSE	209.064	1.88188	282	NA	NA	NA	NA	NA	NA	MSV000089558_9690	-1.38916	0.218377	13	-6.36132	2.49068e-05	0.000264343
6070	1.62061	FALSE	196.097	0.484838	558	NA	NA	NA	NA	NA	NA	MSV000089558_6070	-1.40092	0.225336	13	-6.21703	3.13234e-05	0.000312077
10275	1.62055	TRUE	355.151	2.04085	NA	NA	NA	NA	NA	NA	NA	MSV000089558_10275	2.31843	0.489153	6.57699	4.73968	0.00249601	0.0060026
18138	1.6205	TRUE	434.257	3.32465	NA	NA	NA	NA	NA	NA	NA	MSV000089558_18138	3.63736	0.876049	7.03319	4.15201	0.00424024	0.00881839
2930	1.62047	TRUE	138.055	0.27157	NA	NA	NA	NA	NA	NA	NA	MSV000089558_2930	2.79629	0.658225	7.37562	4.24823	0.00337542	0.00748962
9671	1.61984	FALSE	190.05	1.88221	282	CCMSLIB00005883188	4-HYDROXY-2-QUINOLINECARBOXYLIC ACID - 60.0 eV	M+H	NA	NA	NA	MSV000089558_9671	-1.28773	0.205892	13	-6.2544	2.95101e-05	0.000297439
31963	1.61981	TRUE	490.263	5.35028	779	NA	NA	NA	NA	NA	NA	MSV000089558_31963	1.73481	0.414209	5.57043	4.18825	0.00678316	0.01241
4640	1.61915	TRUE	286.091	0.357427	NA	NA	NA	NA	NA	NA	NA	MSV000089558_4640	2.30653	0.653422	5.8152	3.52992	0.0130265	0.0202585
1055	1.61908	FALSE	146.03	0.210895	458	NA	NA	NA	NA	NA	NA	MSV000089558_1055	-0.827194	0.152023	13	-5.44124	0.000112896	0.00072029
16279	1.61874	TRUE	418.227	3.01885	NA	NA	NA	NA	NA	NA	NA	MSV000089558_16279	2.80385	0.564852	13	4.96387	0.000258993	0.00123541
9964	1.61861	TRUE	378.118	1.94087	NA	NA	NA	NA	NA	NA	NA	MSV000089558_9964	2.33441	0.494085	7.07376	4.72472	0.00208579	0.00528635
28611	1.61837	TRUE	410.267	4.7005	NA	CCMSLIB00010235810	"Candidate Dihydroxylated bile acid (delta mass 16.9663; buddy atomic difference: -3C, -5H, 3N, 1O)"	M+H	NA	NA	NA	MSV000089558_28611	1.3067	0.268964	6.55649	4.85826	0.00220998	0.00547415
5331	1.61818	TRUE	371.103	0.472417	524	NA	NA	NA	NA	NA	NA	MSV000089558_5331	1.05116	0.263015	7.28682	3.99659	0.00480143	0.00964338
11555	1.61812	FALSE	499.329	2.28483	80	NA	NA	NA	NA	NA	NA	MSV000089558_11555	-2.47047	0.373755	13	-6.60988	1.68938e-05	0.000203145
8444	1.61807	TRUE	330.166	1.18671	730	NA	NA	NA	NA	NA	NA	MSV000089558_8444	2.29354	0.462312	7.30951	4.96103	0.00144159	0.00412393
19902	1.61807	TRUE	538.323	3.60232	183	NA	NA	NA	NA	NA	NA	MSV000089558_19902	1.31008	0.241901	7.14024	5.41577	0.000928438	0.00300202
18287	1.61797	TRUE	417.113	3.39267	1274	NA	NA	NA	NA	NA	NA	MSV000089558_18287	2.33661	0.545843	5.99005	4.28074	0.00522113	0.0102323
37616	1.61774	FALSE	297.279	6.55811	636	CCMSLIB00003134803	Spectral Match to Phytomonic acid from NIST14	M+H	NA	NA	NA	MSV000089558_37616	-1.69752	0.249446	13	-6.80517	1.2526e-05	0.000166124
3957	1.61765	FALSE	491.247	0.328332	NA	NA	NA	NA	NA	NA	NA	MSV000089558_3957	-1.98015	0.382376	13	-5.17855	0.000177604	0.000972648
11045	1.61696	TRUE	334.14	2.19463	699	CCMSLIB00012298669	Golotimod	[M+H]+	NA	NA	NA	MSV000089558_11045	2.50535	0.504613	13	4.96489	0.000258522	0.00123462
27920	1.61619	TRUE	570.331	4.54647	NA	NA	NA	NA	NA	NA	NA	MSV000089558_27920	2.7773	0.573354	4.07563	4.84396	0.007989	0.0139471
25817	1.61595	FALSE	475.306	4.21257	NA	NA	NA	NA	NA	NA	NA	MSV000089558_25817	-2.68838	0.521925	3.36285	-5.1509	0.0106485	0.0173472
26148	1.61583	TRUE	392.219	4.24662	44	NA	NA	NA	NA	NA	NA	MSV000089558_26148	2.02339	0.473262	6.43691	4.27541	0.00445583	0.0091771
17771	1.615	TRUE	396.273	3.27606	565	NA	NA	NA	NA	NA	NA	MSV000089558_17771	1.83707	0.322638	7.27509	5.6939	0.00064497	0.00231491
22784	1.61495	TRUE	553.295	3.8897	519	NA	NA	NA	NA	NA	Candidate Carnitine with acetylcysteine substitution (delta mass 391.1818 putative explanation: N/A)	MSV000089558_22784	0.897686	0.208256	6.68007	4.31049	0.00392591	0.008357
20770	1.61455	TRUE	875.358	3.67993	519	NA	NA	NA	NA	NA	NA	MSV000089558_20770	1.52509	0.305112	13	4.99847	0.000243614	0.00119344
17180	1.61436	TRUE	721.209	3.21605	648	NA	NA	NA	NA	NA	NA	MSV000089558_17180	2.44549	0.393471	13	6.21516	3.14175e-05	0.000312245
4977	1.61383	TRUE	348.141	0.38464	819	NA	NA	NA	NA	NA	NA	MSV000089558_4977	2.40021	0.585132	5.2357	4.102	0.00847248	0.0146096
26153	1.61358	TRUE	414.201	4.25063	44	NA	NA	NA	NA	NA	NA	MSV000089558_26153	1.82066	0.401019	7.17068	4.54009	0.00250925	0.00602368
18509	1.61351	FALSE	381.312	3.48438	NA	NA	NA	NA	NA	NA	NA	MSV000089558_18509	-0.921806	0.165859	13	-5.55778	9.26207e-05	0.000641525
28391	1.61341	TRUE	415.324	4.62573	NA	NA	NA	NA	NA	NA	NA	MSV000089558_28391	1.74904	0.375702	7.01187	4.65539	0.0023167	0.00566913
26973	1.61311	TRUE	659.415	4.44314	414	NA	NA	NA	NA	NA	NA	MSV000089558_26973	2.73917	0.543397	13	5.04083	0.000226069	0.00113034
28710	1.61308	TRUE	879.548	4.72062	797	NA	NA	NA	NA	NA	NA	MSV000089558_28710	1.24253	0.36696	5.09713	3.38602	0.0189712	0.0268129
2625	1.61266	FALSE	170.048	0.230966	1108	NA	NA	NA	NA	NA	NA	MSV000089558_2625	-2.48403	0.416319	13	-5.96665	4.69452e-05	0.000407496
25886	1.61262	FALSE	468.369	4.23134	NA	NA	NA	NA	NA	NA	NA	MSV000089558_25886	-1.7399	0.387937	7.16158	-4.48502	0.00269183	0.00631946
29722	1.61261	TRUE	446.327	4.88664	NA	NA	NA	NA	NA	NA	Candidate Carnitine (delta mass 284.2136; sirius atomic difference: 16C, 24H, 6N, -1O; buddy atomic difference: 20C, 28H, 1O; putative explanation: CAR 20:5)	MSV000089558_29722	1.37461	0.370699	5.30291	3.70816	0.0124851	0.0195821
14388	1.61231	TRUE	617.235	2.78574	129	NA	NA	NA	NA	NA	NA	MSV000089558_14388	3.31185	0.611928	13	5.41215	0.000118648	0.000739492
30940	1.6114	TRUE	440.314	5.14373	669	NA	NA	NA	NA	NA	NA	MSV000089558_30940	0.986873	0.199174	6.78922	4.95483	0.00179994	0.00479628
4750	1.61136	TRUE	423.198	0.393936	819	NA	NA	NA	NA	NA	NA	MSV000089558_4750	2.17542	0.468286	6.33865	4.6455	0.00305268	0.00696686
9675	1.61112	FALSE	230.043	1.88444	282	NA	NA	NA	NA	NA	NA	MSV000089558_9675	-1.02014	0.184618	13	-5.5257	9.77888e-05	0.000657069
16917	1.61086	FALSE	327.192	3.1757	438	NA	NA	NA	NA	NA	NA	MSV000089558_16917	-0.913871	0.206068	7.1059	-4.43481	0.00291767	0.00672739
1605	1.61074	FALSE	158.03	0.232635	NA	NA	NA	NA	NA	NA	NA	MSV000089558_1605	-1.48558	0.293457	13	-5.06236	0.000217665	0.00110303
12793	1.6107	TRUE	303.135	2.4981	298	NA	NA	NA	NA	NA	NA	MSV000089558_12793	2.23385	0.345001	13	6.47489	2.08368e-05	0.000232189
25363	1.6107	FALSE	319.191	4.17024	895	NA	NA	NA	NA	NA	NA	MSV000089558_25363	-2.25286	0.355597	13	-6.33544	2.59468e-05	0.000272932
3992	1.61031	TRUE	202.119	0.325102	NA	NA	NA	NA	NA	NA	NA	MSV000089558_3992	2.15413	0.372033	13	5.79014	6.27698e-05	0.000496944
14666	1.60995	FALSE	272.222	2.83262	NA	NA	NA	NA	NA	NA	NA	MSV000089558_14666	-2.06032	0.443856	4.11367	-4.64187	0.00908826	0.0154138
26571	1.6099	TRUE	519.317	4.36375	NA	NA	NA	NA	NA	NA	NA	MSV000089558_26571	2.20255	0.449734	13	4.89746	0.000291413	0.00133551
6928	1.6098	FALSE	233.158	0.697416	NA	NA	NA	NA	NA	NA	Candidate Carnitine (delta mass 71.0456 putative explanation: N/A)	MSV000089558_6928	-2.26926	0.463377	13	-4.89723	0.000291533	0.00133551
6164	1.60963	TRUE	361.172	0.468159	NA	NA	NA	NA	NA	NA	NA	MSV000089558_6164	2.12826	0.422507	13	5.03721	0.000227516	0.00113617
3699	1.60915	FALSE	200.128	0.313499	558	NA	NA	NA	NA	NA	NA	MSV000089558_3699	-1.51122	0.258078	13	-5.85567	5.6324e-05	0.000460264
31240	1.60879	TRUE	438.298	5.18622	652	CCMSLIB00004684235	TOP 8 Psoriasis feature - Unknown FeatureID=4262	M+H	NA	NA	NA	MSV000089558_31240	0.953129	0.183504	6.17657	5.19405	0.00185542	0.0048945
26929	1.6086	TRUE	589.3	4.43815	NA	NA	NA	NA	NA	NA	NA	MSV000089558_26929	2.20779	0.537112	7.29629	4.11048	0.00412853	0.00863491
29557	1.60843	FALSE	441.26	4.89946	NA	NA	NA	NA	NA	NA	NA	MSV000089558_29557	-1.55719	0.251386	13	-6.19444	3.24767e-05	0.000318083
7017	1.6084	TRUE	300.098	0.723626	NA	NA	NA	NA	NA	NA	NA	MSV000089558_7017	1.99233	0.392284	13	5.07879	0.000211469	0.00108277
4449	1.60822	FALSE	256.155	0.317162	NA	NA	NA	NA	NA	NA	NA	MSV000089558_4449	-3.95038	0.713119	13	-5.53958	9.55162e-05	0.00065264
13041	1.60793	TRUE	440.148	2.57331	1273	NA	NA	NA	NA	NA	NA	MSV000089558_13041	3.36272	0.621078	13	5.41433	0.000118206	0.000737877
9657	1.60789	FALSE	660.114	1.88162	282	NA	NA	NA	NA	NA	NA	MSV000089558_9657	-1.61671	0.300055	13	-5.38804	0.00012365	0.000758978
28624	1.6077	FALSE	327.253	4.71733	NA	NA	NA	NA	NA	NA	NA	MSV000089558_28624	-3.50421	0.617408	13	-5.67568	7.5957e-05	0.000558629
8304	1.60744	TRUE	422.047	1.12667	93	NA	NA	NA	NA	NA	NA	MSV000089558_8304	1.80129	0.305144	13	5.90309	5.20957e-05	0.000436448
10920	1.60728	TRUE	318.192	2.19554	NA	NA	NA	NA	NA	NA	Candidate Carnitine (delta mass 156.0787; sirius atomic difference: 8C, 12H, 3O; buddy atomic difference: 8C, 12H, 3O; putative explanation: CAR 8:1;O2)	MSV000089558_10920	2.0713	0.404421	7.0602	5.12163	0.00133098	0.00387603
4764	1.60708	FALSE	240.123	0.375404	NA	NA	NA	NA	NA	NA	NA	MSV000089558_4764	-0.370127	0.0761086	13	-4.86314	0.000309795	0.00139927
3619	1.60702	FALSE	176.128	0.298293	NA	NA	NA	NA	NA	NA	NA	MSV000089558_3619	-1.49536	0.263999	13	-5.66427	7.74224e-05	0.000564504
7883	1.60592	TRUE	281.1	0.910129	NA	NA	NA	NA	NA	NA	NA	MSV000089558_7883	2.44183	0.497754	13	4.9057	0.000287168	0.00132036
16885	1.60592	FALSE	193.122	3.14477	NA	NA	NA	NA	NA	NA	NA	MSV000089558_16885	-1.13229	0.291644	6.52696	-3.88245	0.00691444	0.0125816
12231	1.60584	TRUE	299.161	2.39761	NA	NA	NA	NA	NA	NA	NA	MSV000089558_12231	1.76564	0.355775	13	4.9628	0.000259482	0.00123622
1880	1.60261	TRUE	293.064	0.242281	819	NA	NA	NA	NA	NA	NA	MSV000089558_1880	1.95166	0.521163	6.7586	3.74482	0.00769413	0.0135836
20875	1.60251	TRUE	708.231	3.69175	NA	NA	NA	NA	NA	NA	NA	MSV000089558_20875	1.35147	0.267703	7.16175	5.04839	0.00138448	0.00398877
10276	1.6025	FALSE	522.228	2.02587	NA	NA	NA	NA	NA	NA	NA	MSV000089558_10276	-1.80008	0.348391	7.10701	-5.16685	0.00123994	0.0036893
18900	1.60231	TRUE	636.267	3.4938	NA	NA	NA	NA	NA	NA	NA	MSV000089558_18900	1.50407	0.336806	7.36535	4.46568	0.00257146	0.00613485
28872	1.60219	FALSE	393.303	4.77622	0	NA	NA	NA	NA	NA	NA	MSV000089558_28872	-2.26343	0.311057	13	-7.27657	6.21192e-06	0.000100108
13127	1.60213	TRUE	518.297	2.5511	NA	NA	NA	NA	NA	NA	NA	MSV000089558_13127	2.14575	0.546549	6.54319	3.926	0.00652282	0.0120754
16836	1.60207	FALSE	617.367	3.1673	NA	NA	NA	NA	NA	NA	NA	MSV000089558_16836	-2.72887	0.64844	4.2367	-4.20837	0.0120427	0.0190656
31684	1.60174	TRUE	600.373	5.21341	652	NA	NA	NA	NA	NA	NA	MSV000089558_31684	2.24167	0.415394	13	5.39648	0.000121873	0.000751491
7949	1.6017	FALSE	293.161	0.997366	NA	NA	NA	NA	NA	NA	NA	MSV000089558_7949	-1.99629	0.296874	13	-6.72435	1.41681e-05	0.00018136
1078	1.60134	FALSE	243.001	0.207973	458	NA	NA	NA	NA	NA	NA	MSV000089558_1078	-1.07837	0.212006	5.51024	-5.08651	0.00288678	0.00668405
4649	1.60129	FALSE	284.149	0.381077	NA	NA	NA	NA	NA	NA	NA	MSV000089558_4649	-2.53389	0.602923	7.14585	-4.20267	0.00384124	0.00822542
29599	1.60082	FALSE	522.346	4.89879	155	CCMSLIB00003139248	Spectral Match to 1-(9Z-Octadecenoyl)-sn-glycero-3-phosphocholine from NIST14	M+H	NA	NA	NA	MSV000089558_29599	-0.700278	0.160919	6.5407	-4.35174	0.00392986	0.008357
27908	1.60073	FALSE	393.25	4.54923	0	NA	NA	NA	NA	NA	NA	MSV000089558_27908	-1.75738	0.297334	13	-5.91044	5.14712e-05	0.000435775
5995	1.60062	TRUE	429.187	0.455526	NA	NA	NA	NA	NA	NA	NA	MSV000089558_5995	2.77716	0.677402	6.93891	4.09973	0.00466119	0.00946512
12382	1.60017	FALSE	557.334	2.4231	NA	NA	NA	NA	NA	NA	NA	MSV000089558_12382	-2.84027	0.531095	13	-5.34796	0.000132458	0.000799692
9762	1.60011	TRUE	371.193	1.89525	1146	NA	NA	NA	NA	NA	NA	MSV000089558_9762	2.2423	0.391807	6.11055	5.72296	0.00115878	0.00352656
3708	1.60005	FALSE	206.14	0.314532	NA	NA	NA	NA	NA	NA	NA	MSV000089558_3708	-2.78937	0.532931	7.14356	-5.23402	0.00113217	0.00347204
26781	1.5999	FALSE	217.144	4.40124	389	NA	NA	NA	NA	NA	1,11-undecanedicarboxylic acid (known structural isomers: 0; isobaric peaks in run: 2)	MSV000089558_26781	-2.06943	0.57791	5.2014	-3.58088	0.0148288	0.0223067
6376	1.59948	FALSE	293.064	0.607626	NA	NA	NA	NA	NA	NA	NA	MSV000089558_6376	-1.85528	0.37543	13	-4.94174	0.000269354	0.00126543
4938	1.59913	FALSE	154.05	0.390507	558	NA	NA	NA	NA	NA	NA	MSV000089558_4938	-0.893145	0.142826	13	-6.2534	2.95572e-05	0.000297439
11782	1.59904	TRUE	218.175	2.35439	1278	NA	NA	NA	NA	NA	NA	MSV000089558_11782	1.53301	0.326982	7.28323	4.68837	0.00201356	0.00517791
36241	1.59903	FALSE	430.317	6.36329	387	NA	NA	NA	NA	NA	NA	MSV000089558_36241	-1.46856	0.218515	13	-6.72065	1.42483e-05	0.000181813
12232	1.59902	FALSE	308.185	2.40268	NA	NA	NA	NA	NA	NA	NA	MSV000089558_12232	-2.16195	0.354317	13	-6.10175	3.76973e-05	0.000350542
13030	1.59881	FALSE	265.105	2.55659	903	NA	NA	NA	NA	NA	NA	MSV000089558_13030	-2.01258	0.368843	13	-5.45648	0.000109999	0.000713057
21692	1.59866	FALSE	817.584	3.7656	162	CCMSLIB00010218327	"Candidate Trihydroxylated bile acid (delta mass 408.2869; sirius atomic difference: 24C, 40H, 5O; buddy atomic difference: 24C, 40H, 5O; spectral library match to CCMSLIB00005465781, ""(R)-4-((3R,5R,6R,7R,8S,9S,10R,13R,14S,17R)-3,6,7-trihydroxy-10,13-dimethylhexadecahydro-1H-cyclopenta[a]phenanthren-17-yl)pentanoic acid"")"	M+H	NA	NA	NA	MSV000089558_21692	-3.14539	0.514964	13	-6.10799	3.73194e-05	0.000350428
32560	1.59844	TRUE	723.543	5.43472	NA	NA	NA	NA	NA	NA	NA	MSV000089558_32560	1.21889	0.253159	13	4.81472	0.000337811	0.0014983
20940	1.59806	TRUE	514.265	3.69866	225	NA	NA	NA	NA	NA	NA	MSV000089558_20940	1.61496	0.268936	13	6.00499	4.41004e-05	0.000391198
23410	1.59801	TRUE	388.306	4.00585	1175	NA	NA	NA	NA	NA	Candidate Carnitine (delta mass 226.1924; sirius atomic difference: 14C, 26H, 2O; buddy atomic difference: 14C, 26H, 2O; putative explanation: CAR 14:0;O)	MSV000089558_23410	2.37404	0.400439	13	5.92859	4.99619e-05	0.00042652
12703	1.59729	TRUE	569.335	2.51252	NA	NA	NA	NA	NA	NA	NA	MSV000089558_12703	2.44508	0.496703	13	4.92263	0.000278654	0.00128947
13307	1.59724	FALSE	450.26	2.59243	NA	NA	NA	NA	NA	NA	NA	MSV000089558_13307	-2.00957	0.455709	7.06962	-4.40977	0.0030459	0.00696373
5936	1.59708	TRUE	449.226	0.527043	NA	NA	NA	NA	NA	NA	NA	MSV000089558_5936	2.96559	0.620652	13	4.77819	0.000360684	0.0015671
17980	1.59665	FALSE	883.412	3.3223	46	NA	NA	NA	NA	NA	NA	MSV000089558_17980	-2.50297	0.357626	13	-6.99884	9.3573e-06	0.000132808
10346	1.59657	TRUE	518.261	2.04481	321	NA	NA	NA	NA	NA	NA	MSV000089558_10346	2.93542	0.490083	5.65439	5.98963	0.00120649	0.00362304
40621	1.59638	FALSE	379.284	7.04917	NA	NA	NA	NA	NA	NA	NA	MSV000089558_40621	-1.5801	0.259998	4.9318	-6.07737	0.00182904	0.00484827
4258	1.59591	TRUE	375.191	0.319016	NA	NA	NA	NA	NA	NA	NA	MSV000089558_4258	1.48497	0.32367	7.40856	4.58792	0.00217647	0.00544454
1066	1.59572	FALSE	265.016	0.20926	458	NA	NA	NA	NA	NA	NA	MSV000089558_1066	-1.08362	0.207205	5.14543	-5.22972	0.00310861	0.00705234
14815	1.59542	FALSE	813.957	2.86514	1298	NA	NA	NA	NA	NA	NA	MSV000089558_14815	-0.799468	0.157742	6.16887	-5.06821	0.0021125	0.005334
11484	1.59512	FALSE	181.086	2.29106	130	NA	NA	NA	NA	NA	NA	MSV000089558_11484	-2.41568	0.443213	13	-5.45039	0.000111146	0.000714763
10091	1.59474	TRUE	324.145	1.99992	NA	NA	NA	NA	NA	NA	NA	MSV000089558_10091	2.12545	0.446679	13	4.75833	0.000373788	0.00159997
11720	1.59463	FALSE	427.088	2.31278	1313	NA	NA	NA	NA	NA	NA	MSV000089558_11720	-1.37816	0.203983	6.21168	-6.75624	0.000442873	0.00178784
18331	1.59461	TRUE	898.396	3.42486	NA	NA	NA	NA	NA	NA	NA	MSV000089558_18331	1.60949	0.337778	13	4.76492	0.000369388	0.00158955
13844	1.59459	FALSE	267.159	2.69896	224	NA	NA	NA	NA	NA	NA	MSV000089558_13844	-2.53064	0.561691	7.31406	-4.50539	0.0024906	0.00599581
32162	1.59439	FALSE	344.257	5.40788	938	NA	NA	NA	NA	NA	NA	MSV000089558_32162	-1.37868	0.346201	6.67818	-3.98231	0.00584169	0.0111198
15211	1.59415	FALSE	299.185	2.90441	NA	NA	NA	NA	NA	NA	NA	MSV000089558_15211	-1.53155	0.25538	13	-5.99713	4.46682e-05	0.000394504
10685	1.59404	TRUE	352.114	2.13473	105	NA	NA	NA	NA	NA	NA	MSV000089558_10685	2.67497	0.417474	13	6.40751	2.31587e-05	0.000251428
26417	1.59344	TRUE	390.266	4.35834	NA	NA	NA	NA	NA	NA	Candidate Carnitine (delta mass 228.1508; sirius atomic difference: 16C, 20H, 1O; buddy atomic difference: 16C, 20H, 1O; putative explanation: CAR 16:5)	MSV000089558_26417	2.79783	0.508698	13	5.49998	0.000102151	0.000675166
30825	1.5934	TRUE	634.358	5.10024	1017	NA	NA	NA	NA	NA	NA	MSV000089558_30825	3.0096	0.489216	13	6.15188	3.47721e-05	0.000332514
10320	1.59335	FALSE	256.191	2.03613	369	NA	NA	NA	NA	NA	NA	MSV000089558_10320	-1.34167	0.198431	13	-6.76138	1.3389e-05	0.000174705
11727	1.59313	FALSE	174.055	2.31299	788	CCMSLIB00010102120	"(2-Oxo-2,3-dihydro-1H-indol-3-yl)acetic acid CollisionEnergy:102040"	M-H2O+H	NA	NA	NA	MSV000089558_11727	-1.52015	0.253815	13	-5.9892	4.52493e-05	0.000398766
35019	1.59305	FALSE	342.265	6.0266	NA	NA	NA	NA	NA	NA	NA	MSV000089558_35019	-1.62045	0.327015	3.63232	-4.95528	0.00988998	0.0164629
12467	1.59279	FALSE	272.186	2.48695	903	NA	NA	NA	NA	NA	NA	MSV000089558_12467	-2.48463	0.522948	13	-4.75121	0.00037861	0.00161378
26891	1.5926	FALSE	285.243	4.44864	0	NA	NA	NA	NA	NA	NA	MSV000089558_26891	-1.25703	0.191729	13	-6.5563	1.83552e-05	0.000211529
22651	1.5917	TRUE	429.302	3.85662	519	NA	NA	NA	NA	NA	NA	MSV000089558_22651	2.75632	0.721532	6.83517	3.82009	0.00684286	0.0124907
17407	1.59046	FALSE	307.264	3.2049	NA	NA	NA	NA	NA	NA	NA	MSV000089558_17407	-1.67215	0.353887	13	-4.72511	0.000396829	0.00165141
10344	1.59016	FALSE	479.288	2.04652	369	NA	NA	NA	NA	NA	NA	MSV000089558_10344	-1.83559	0.394215	6.64927	-4.65632	0.00266149	0.00628472
2645	1.58973	TRUE	162.113	0.253389	NA	CCMSLIB00005884287	L-CARNITINE - 20.0 eV	M+H	NA	NA	NA	MSV000089558_2645	0.680985	0.166938	6.69266	4.07926	0.00516302	0.0101451
10007	1.58949	FALSE	337.162	1.95422	NA	NA	NA	NA	NA	NA	NA	MSV000089558_10007	-1.94448	0.411677	13	-4.72332	0.000398111	0.00165505
13391	1.58942	FALSE	344.256	2.57691	1206	NA	NA	NA	NA	NA	NA	MSV000089558_13391	-1.31352	0.308266	5.96647	-4.261	0.00538335	0.0104716
1807	1.58933	TRUE	203.053	0.23904	724	NA	NA	NA	NA	NA	NA	MSV000089558_1807	1.5788	0.305387	7.31732	5.16983	0.00112866	0.0034639
36017	1.58902	FALSE	302.269	6.26756	267	NA	NA	NA	NA	NA	NA	MSV000089558_36017	-2.87745	0.540085	6.61794	-5.32778	0.00130588	0.00384026
11095	1.58888	TRUE	280.121	2.2114	388	NA	NA	NA	NA	NA	NA	MSV000089558_11095	2.67156	0.639337	7.1286	4.17864	0.00398082	0.00842177
29961	1.58887	TRUE	580.342	4.94915	311	NA	NA	NA	NA	NA	NA	MSV000089558_29961	1.26505	0.227992	6.67464	5.54866	0.00101286	0.00319084
8317	1.58886	TRUE	307.112	1.12429	93	NA	NA	NA	NA	NA	NA	MSV000089558_8317	1.55384	0.287508	6.99645	5.40453	0.00100529	0.00316943
10538	1.5888	TRUE	289.14	2.05571	366	NA	NA	NA	NA	NA	NA	MSV000089558_10538	1.6078	0.277296	13	5.79814	6.19429e-05	0.000494199
28927	1.58825	FALSE	392.301	4.78156	0	NA	NA	NA	NA	NA	NA	MSV000089558_28927	-2.04399	0.415336	4.53599	-4.9213	0.0057049	0.0109108
19799	1.58811	FALSE	883.412	3.6152	NA	NA	NA	NA	NA	NA	NA	MSV000089558_19799	-2.50111	0.417879	13	-5.98524	4.55428e-05	0.000399611
4358	1.58808	FALSE	121.065	0.350935	624	NA	NA	NA	NA	NA	NA	MSV000089558_4358	-1.52917	0.309643	13	-4.9385	0.00027091	0.0012705
32131	1.58791	FALSE	476.301	5.41207	NA	NA	NA	NA	NA	NA	NA	MSV000089558_32131	-1.53255	0.270576	13	-5.66403	7.74536e-05	0.000564504
15024	1.58779	FALSE	277.202	2.89104	921	NA	NA	NA	NA	NA	NA	MSV000089558_15024	-1.11542	0.189956	13	-5.872	5.48286e-05	0.000452322
11722	1.58772	FALSE	128.05	2.31621	788	NA	NA	NA	NA	NA	NA	MSV000089558_11722	-1.90672	0.308402	13	-6.18259	3.30996e-05	0.000323401
4209	1.58757	FALSE	188.092	0.346101	558	NA	NA	NA	NA	NA	NA	MSV000089558_4209	-0.353046	0.0744084	13	-4.7447	0.000383066	0.00161969
10465	1.58725	TRUE	288.192	1.98951	NA	NA	NA	NA	NA	NA	NA	MSV000089558_10465	2.35634	0.491168	5.5604	4.79743	0.00369328	0.00797094
9550	1.58722	FALSE	253.118	1.8665	282	NA	NA	NA	NA	NA	NA	MSV000089558_9550	-0.841345	0.163821	13	-5.13577	0.000191374	0.00101723
31234	1.58711	TRUE	620.381	5.20035	NA	NA	NA	NA	NA	NA	NA	MSV000089558_31234	2.36488	0.442145	13	5.34866	0.000132297	0.000799692
17345	1.58702	TRUE	667.287	3.22072	621	NA	NA	NA	NA	NA	NA	MSV000089558_17345	1.46226	0.311048	13	4.70106	0.000414421	0.00170359
1046	1.58683	FALSE	218.984	0.216481	458	NA	NA	NA	NA	NA	NA	MSV000089558_1046	-1.10581	0.207969	5.48961	-5.31721	0.00237095	0.00577046
22956	1.58623	FALSE	465.321	3.91757	NA	NA	NA	NA	NA	NA	NA	MSV000089558_22956	-3.24717	0.543021	6.01782	-5.97982	0.000971175	0.00310055
32776	1.58612	TRUE	595.382	5.46689	1281	NA	NA	NA	NA	NA	NA	MSV000089558_32776	2.44389	0.422255	2.38266	5.78772	0.018788	0.0266284
15385	1.58519	FALSE	458.236	2.91459	540	NA	NA	NA	NA	NA	NA	MSV000089558_15385	-2.51402	0.420506	13	-5.97857	4.60408e-05	0.000401368
17272	1.58516	TRUE	463.184	3.22008	976	NA	NA	NA	NA	NA	NA	MSV000089558_17272	1.26764	0.269397	7.21724	4.70546	0.00202143	0.00519307
11168	1.5847	TRUE	352.143	2.21892	NA	NA	NA	NA	NA	NA	NA	MSV000089558_11168	2.07381	0.491257	6.59722	4.22144	0.00448932	0.00922591
16419	1.58447	TRUE	505.266	3.10331	1215	NA	NA	NA	NA	NA	NA	MSV000089558_16419	1.23596	0.324069	6.96741	3.81387	0.00665286	0.0122433
21616	1.58443	TRUE	384.275	3.81088	NA	NA	NA	NA	NA	NA	NA	MSV000089558_21616	2.12498	0.378457	13	5.61485	8.41217e-05	0.000600128
17659	1.58434	FALSE	537.352	3.272	NA	CCMSLIB00005467949	Glutamine conjugated cholic acid	M+H	NA	NA	NA	MSV000089558_17659	-2.10469	0.418172	7.33209	-5.03307	0.0013133	0.00384738
28341	1.58431	TRUE	432.239	4.63035	427	CCMSLIB00013583446	C. rotalis terpenoid	M+H	NA	NA	cyclopropanecarboxylic-acid_abscisic-acid_L-proline (known structural isomers: 0; isobaric peaks in run: 1)	MSV000089558_28341	0.420162	0.0917304	7.06785	4.5804	0.00248022	0.00597904
5372	1.58419	TRUE	357.214	0.459018	469	NA	NA	NA	NA	NA	NA	MSV000089558_5372	1.69163	0.361991	13	4.67314	0.000435872	0.00176487
10507	1.58376	FALSE	267.122	2.15155	NA	NA	NA	NA	NA	NA	NA	MSV000089558_10507	-1.75993	0.274227	6.7251	-6.41776	0.000426162	0.00174476
7708	1.58364	FALSE	236.059	0.913927	NA	NA	NA	NA	NA	NA	NA	MSV000089558_7708	-1.50132	0.311716	13	-4.81632	0.000336843	0.00149564
4604	1.5831	TRUE	264.144	0.394464	NA	NA	NA	NA	NA	NA	NA	MSV000089558_4604	1.44826	0.26792	13	5.40558	0.000119989	0.000745554
18872	1.58293	FALSE	274.202	3.48772	674	NA	NA	NA	NA	NA	NA	MSV000089558_18872	-1.59682	0.40859	6.97372	-3.90812	0.00588092	0.0111892
15795	1.58262	FALSE	339.135	3.03016	NA	NA	NA	NA	NA	NA	NA	MSV000089558_15795	-0.943997	0.206946	5.70542	-4.56156	0.00436214	0.00903938
5461	1.58243	TRUE	388.135	0.492388	524	NA	NA	NA	NA	NA	NA	MSV000089558_5461	2.127	0.42024	13	5.0614	0.000218031	0.00110303
35109	1.58241	FALSE	326.306	6.12742	299	CCMSLIB00003134807	Spectral Match to N-Oleoylethanolamine from NIST14	M+H	NA	NA	NA	MSV000089558_35109	-1.73595	0.274386	13	-6.32668	2.63092e-05	0.000274989
34816	1.5824	FALSE	423.291	6.04653	299	NA	NA	NA	NA	NA	NA	MSV000089558_34816	-1.5508	0.308905	7.04266	-5.02033	0.00150256	0.00425026
12429	1.58183	TRUE	541.333	2.41915	549	NA	NA	NA	NA	NA	NA	MSV000089558_12429	1.75722	0.376899	13	4.66231	0.000444502	0.00178784
13001	1.58182	FALSE	465.269	2.53672	NA	NA	NA	NA	NA	NA	NA	MSV000089558_13001	-1.10546	0.257223	7.16537	-4.29765	0.00338844	0.00750617
4102	1.58166	TRUE	201.087	0.324444	NA	NA	NA	NA	NA	NA	NA	MSV000089558_4102	1.84869	0.189087	13	9.77693	2.33609e-07	8.66926e-06
11707	1.58148	FALSE	437.044	2.3129	788	NA	NA	NA	NA	NA	NA	MSV000089558_11707	-1.80456	0.323039	13	-5.5862	8.82806e-05	0.000623037
30003	1.58143	TRUE	424.283	4.93135	NA	NA	NA	NA	NA	NA	NA	MSV000089558_30003	1.16012	0.251046	6.40869	4.62115	0.00304717	0.00696373
21421	1.58137	FALSE	320.244	3.73858	214	NA	NA	NA	NA	NA	NA	MSV000089558_21421	-1.88156	0.387027	7.15048	-4.86159	0.00172494	0.00466401
4300	1.58125	FALSE	256.084	0.334752	1123	NA	NA	NA	NA	NA	NA	MSV000089558_4300	-1.56508	0.257019	13	-6.08935	3.84602e-05	0.000354423
11781	1.58123	FALSE	684.466	2.29354	NA	NA	NA	NA	NA	NA	NA	MSV000089558_11781	-0.987405	0.206909	7.32924	-4.77217	0.00178953	0.0047717
18589	1.58087	TRUE	602.354	3.473	NA	CCMSLIB00010221199	"Candidate Trihydroxylated bile acid (delta mass 193.0584; sirius atomic difference: 6C, 11H, 1N, 6O; buddy atomic difference: 7C, 7H, 5N, 2O)"	M+H	Trihydroxylated bile acid_spectrum_001059 [M+NH4]+	NA	NA	MSV000089558_18589	1.7266	0.444951	7.34938	3.88042	0.00550414	0.0106578
4392	1.58084	FALSE	138.091	0.344171	624	CCMSLIB00000221827	Massbank:PB000475 Tyramine|4-(2-aminoethyl)phenol	[M+H]+	NA	NA	NA	MSV000089558_4392	-1.83841	0.365998	13	-5.023	0.000233286	0.00115501
19523	1.58065	TRUE	474.342	3.58484	NA	NA	NA	NA	NA	NA	NA	MSV000089558_19523	2.15586	0.412157	13	5.23068	0.000162208	0.000916384
35566	1.58043	FALSE	309.243	6.20053	507	NA	NA	NA	NA	NA	NA	MSV000089558_35566	-1.50961	0.324606	5.66529	-4.65057	0.00406057	0.00855469
6087	1.58006	FALSE	223.144	0.560366	NA	NA	NA	NA	NA	NA	NA	MSV000089558_6087	-1.24285	0.197089	13	-6.30603	2.71842e-05	0.000281228
7606	1.58002	FALSE	355.15	0.834228	NA	NA	NA	NA	NA	NA	NA	MSV000089558_7606	-2.64371	0.455067	13	-5.80949	6.07891e-05	0.000488851
32691	1.58	TRUE	482.325	5.53989	1281	CCMSLIB00010225162	"Candidate Trihydroxylated bile acid (delta mass 73.0348; sirius atomic difference: 3C, 7H, 1N, -1O, 1S; buddy atomic difference: 3C, 7H, 1N, -1O, 1S)"	M+H	NA	NA	NA	MSV000089558_32691	1.35216	0.278499	5.21517	4.85518	0.00415632	0.00867956
35063	1.57992	FALSE	348.288	6.11393	299	NA	NA	NA	NA	NA	NA	MSV000089558_35063	-1.74179	0.283069	13	-6.15325	3.46956e-05	0.000332514
4942	1.57886	TRUE	251.15	0.390889	1310	NA	NA	NA	NA	NA	NA	MSV000089558_4942	2.42054	0.723522	6.27126	3.34549	0.0145116	0.0219459
22190	1.57785	TRUE	566.355	3.84275	NA	NA	NA	NA	NA	NA	NA	MSV000089558_22190	1.17825	0.233721	13	5.04128	0.000225891	0.00113034
19482	1.57775	TRUE	496.274	3.58129	NA	CCMSLIB00010224620	"Candidate Tetrahydroxylated bile acid (delta mass 70.9828; sirius atomic difference: 2C, 1H, 1N, 1S; buddy atomic difference: 2C, 1H, 1N, 1S)"	M+H	Tetrahydroxylated bile acid_taurine [M-2H2O+H]+	NA	NA	MSV000089558_19482	1.90794	0.368145	13	5.18259	0.000176355	0.000969132
10061	1.57756	FALSE	241.106	2.00202	NA	NA	NA	NA	NA	NA	NA	MSV000089558_10061	-1.72858	0.373457	13	-4.62859	0.000472511	0.00185447
12839	1.57754	TRUE	476.215	2.48313	NA	NA	NA	NA	NA	NA	NA	MSV000089558_12839	2.42918	0.426189	6.17341	5.69976	0.00114274	0.00348861
17306	1.57754	TRUE	903.379	3.22159	976	NA	NA	NA	NA	NA	NA	MSV000089558_17306	2.41014	0.435542	13	5.53365	9.648e-05	0.000655902
18828	1.57717	FALSE	431.317	3.48354	1232	NA	NA	NA	NA	NA	NA	MSV000089558_18828	-1.37624	0.270584	13	-5.08619	0.000208739	0.00107287
11860	1.57676	FALSE	317.114	2.33361	NA	NA	NA	NA	NA	NA	NA	MSV000089558_11860	-1.59683	0.30056	6.17703	-5.31284	0.00164994	0.00455562
6076	1.57653	TRUE	400.182	0.492814	NA	NA	NA	NA	NA	NA	NA	MSV000089558_6076	1.84894	0.364226	13	5.07634	0.000212382	0.00108607
26663	1.5763	FALSE	317.233	4.39337	5	NA	NA	NA	NA	NA	NA	MSV000089558_26663	-2.52658	0.438838	13	-5.75744	6.62722e-05	0.000510611
26016	1.57599	TRUE	413.197	4.24449	44	NA	NA	NA	NA	NA	NA	MSV000089558_26016	1.53121	0.402647	6.54272	3.80286	0.00759416	0.0134554
11116	1.57593	TRUE	317.208	2.21649	NA	NA	NA	NA	NA	NA	NA	MSV000089558_11116	1.22125	0.321539	6.77406	3.79815	0.00715721	0.0128887
10545	1.57506	FALSE	393.19	2.07687	380	NA	NA	NA	NA	NA	NA	MSV000089558_10545	-1.90598	0.344998	13	-5.52461	9.79691e-05	0.000657189
35658	1.57503	TRUE	579.422	6.22108	425	NA	NA	NA	NA	NA	NA	MSV000089558_35658	0.541947	0.125	7.02044	4.33559	0.00339111	0.00750655
8246	1.57451	TRUE	371.127	1.12	93	NA	NA	NA	NA	NA	NA	MSV000089558_8246	1.47451	0.327822	7.17619	4.4979	0.00263638	0.00624732
7911	1.5745	TRUE	332.182	0.990399	NA	NA	NA	NA	NA	NA	NA	MSV000089558_7911	2.0639	0.477584	6.61191	4.32154	0.00396872	0.00840936
13402	1.57447	FALSE	235.108	2.61134	453	NA	NA	NA	NA	NA	NA	MSV000089558_13402	-2.62087	0.443715	13	-5.90664	5.17932e-05	0.000436448
13903	1.57445	TRUE	279.135	2.69756	NA	NA	NA	NA	NA	NA	NA	MSV000089558_13903	1.67977	0.334955	7.39343	5.0149	0.00130852	0.00384105
40510	1.57435	FALSE	555.369	7.02727	1025	NA	NA	NA	NA	NA	NA	MSV000089558_40510	-0.692366	0.12813	13	-5.4036	0.000120397	0.000746939
11928	1.57427	FALSE	317.139	2.34416	840	NA	NA	NA	NA	NA	NA	MSV000089558_11928	-2.36894	0.41799	13	-5.66745	7.70116e-05	0.000563313
37891	1.57422	FALSE	726.008	6.67303	NA	NA	NA	NA	NA	NA	NA	MSV000089558_37891	-0.846125	0.183904	13	-4.60091	0.000496875	0.00192515
4840	1.57383	FALSE	150.091	0.376532	NA	NA	NA	NA	NA	NA	NA	MSV000089558_4840	-0.541678	0.152595	6.54938	-3.54977	0.0104352	0.01711
28374	1.57369	FALSE	367.247	4.63958	85	NA	NA	NA	NA	NA	NA	MSV000089558_28374	-2.18515	0.464724	5.89893	-4.70205	0.00347074	0.00762168
14574	1.57364	FALSE	387.259	2.81429	NA	NA	NA	NA	NA	NA	NA	MSV000089558_14574	-2.22592	0.559472	6.48305	-3.97862	0.00623295	0.0116832
4636	1.57294	FALSE	239.114	0.330678	NA	NA	NA	NA	NA	NA	NA	MSV000089558_4636	-1.6549	0.381796	6.93598	-4.33452	0.00349352	0.00766338
12449	1.57279	FALSE	309.206	2.48027	434	NA	NA	NA	NA	NA	NA	MSV000089558_12449	-2.18084	0.520397	6.78521	-4.19072	0.00437491	0.00906119
18273	1.57258	FALSE	415.199	3.37347	NA	NA	NA	NA	NA	NA	NA	MSV000089558_18273	-1.64376	0.283789	13	-5.7922	6.25557e-05	0.000496944
17171	1.57209	FALSE	377.29	3.21534	NA	NA	NA	NA	NA	NA	NA	MSV000089558_17171	-1.68955	0.393091	6.82076	-4.29812	0.00379627	0.0081507
34021	1.57199	FALSE	325.237	5.76969	402	NA	NA	NA	NA	NA	NA	MSV000089558_34021	-2.86976	0.60158	5.79701	-4.77038	0.00339233	0.00750655
6097	1.57126	TRUE	443.203	0.519883	NA	NA	NA	NA	NA	NA	NA	MSV000089558_6097	2.63179	0.476008	5.84793	5.52888	0.00160453	0.00446378
15713	1.57102	TRUE	695.231	3.00398	1416	NA	NA	NA	NA	NA	NA	MSV000089558_15713	1.72444	0.422325	7.36633	4.08322	0.00419113	0.00873422
12365	1.57078	TRUE	239.128	2.44247	NA	NA	NA	NA	NA	NA	NA	MSV000089558_12365	3.20136	0.699327	13	4.57777	0.000518238	0.00198136
12774	1.57074	FALSE	246.08	2.49848	653	NA	NA	NA	NA	NA	NA	MSV000089558_12774	-1.44254	0.307636	5.89069	-4.68912	0.00352985	0.0077138
20172	1.57069	FALSE	321.243	3.59732	NA	NA	NA	NA	NA	NA	NA	MSV000089558_20172	-1.51411	0.304169	13	-4.97786	0.000252653	0.0012152
13753	1.57054	TRUE	433.238	2.6042	775	NA	NA	NA	NA	NA	NA	MSV000089558_13753	1.77621	0.5009	6.44684	3.54603	0.0107634	0.0175133
31701	1.57053	FALSE	491.255	5.27477	485	NA	NA	NA	NA	NA	NA	MSV000089558_31701	-2.09841	0.456251	13	-4.59925	0.000498379	0.00192913
4026	1.57026	TRUE	114.055	0.328538	NA	NA	NA	NA	NA	NA	NA	MSV000089558_4026	1.01695	0.264555	6.56061	3.84402	0.0071786	0.0129113
6861	1.56956	FALSE	319.129	0.704823	NA	NA	NA	NA	NA	NA	NA	MSV000089558_6861	-1.80263	0.341527	13	-5.27814	0.000149404	0.00086895
26276	1.56945	FALSE	473.291	4.29675	579	NA	NA	NA	NA	NA	NA	MSV000089558_26276	-2.6609	0.499398	13	-5.32822	0.000137036	0.000819984
10167	1.5689	FALSE	281.175	1.98955	NA	NA	NA	NA	NA	NA	NA	MSV000089558_10167	-1.26898	0.202003	13	-6.28196	2.82436e-05	0.000290701
6753	1.56856	FALSE	268.138	0.677431	211	NA	NA	NA	NA	NA	NA	MSV000089558_6753	-1.95896	0.419031	7.13179	-4.67498	0.00216415	0.00542306
11266	1.56849	TRUE	429.236	2.24796	105	NA	NA	NA	NA	NA	NA	MSV000089558_11266	1.99686	0.436556	13	4.57412	0.000521697	0.00198707
30238	1.56806	FALSE	389.232	4.97575	772	NA	NA	NA	NA	NA	NA	MSV000089558_30238	-2.02958	0.344776	13	-5.88667	5.35207e-05	0.000444078
26115	1.56804	TRUE	388.306	4.25181	NA	NA	NA	NA	NA	NA	Candidate Carnitine (delta mass 226.1924; sirius atomic difference: 14C, 26H, 2O; buddy atomic difference: 14C, 26H, 2O; putative explanation: CAR 14:0;O)	MSV000089558_26115	1.48289	0.308838	13	4.8015	0.000345907	0.00152086
14827	1.56799	FALSE	397.257	2.95439	NA	NA	NA	NA	NA	NA	NA	MSV000089558_14827	-2.07574	0.387029	13	-5.36327	0.000129019	0.000784783
29156	1.56781	FALSE	932.598	4.81703	235	NA	NA	NA	NA	NA	NA	MSV000089558_29156	-1.80467	0.385575	6.79167	-4.68046	0.00244851	0.00591649
11723	1.56741	FALSE	230.022	2.31311	788	NA	NA	NA	NA	NA	NA	MSV000089558_11723	-1.82017	0.342856	13	-5.30884	0.000141689	0.000835849
30958	1.56733	FALSE	469.329	5.15757	NA	NA	NA	NA	NA	NA	NA	MSV000089558_30958	-1.58832	0.255826	13	-6.2086	3.17489e-05	0.000314765
34558	1.56729	FALSE	463.283	6.00457	299	NA	NA	NA	NA	NA	NA	MSV000089558_34558	-2.039	0.48783	6.64024	-4.17974	0.0046505	0.00945291
7173	1.56718	TRUE	270.193	0.776106	NA	NA	NA	NA	NA	NA	NA	MSV000089558_7173	3.3245	0.901936	6.97886	3.68596	0.00783988	0.0137659
13939	1.56712	TRUE	483.169	2.78211	642	NA	NA	NA	NA	NA	NA	MSV000089558_13939	3.33354	0.691884	13	4.81806	0.000335797	0.00149264
16386	1.56706	TRUE	323.139	3.09851	NA	NA	NA	NA	NA	NA	NA	MSV000089558_16386	1.67121	0.296615	6.29269	5.63427	0.00113811	0.0034812
21508	1.56704	FALSE	303.217	3.74755	392	NA	NA	NA	NA	NA	NA	MSV000089558_21508	-1.60235	0.360797	7.12035	-4.44113	0.00288085	0.00667413
20698	1.56675	FALSE	291.269	3.6697	41	CCMSLIB00003138426	Spectral Match to cis-11,14-Eicosadienoic acid from NIST14	M+H-H2O	NA	NA	NA	MSV000089558_20698	-2.61558	0.485896	13	-5.383	0.000124723	0.000761261
13324	1.56659	FALSE	363.156	2.59697	904	NA	NA	NA	NA	NA	NA	MSV000089558_13324	-2.10198	0.516734	6.74527	-4.06781	0.00514996	0.0101272
33399	1.56643	TRUE	468.345	5.65979	1309	NA	NA	NA	NA	NA	NA	MSV000089558_33399	0.828327	0.185888	7.31758	4.45607	0.00264464	0.00625955
21026	1.56619	FALSE	276.181	3.60664	263	NA	NA	NA	NA	NA	NA	MSV000089558_21026	-2.37503	0.467127	13	-5.08433	0.000209422	0.00107502
17437	1.56615	TRUE	466.291	3.17156	NA	NA	NA	NA	NA	NA	NA	MSV000089558_17437	2.1767	0.627413	4.98112	3.46932	0.0179719	0.0257698
31806	1.56612	FALSE	485.288	5.31369	57	CCMSLIB00005436330	PG(16:0_0:0) - 2-hydroxy-3-(2-hydroxyacetoxy)propyl palmitate	M+H	NA	NA	NA	MSV000089558_31806	-0.827239	0.178722	2.03573	-4.62863	0.0421939	0.0486668
33380	1.5661	TRUE	469.349	5.66432	NA	NA	NA	NA	NA	NA	NA	MSV000089558_33380	0.842228	0.161839	6.66873	5.2041	0.00145065	0.00414472
4516	1.56554	TRUE	300.144	0.357116	NA	NA	NA	NA	NA	NA	NA	MSV000089558_4516	0.63837	0.199525	7.01476	3.19945	0.0150345	0.0225381
5447	1.56546	FALSE	177.102	0.481418	126	NA	NA	NA	NA	NA	NA	MSV000089558_5447	-2.22505	0.355817	13	-6.25334	2.95601e-05	0.000297439
3659	1.56539	FALSE	128.107	0.320967	558	NA	NA	NA	NA	NA	NA	MSV000089558_3659	-1.28769	0.315944	6.91038	-4.07568	0.00484575	0.00969704
21608	1.56522	TRUE	623.338	3.75128	NA	NA	NA	NA	NA	NA	NA	MSV000089558_21608	1.78328	0.37507	13	4.75453	0.000376355	0.00160756
7542	1.56445	FALSE	146.118	0.810149	NA	NA	NA	NA	NA	NA	NA	MSV000089558_7542	-2.23165	0.34244	13	-6.51691	1.95144e-05	0.000220213
28880	1.56423	TRUE	761.427	4.76081	NA	NA	NA	NA	NA	NA	NA	MSV000089558_28880	1.0394	0.265013	7.33202	3.92208	0.00523148	0.0102476
32955	1.56406	TRUE	527.38	5.57743	302	NA	NA	NA	NA	NA	NA	MSV000089558_32955	0.802666	0.172167	13	4.66213	0.00044464	0.00178784
15933	1.56381	FALSE	413.251	2.97638	NA	NA	NA	NA	NA	NA	NA	MSV000089558_15933	-1.89572	0.419646	13	-4.51743	0.00057855	0.0021372
16397	1.56355	FALSE	293.15	3.1008	259	NA	NA	NA	NA	NA	NA	MSV000089558_16397	-0.914825	0.174963	6.34886	-5.22868	0.00164687	0.00455027
14247	1.56322	FALSE	401.099	2.74959	612	NA	NA	NA	NA	NA	NA	MSV000089558_14247	-2.41777	0.439875	13	-5.4965	0.000102757	0.000675854
18139	1.56318	TRUE	461.293	3.44325	NA	NA	NA	NA	NA	NA	NA	MSV000089558_18139	1.30665	0.230861	6.20785	5.65987	0.00116369	0.00353654
27891	1.56283	FALSE	492.309	4.54965	47	NA	NA	NA	NA	NA	NA	MSV000089558_27891	-1.24577	0.349402	4.60629	-3.56543	0.0185164	0.0262987
5296	1.56273	TRUE	248.102	0.463042	819	NA	NA	NA	NA	NA	NA	MSV000089558_5296	1.31445	0.290548	13	4.52405	0.000571595	0.00211925
30928	1.56273	TRUE	630.422	5.13552	NA	NA	NA	NA	NA	NA	NA	MSV000089558_30928	2.38918	0.632632	6.95408	3.77657	0.00700808	0.0127006
16499	1.56161	TRUE	435.288	3.11231	954	NA	NA	NA	NA	NA	NA	MSV000089558_16499	1.75608	0.372802	13	4.7105	0.000407421	0.00167994
26455	1.56145	FALSE	281.211	4.34018	5	NA	NA	NA	NA	NA	NA	MSV000089558_26455	-2.03058	0.416293	13	-4.87778	0.000301811	0.00137326
10472	1.5614	TRUE	354.119	2.04125	NA	NA	NA	NA	NA	NA	NA	MSV000089558_10472	2.86216	0.619894	13	4.61717	0.000482408	0.00188172
35690	1.56139	FALSE	449.361	6.21957	482	NA	NA	NA	NA	NA	NA	MSV000089558_35690	-1.06793	0.173736	13	-6.14683	3.50556e-05	0.000334434
16824	1.56136	TRUE	353.15	3.16479	NA	NA	NA	NA	NA	NA	NA	MSV000089558_16824	1.30694	0.27295	6.7889	4.7882	0.0021686	0.00542822
27292	1.5613	TRUE	522.26	4.48845	NA	NA	NA	NA	NA	NA	NA	MSV000089558_27292	1.95366	0.521522	4.51113	3.74607	0.0161039	0.0237738
17555	1.56081	FALSE	641.317	3.25543	NA	NA	NA	NA	NA	NA	NA	MSV000089558_17555	-1.52577	0.356745	7.28629	-4.27694	0.00334607	0.00744492
10237	1.5603	TRUE	350.206	2.00999	NA	NA	NA	NA	NA	NA	NA	MSV000089558_10237	1.36488	0.319481	7.02589	4.27218	0.00365962	0.00792627
17075	1.56005	FALSE	519.311	3.19787	NA	NA	NA	NA	NA	NA	NA	MSV000089558_17075	-2.01012	0.43195	13	-4.6536	0.000451567	0.00180493
27442	1.55998	FALSE	410.317	4.50363	NA	NA	NA	NA	NA	NA	NA	MSV000089558_27442	-1.11016	0.264253	6.2433	-4.2011	0.00519936	0.0101946
24986	1.55989	TRUE	235.17	4.14176	502	NA	NA	NA	NA	NA	NA	MSV000089558_24986	2.11366	0.383557	13	5.51067	0.000100313	0.000667381
23868	1.55988	TRUE	516.28	4.06637	519	NA	NA	NA	NA	NA	NA	MSV000089558_23868	2.26015	0.408899	13	5.52741	9.7506e-05	0.000656895
12060	1.55985	TRUE	390.14	2.36363	388	CCMSLIB00004710957	(2S,3S,4S,5R,6R)-6-(3-benzoyloxy-2-hydroxypropoxy)-3,4,5-trihydroxyoxane-2-carboxylic acid	[M+NH4]+	NA	NA	NA	MSV000089558_12060	2.73166	0.584514	13	4.67339	0.000435677	0.00176487
26048	1.55963	FALSE	243.159	4.28366	329	NA	NA	NA	NA	NA	NA	MSV000089558_26048	-2.54175	0.489497	13	-5.19257	0.000173318	0.000957747
10626	1.55865	FALSE	264.181	2.09859	380	NA	NA	NA	NA	NA	NA	MSV000089558_10626	-2.77595	0.597673	13	-4.64459	0.000458996	0.0018256
38290	1.55811	FALSE	446.34	6.7262	76	NA	NA	NA	NA	NA	NA	MSV000089558_38290	-1.85585	0.37886	13	-4.89851	0.000290869	0.00133549
32509	1.55803	FALSE	446.292	5.49553	NA	NA	NA	NA	NA	NA	NA	MSV000089558_32509	-2.30115	0.546537	7.38034	-4.21041	0.00353857	0.00772518
23664	1.55802	TRUE	601.266	4.04035	1414	NA	NA	NA	NA	NA	NA	MSV000089558_23664	1.14124	0.274116	7.32642	4.16334	0.00382171	0.00819661
26502	1.55795	FALSE	334.259	4.37028	5	NA	NA	NA	NA	NA	NA	MSV000089558_26502	-2.01455	0.416947	13	-4.83168	0.000327709	0.00146312
15816	1.55795	FALSE	623.317	2.99939	84	NA	NA	NA	NA	NA	NA	MSV000089558_15816	-1.62599	0.413517	7.20466	-3.9321	0.00534525	0.010425
16432	1.55746	FALSE	385.221	3.05438	NA	NA	NA	NA	NA	NA	NA	MSV000089558_16432	-0.783238	0.201218	7.40696	-3.89248	0.00533454	0.0104142
24771	1.55708	FALSE	508.363	4.10172	NA	NA	NA	NA	NA	NA	NA	MSV000089558_24771	-2.66839	0.667545	6.91393	-3.99731	0.00534131	0.0104224
14520	1.55651	FALSE	198.121	2.78577	NA	NA	NA	NA	NA	NA	NA	MSV000089558_14520	-0.737492	0.188199	6.56693	-3.91867	0.00653459	0.0120806
11514	1.55639	FALSE	366.203	2.29415	NA	NA	NA	NA	NA	NA	NA	MSV000089558_11514	-2.4733	0.389132	13	-6.35594	2.51194e-05	0.000265295
19801	1.55636	FALSE	611.343	3.58786	205	NA	NA	NA	NA	NA	NA	MSV000089558_19801	-1.79521	0.399695	7.17372	-4.49144	0.00265956	0.00628472
3871	1.55622	FALSE	174.076	0.322348	NA	NA	NA	NA	NA	NA	NA	MSV000089558_3871	-0.336861	0.0751272	13	-4.48387	0.000615189	0.00223379
21191	1.55559	FALSE	323.259	3.6965	NA	NA	NA	NA	NA	NA	NA	MSV000089558_21191	-2.52545	0.420697	5.09351	-6.00303	0.00172718	0.00466697
9607	1.55512	FALSE	208.061	1.8761	282	NA	NA	NA	NA	NA	NA	MSV000089558_9607	-1.34408	0.226628	13	-5.9308	4.97809e-05	0.00042652
14151	1.55511	FALSE	376.224	2.70115	NA	NA	NA	NA	NA	NA	NA	MSV000089558_14151	-2.05857	0.556978	4.51171	-3.69597	0.0168915	0.024711
14804	1.55507	FALSE	389.117	2.85085	1327	NA	NA	NA	NA	NA	NA	MSV000089558_14804	-2.21272	0.421122	13	-5.25435	0.000155685	0.000893257
29320	1.55504	TRUE	239.201	4.90311	NA	NA	NA	NA	NA	NA	NA	MSV000089558_29320	2.06854	0.460476	13	4.49219	0.000605895	0.00220996
33660	1.55449	FALSE	324.29	5.73178	487	CCMSLIB00003139269	Spectral Match to Linoleoyl ethanolamide from NIST14	M+H	NA	NA	NA	MSV000089558_33660	-1.55422	0.252214	13	-6.16232	3.41939e-05	0.000330895
16978	1.55429	TRUE	413.198	3.18666	477	NA	NA	NA	NA	NA	NA	MSV000089558_16978	2.0008	0.444709	13	4.49914	0.000598237	0.00218993
10686	1.55397	TRUE	263.103	2.1578	578	NA	NA	NA	NA	NA	NA	MSV000089558_10686	2.08899	0.550595	6.88893	3.79407	0.00697199	0.0126692
9673	1.55373	FALSE	246.017	1.8845	282	NA	NA	NA	NA	NA	NA	MSV000089558_9673	-1.10064	0.213742	13	-5.14936	0.00018688	0.00100123
15193	1.55346	FALSE	484.28	2.90305	884	NA	NA	NA	NA	NA	NA	MSV000089558_15193	-2.3779	0.436031	13	-5.45351	0.000110558	0.000714097
9879	1.55334	FALSE	319.152	1.91935	1365	NA	NA	NA	NA	NA	NA	MSV000089558_9879	-1.47015	0.251908	13	-5.83606	5.81762e-05	0.000471588
11463	1.55329	FALSE	239.091	2.27603	NA	NA	NA	NA	NA	NA	NA	MSV000089558_11463	-1.2153	0.258901	13	-4.69409	0.000419671	0.00172207
8693	1.55294	FALSE	144.081	1.3784	1404	NA	NA	NA	NA	NA	NA	MSV000089558_8693	-2.19942	0.352184	13	-6.24509	2.99513e-05	0.000299884
31214	1.55236	FALSE	388.252	5.18697	139	CCMSLIB00010010957	Tau-C18:2	M+H	NA	NA	Taurine_ricinoleic-acid (known structural isomers: 1; isobaric peaks in run: 1)	MSV000089558_31214	-2.08465	0.468688	6.74798	-4.44785	0.00325936	0.00729337
25916	1.55232	TRUE	457.335	4.23078	999	NA	NA	NA	NA	NA	NA	MSV000089558_25916	1.96902	0.57106	6.84457	3.44801	0.0111032	0.017965
11753	1.55216	FALSE	330.239	2.31844	788	NA	NA	NA	NA	NA	NA	MSV000089558_11753	-1.74162	0.384446	6.24647	-4.53021	0.00359427	0.00781237
13596	1.55212	TRUE	458.231	2.60925	24	NA	NA	NA	NA	NA	NA	MSV000089558_13596	1.97518	0.442752	6.77864	4.46114	0.0031734	0.00715918
15874	1.55113	TRUE	458.202	2.99909	181	NA	NA	NA	NA	NA	NA	MSV000089558_15874	2.0815	0.458439	13	4.5404	0.000554775	0.00207592
9639	1.551	FALSE	144.045	1.88315	282	NA	NA	NA	NA	NA	NA	MSV000089558_9639	-1.20405	0.198677	13	-6.06031	4.03103e-05	0.000368903
5392	1.5508	TRUE	283.104	0.422509	449	NA	NA	NA	NA	NA	NA	MSV000089558_5392	2.75964	0.520191	5.21974	5.30504	0.00279355	0.00650168
13120	1.55074	FALSE	424.245	2.56158	1442	NA	NA	NA	NA	NA	NA	MSV000089558_13120	-1.07566	0.211697	7.20942	-5.08115	0.0013073	0.00384026
1105	1.5507	FALSE	198.94	0.210423	458	NA	NA	NA	NA	NA	NA	MSV000089558_1105	-0.720331	0.196046	6.53832	-3.67429	0.00893217	0.0151943
31781	1.5505	FALSE	467.278	5.30332	57	NA	NA	NA	NA	NA	NA	MSV000089558_31781	-0.896962	0.160829	13	-5.57712	8.96434e-05	0.000629527
4677	1.55047	TRUE	319.099	0.37361	819	NA	NA	NA	NA	NA	NA	MSV000089558_4677	2.13457	0.489325	6.41122	4.36227	0.00407018	0.008566
2445	1.55041	FALSE	287.244	0.256708	NA	NA	NA	NA	NA	NA	NA	MSV000089558_2445	-1.94831	0.487568	7.33213	-3.99597	0.0047448	0.00957243
1495	1.55015	TRUE	280.092	0.23087	358	NA	NA	NA	NA	NA	NA	MSV000089558_1495	1.90064	0.452167	6.47429	4.20341	0.00478284	0.00962516
23393	1.54974	TRUE	607.311	3.99215	1437	NA	NA	NA	NA	NA	NA	MSV000089558_23393	1.26068	0.255943	6.90445	4.92561	0.00177143	0.00474887
10980	1.5492	FALSE	291.146	2.17964	NA	NA	NA	NA	NA	NA	NA	MSV000089558_10980	-2.12105	0.368914	13	-5.74944	6.71601e-05	0.00051354
36411	1.5492	FALSE	426.314	6.37167	27	NA	NA	NA	NA	NA	NA	MSV000089558_36411	-1.51261	0.236613	13	-6.39278	2.37017e-05	0.000254307
15849	1.54919	FALSE	353.1	3.01292	78	NA	NA	NA	NA	NA	NA	MSV000089558_15849	-1.27864	0.288977	13	-4.4247	0.000685768	0.00243327
4130	1.5489	TRUE	273.109	0.321054	NA	NA	NA	NA	NA	NA	NA	MSV000089558_4130	1.631	0.353729	13	4.61088	0.000487957	0.00190153
3508	1.54883	TRUE	248.113	0.320541	NA	NA	NA	NA	NA	NA	NA	MSV000089558_3508	1.30756	0.256921	13	5.08933	0.000207591	0.00107105
13911	1.54841	TRUE	191.082	2.65987	642	NA	NA	NA	NA	NA	NA	MSV000089558_13911	2.51101	0.659801	6.997	3.8057	0.00667043	0.0122589
5479	1.54785	FALSE	301.083	0.483901	443	NA	NA	NA	NA	NA	NA	MSV000089558_5479	-1.62757	0.400986	7.17303	-4.05892	0.00457519	0.00934785
34382	1.54783	FALSE	843.56	5.90527	NA	NA	NA	NA	NA	NA	NA	MSV000089558_34382	-1.09748	0.170725	13	-6.42837	2.24119e-05	0.000247694
12029	1.54711	FALSE	193.123	2.36862	788	NA	NA	NA	NA	NA	NA	MSV000089558_12029	-0.795857	0.147081	13	-5.411	0.000118881	0.000739809
31253	1.54699	FALSE	344.28	5.18509	972	NA	NA	NA	NA	NA	NA	MSV000089558_31253	-2.80288	0.492925	13	-5.68623	7.46286e-05	0.000552679
15749	1.54698	TRUE	435.165	3.00342	NA	NA	NA	NA	NA	NA	NA	MSV000089558_15749	1.33097	0.276146	5.14541	4.8198	0.00444843	0.00916654
21094	1.54659	FALSE	417.273	3.70702	1051	NA	NA	NA	NA	NA	NA	MSV000089558_21094	-1.2279	0.279514	13	-4.39299	0.000726983	0.00254822
12849	1.5462	TRUE	266.16	2.49317	NA	NA	NA	NA	NA	NA	NA	MSV000089558_12849	1.23591	0.316616	6.63267	3.90348	0.00652864	0.0120806
29878	1.54607	FALSE	492.309	4.93119	NA	NA	NA	NA	NA	NA	NA	MSV000089558_29878	-1.13912	0.323393	6.38027	-3.52239	0.0112823	0.018209
14785	1.54603	TRUE	349.201	2.95928	NA	NA	NA	NA	NA	NA	NA	MSV000089558_14785	1.93568	0.440339	13	4.39589	0.000723116	0.00253907
17786	1.54594	FALSE	901.424	3.29725	NA	NA	NA	NA	NA	NA	NA	MSV000089558_17786	-1.53969	0.380153	7.24817	-4.05018	0.00452704	0.00928124
29499	1.54581	FALSE	520.34	4.89588	155	CCMSLIB00010055862	PC(18:2/0:0); [M+H]+ C26H51N1O7P1	M+H	NA	NA	NA	MSV000089558_29499	-0.667161	0.176025	6.46656	-3.79016	0.00788578	0.0138206
3890	1.54566	TRUE	253.129	0.272168	886	NA	NA	NA	NA	NA	NA	MSV000089558_3890	2.07401	0.529836	5.82139	3.91443	0.00833528	0.0144095
22971	1.54541	FALSE	495.368	3.92194	743	NA	NA	NA	NA	NA	NA	MSV000089558_22971	-1.35459	0.309767	7.33401	-4.37294	0.00291881	0.00672739
19194	1.54486	TRUE	429.187	3.53973	1092	NA	NA	NA	NA	NA	NA	MSV000089558_19194	2.40588	0.609432	7.11568	3.94773	0.00536896	0.0104612
35748	1.54485	FALSE	801.444	6.22983	915	CCMSLIB00003142432	Beauvericin [+NH4+]	M+NH4	NA	NA	NA	MSV000089558_35748	-0.996514	0.231153	5.56904	-4.31105	0.00597292	0.011327
10254	1.54475	TRUE	455.16	2.06118	495	NA	NA	NA	NA	NA	NA	MSV000089558_10254	2.57691	0.5753	13	4.47924	0.000620431	0.00224075
19383	1.54418	FALSE	191.107	3.58745	NA	NA	NA	NA	NA	NA	NA	MSV000089558_19383	-1.07067	0.238481	13	-4.48955	0.000608822	0.00221835
6740	1.54413	FALSE	204.123	0.620389	NA	NA	NA	NA	NA	NA	NA	MSV000089558_6740	-1.82912	0.330736	13	-5.53045	9.70055e-05	0.000656572
37081	1.54412	FALSE	379.282	6.49157	NA	NA	NA	NA	NA	NA	NA	MSV000089558_37081	-1.21344	0.261632	13	-4.63798	0.000464528	0.00183857
15021	1.54394	FALSE	305.187	2.89002	1156	NA	NA	NA	NA	NA	NA	MSV000089558_15021	-1.33022	0.261563	7.08666	-5.08567	0.00137007	0.00396134
22831	1.54377	TRUE	555.296	3.89043	519	NA	NA	NA	NA	NA	NA	MSV000089558_22831	0.97927	0.246383	7.18286	3.97459	0.00508785	0.0100447
9631	1.54371	FALSE	210.066	1.88142	282	NA	NA	NA	NA	NA	NA	MSV000089558_9631	-1.388	0.239357	13	-5.79889	6.18664e-05	0.000494199
21013	1.5437	FALSE	857.95	3.7048	1028	NA	NA	NA	NA	NA	NA	MSV000089558_21013	-1.51286	0.34178	13	-4.42642	0.00068361	0.00242988
12167	1.5436	FALSE	258.207	2.39214	903	NA	NA	NA	NA	NA	NA	MSV000089558_12167	-1.44726	0.259762	13	-5.57149	9.04988e-05	0.000634433
16933	1.54305	FALSE	259.154	3.23729	286	NA	NA	NA	NA	NA	NA	MSV000089558_16933	-1.29192	0.294618	13	-4.38507	0.00073768	0.00257356
31978	1.54279	TRUE	491.356	5.29573	NA	NA	NA	NA	NA	NA	NA	MSV000089558_31978	2.22125	0.496822	4.23546	4.47093	0.00970481	0.0162623
20299	1.54279	FALSE	193.122	3.57601	674	NA	NA	NA	NA	NA	NA	MSV000089558_20299	-1.29083	0.283824	13	-4.548	0.000547135	0.00204922
28885	1.54269	TRUE	417.34	4.78	958	NA	NA	NA	NA	NA	NA	MSV000089558_28885	1.1471	0.239601	7.28966	4.78754	0.00178341	0.00476165
14556	1.54265	FALSE	337.177	2.81085	952	NA	NA	NA	NA	NA	NA	MSV000089558_14556	-1.97093	0.45312	7.09436	-4.34969	0.00325152	0.00728261
28746	1.54262	TRUE	429.373	4.77276	NA	NA	NA	NA	NA	NA	Candidate Carnitine (delta mass 267.2636 putative explanation: N/A)	MSV000089558_28746	2.76515	0.587651	13	4.70542	0.000411173	0.00169196
11714	1.54185	FALSE	405.107	2.31326	788	NA	NA	NA	NA	NA	NA	MSV000089558_11714	-2.45379	0.46691	13	-5.25539	0.000155405	0.000892919
5448	1.54122	FALSE	285.145	0.478626	NA	NA	NA	NA	NA	NA	NA	MSV000089558_5448	-0.736575	0.148964	13	-4.94464	0.000267972	0.0012604
9439	1.54121	TRUE	274.119	1.84353	NA	NA	NA	NA	NA	NA	NA	MSV000089558_9439	1.98126	0.555752	7.22971	3.565	0.00867987	0.0148646
32681	1.54115	TRUE	504.307	5.53971	1281	NA	NA	NA	NA	NA	NA	MSV000089558_32681	1.39248	0.291062	6.76693	4.78412	0.00219808	0.0054599
9688	1.54108	FALSE	134.06	1.92301	282	NA	NA	NA	NA	NA	NA	MSV000089558_9688	-1.17825	0.234409	6.57082	-5.02646	0.00183189	0.00485265
21662	1.54071	FALSE	609.328	3.74975	NA	CCMSLIB00010221092	"Candidate Tetrahydroxylated bile acid (delta mass 184.0398; sirius atomic difference: 9C, 4H, 4N, 1O; buddy atomic difference: 9C, 4H, 4N, 1O)"	M+H	Tetrahydroxylated bile acid_theobromine [M+Na]+	NA	NA	MSV000089558_21662	-1.93846	0.382436	13	-5.06871	0.000215247	0.00109795
14330	1.54015	FALSE	241.144	2.75634	364	NA	NA	NA	NA	NA	NA	MSV000089558_14330	-1.81	0.315486	13	-5.73718	6.85441e-05	0.000520189
35282	1.53999	TRUE	607.422	6.16546	141	NA	NA	NA	NA	NA	NA	MSV000089558_35282	0.92408	0.280645	6.66737	3.2927	0.0142112	0.0216431
13744	1.53977	FALSE	249.149	2.67355	224	NA	NA	NA	NA	NA	NA	MSV000089558_13744	-2.24034	0.399573	13	-5.60682	8.52653e-05	0.000607215
28591	1.53899	FALSE	452.278	4.70616	NA	NA	NA	NA	NA	NA	NA	MSV000089558_28591	-0.689033	0.156936	13	-4.39053	0.000730292	0.0025576
13043	1.53889	FALSE	314.164	2.53447	NA	NA	NA	NA	NA	NA	NA	MSV000089558_13043	-2.02247	0.387447	13	-5.21999	0.000165246	0.000927074
15061	1.53887	FALSE	488.313	2.89319	846	NA	NA	NA	NA	NA	NA	MSV000089558_15061	-1.34715	0.359088	6.47949	-3.75159	0.00824109	0.0142824
9341	1.5386	FALSE	238.107	1.81802	1048	NA	NA	NA	NA	NA	NA	MSV000089558_9341	-0.927375	0.161057	5.67272	-5.75804	0.00145091	0.00414472
2545	1.53855	FALSE	154.098	0.254757	1108	CCMSLIB00012715439	Candidate Histamine-C2:0 (delta mass:42.0104)	M+H	NA	NA	NA	MSV000089558_2545	-2.21258	0.45421	7.00529	-4.87126	0.00180777	0.00481081
22826	1.53853	FALSE	512.273	3.88526	1104	NA	NA	NA	NA	NA	NA	MSV000089558_22826	-2.17562	0.434401	6.22187	-5.00832	0.00218969	0.00545559
11614	1.5385	FALSE	283.153	2.32624	840	NA	NA	NA	NA	NA	NA	MSV000089558_11614	-1.58282	0.36062	13	-4.38917	0.000732121	0.00256179
32142	1.538	FALSE	322.274	5.39254	938	CCMSLIB00003138070	Spectral Match to .alpha.-Linolenoyl ethanolamide from NIST14	M+H	NA	NA	NA	MSV000089558_32142	-1.27389	0.234712	5.34614	-5.42746	0.00233834	0.00571517
4227	1.53783	FALSE	197.092	0.325109	NA	NA	NA	NA	NA	NA	NA	MSV000089558_4227	-0.652671	0.163849	7.20848	-3.98338	0.00499379	0.00991648
22028	1.53707	FALSE	327.236	3.79986	813	NA	NA	NA	NA	NA	NA	MSV000089558_22028	-1.15035	0.198633	13	-5.79132	6.26467e-05	0.000496944
29003	1.53666	FALSE	339.27	4.79269	NA	NA	NA	NA	NA	NA	NA	MSV000089558_29003	-1.34295	0.220753	13	-6.08351	3.8825e-05	0.000356925
10516	1.53666	FALSE	260.09	2.06305	NA	NA	NA	NA	NA	NA	NA	MSV000089558_10516	-1.60428	0.329763	13	-4.86495	0.000308798	0.00139927
31617	1.53652	FALSE	484.348	5.26304	513	NA	NA	NA	NA	NA	NA	MSV000089558_31617	-1.99195	0.45148	13	-4.41205	0.000701921	0.00247864
15916	1.53644	FALSE	406.234	3.02669	50	NA	NA	NA	NA	NA	NA	MSV000089558_15916	-1.23557	0.245723	6.9408	-5.02831	0.00155496	0.00435584
19387	1.53631	FALSE	241.144	3.63746	NA	NA	NA	NA	NA	NA	NA	MSV000089558_19387	-1.40315	0.348123	4.82554	-4.03061	0.0107697	0.0175165
10918	1.53602	FALSE	255.159	2.18788	408	NA	NA	NA	NA	NA	NA	MSV000089558_10918	-2.14496	0.394759	13	-5.43361	0.000114376	0.000725894
15666	1.53601	FALSE	369.226	2.9827	NA	NA	NA	NA	NA	NA	NA	MSV000089558_15666	-0.980258	0.225291	13	-4.35108	0.000785431	0.00269243
11685	1.53518	FALSE	192.066	2.30892	788	NA	NA	NA	NA	NA	5-Hydroxyindole-3-acetic acid (known structural isomers: 0; isobaric peaks in run: 0)	MSV000089558_11685	-1.73288	0.302697	13	-5.72482	6.99709e-05	0.000528045
31442	1.53512	TRUE	481.348	5.21543	272	NA	NA	NA	NA	NA	NA	MSV000089558_31442	1.04832	0.271634	7.05565	3.85932	0.00612302	0.0115359
6271	1.53436	TRUE	312.129	0.560868	449	CCMSLIB00005738620	Massbank:RP031103 N2_N2-Dimethylguanosine|N,N-Dimethylguanosine|9-[(2R,3R,4S,5R)-3,4-dihydroxy-5-(hydroxymethyl)oxolan-2-yl]-2-(dimethylamino)-3H-purin-6-one	M+H	NA	NA	NA	MSV000089558_6271	3.13619	0.453708	13	6.91236	1.06524e-05	0.000146064
11368	1.53424	FALSE	135.081	2.2254	NA	NA	NA	NA	NA	NA	NA	MSV000089558_11368	-0.821047	0.193008	5.93679	-4.25395	0.00548651	0.0106339
9357	1.53392	FALSE	441.271	1.81312	NA	NA	NA	NA	NA	NA	NA	MSV000089558_9357	-1.79325	0.354107	13	-5.06414	0.000216985	0.00110303
16211	1.53365	TRUE	303.196	3.07071	8	NA	NA	NA	NA	NA	NA	MSV000089558_16211	2.01148	0.435222	13	4.62172	0.000478438	0.00186984
31210	1.53328	TRUE	460.28	5.18551	652	NA	NA	NA	NA	NA	NA	MSV000089558_31210	1.57388	0.307373	6.19198	5.12042	0.00198215	0.00512646
3897	1.53315	FALSE	198.076	0.323394	NA	NA	NA	NA	NA	NA	NA	MSV000089558_3897	-0.598777	0.124387	13	-4.81382	0.000338358	0.00149908
17591	1.53312	FALSE	595.348	3.25622	1148	NA	NA	NA	NA	NA	NA	MSV000089558_17591	-2.04691	0.423652	6.58953	-4.83157	0.00224375	0.00554088
14351	1.53307	FALSE	399.273	2.77656	689	NA	NA	NA	NA	NA	NA	MSV000089558_14351	-2.18459	0.455308	13	-4.79805	0.000348059	0.00152535
18977	1.53291	FALSE	855.417	3.53049	NA	NA	NA	NA	NA	NA	NA	MSV000089558_18977	-1.90722	0.459365	6.89254	-4.15185	0.00443257	0.00913849
32212	1.53221	TRUE	452.314	5.44241	NA	NA	NA	NA	NA	NA	NA	MSV000089558_32212	1.2137	0.269315	5.95668	4.50662	0.00414872	0.00866816
35118	1.53176	FALSE	327.309	6.12849	NA	NA	NA	NA	NA	NA	NA	MSV000089558_35118	-1.83699	0.323059	13	-5.68623	7.46274e-05	0.000552679
33440	1.53172	FALSE	177.091	5.67158	1330	NA	NA	NA	NA	NA	NA	MSV000089558_33440	-1.17267	0.260212	13	-4.50661	0.00059011	0.00216606
14619	1.53151	FALSE	413.252	2.82316	NA	NA	NA	NA	NA	NA	NA	MSV000089558_14619	-1.3528	0.296862	13	-4.557	0.00053823	0.00202902
2984	1.5315	FALSE	244.998	0.26059	458	NA	NA	NA	NA	NA	NA	MSV000089558_2984	-1.12896	0.235398	5.55725	-4.79593	0.00370421	0.00798696
31530	1.53136	FALSE	307.227	5.22952	NA	NA	NA	NA	NA	NA	NA	MSV000089558_31530	-1.49192	0.347157	6.5063	-4.29755	0.00423704	0.00881628
12777	1.53131	FALSE	324.147	2.51272	NA	NA	NA	NA	NA	NA	NA	MSV000089558_12777	-1.4859	0.341834	13	-4.34686	0.000791577	0.00270413
14820	1.53112	FALSE	813.456	2.8644	1298	NA	NA	NA	NA	NA	NA	MSV000089558_14820	-1.02504	0.191861	13	-5.34261	0.000133682	0.000803511
28725	1.53112	FALSE	462.26	4.74051	797	NA	NA	NA	NA	NA	NA	MSV000089558_28725	-2.21473	0.35999	13	-6.15221	3.47538e-05	0.000332514
11867	1.53101	FALSE	323.161	2.32845	NA	NA	NA	NA	NA	NA	NA	MSV000089558_11867	-1.64208	0.30178	13	-5.44132	0.000112881	0.00072029
12791	1.5307	FALSE	262.165	2.48845	434	CCMSLIB00000848247	NCGC00381248-01!4-oxododecanedioic acid	M+NH4	NA	NA	NA	MSV000089558_12791	-2.51574	0.549877	13	-4.57509	0.000520773	0.00198707
15704	1.53051	FALSE	353.232	3.07988	NA	NA	NA	NA	NA	NA	NA	MSV000089558_15704	-1.03664	0.180792	13	-5.7339	6.89196e-05	0.000521641
18850	1.53045	TRUE	518.293	3.45598	6	NA	NA	NA	NA	NA	NA	MSV000089558_18850	3.01847	0.688392	13	4.38481	0.000738029	0.00257356
34215	1.53006	TRUE	623.414	5.88274	248	NA	NA	NA	NA	NA	NA	MSV000089558_34215	1.99297	0.405961	13	4.90926	0.000285354	0.00131465
8324	1.53003	TRUE	237.126	1.11462	432	NA	NA	NA	NA	NA	NA	MSV000089558_8324	1.94827	0.354405	13	5.4973	0.000102617	0.000675854
4140	1.52997	FALSE	202.144	0.336668	443	NA	NA	NA	NA	NA	NA	MSV000089558_4140	-1.19266	0.219792	13	-5.42629	0.000115814	0.000730841
33762	1.52993	FALSE	326.296	5.74023	NA	CCMSLIB00003134807	Spectral Match to N-Oleoylethanolamine from NIST14	M+H	NA	NA	NA	MSV000089558_33762	-1.65456	0.288303	13	-5.73897	6.83408e-05	0.000519621
10316	1.52955	TRUE	334.213	2.07961	NA	NA	NA	NA	NA	NA	NA	MSV000089558_10316	2.52615	0.552837	13	4.56943	0.000526175	0.00200036
8977	1.52951	FALSE	290.16	1.54907	NA	NA	NA	NA	NA	NA	NA	MSV000089558_8977	-2.17889	0.408859	6.11292	-5.3292	0.00167812	0.00460508
41230	1.52948	FALSE	425.306	7.16835	262	NA	NA	NA	NA	NA	NA	MSV000089558_41230	-0.935927	0.176229	13	-5.31087	0.000141195	0.000834988
4924	1.52917	FALSE	246.08	0.385382	NA	NA	NA	NA	NA	NA	NA	MSV000089558_4924	-1.55048	0.42389	7.39188	-3.65774	0.00736227	0.0131423
20006	1.5286	FALSE	369.226	3.61649	994	NA	NA	NA	NA	NA	NA	MSV000089558_20006	-0.486847	0.123574	7.3896	-3.93973	0.0050315	0.00996459
8221	1.52845	FALSE	274.075	1.10426	701	NA	NA	NA	NA	NA	NA	MSV000089558_8221	-2.36303	0.553638	13	-4.26818	0.000915741	0.00298243
37577	1.52841	TRUE	538.405	6.60318	NA	NA	NA	NA	NA	NA	NA	MSV000089558_37577	1.99751	0.474247	5.42935	4.21196	0.00700263	0.0126964
4283	1.52836	FALSE	206.085	0.338425	1277	NA	NA	NA	NA	NA	NA	MSV000089558_4283	-1.27277	0.26827	13	-4.74437	0.000383297	0.00161969
9012	1.52827	TRUE	172.006	1.60948	NA	NA	NA	NA	NA	NA	NA	MSV000089558_9012	2.23029	0.513134	13	4.34642	0.000792225	0.00270413
14065	1.52815	FALSE	705.351	2.72227	855	NA	NA	NA	NA	NA	NA	MSV000089558_14065	-1.91312	0.437125	13	-4.3766	0.000749293	0.00259716
27488	1.52808	FALSE	798.587	4.48277	47	CCMSLIB00010218575	"Candidate Trihydroxylated bile acid (delta mass 389.2932; sirius atomic difference: 24C, 39H, 1N, 3O; buddy atomic difference: 24C, 39H, 1N, 3O)"	M+H	Trihydroxylated bile acid_3-hydroxy-12-oxocholan-24-oic acid [M+NH4]+	7-keto-lithocholic-acid_(Z)-icos-11-enoic-acid_L-aspartic-acid-[Bile-acid] (known structural isomers: 1; isobaric peaks in run: 0)	NA	MSV000089558_27488	-2.64953	0.577222	7.00642	-4.59013	0.00250743	0.0060229
15778	1.52794	TRUE	662.23	2.9988	NA	NA	NA	NA	NA	NA	NA	MSV000089558_15778	1.51236	0.350623	7.00767	4.31336	0.00349966	0.00766854
20588	1.52773	TRUE	446.311	3.67666	NA	NA	NA	NA	NA	NA	NA	MSV000089558_20588	2.46228	0.483991	13	5.08746	0.000208276	0.00107287
9401	1.52762	FALSE	526.213	1.84422	NA	NA	NA	NA	NA	NA	NA	MSV000089558_9401	-1.81551	0.425138	13	-4.2704	0.00091199	0.002975
29266	1.52732	TRUE	442.353	4.90045	NA	NA	NA	NA	NA	NA	NA	MSV000089558_29266	1.40794	0.463799	4.75638	3.03566	0.0308104	0.0383707
31842	1.52711	TRUE	615.458	5.32808	NA	NA	NA	NA	NA	NA	NA	MSV000089558_31842	1.90652	0.414601	13	4.59843	0.000499118	0.00193015
12496	1.52695	FALSE	333.134	2.45415	434	NA	NA	NA	NA	NA	NA	MSV000089558_12496	-2.22184	0.438425	13	-5.06778	0.000215601	0.00109837
15365	1.52648	FALSE	467.215	2.91874	506	NA	NA	NA	NA	NA	NA	MSV000089558_15365	-2.05598	0.379276	13	-5.4208	0.000116907	0.000732024
21375	1.52634	TRUE	588.374	3.69586	1361	CCMSLIB00010221529	"Candidate Trihydroxylated bile acid (delta mass 179.0803; sirius atomic difference: 6C, 13H, 1N, 5O; buddy atomic difference: 7C, 9H, 5N, 1O)"	M+H	Trihydroxylated bile acid_d-gal [M+NH4]+	3a, 7b, 12a_D(+)-galactose (known structural isomers: 9; isobaric peaks in run: 3);3a, 7b, 12a_D(-)-Fructose (known structural isomers: 9; isobaric peaks in run: 2);UCA_D(-)-Fructose (known structural isomers: 9; isobaric peaks in run: 3);3b, 7a, 12a_D(+)-galactose (known structural isomers: 9; isobaric peaks in run: 3)	Cholic acid_D(+)-galactose (known structural isomers: 9; isobaric peaks in run: 3)	MSV000089558_21375	2.79118	0.693409	4.96186	4.0253	0.0102267	0.0168731
26098	1.52618	FALSE	362.29	4.32374	5	NA	NA	NA	NA	NA	NA	MSV000089558_26098	-0.777361	0.238197	6.06741	-3.26352	0.0169	0.0247146
5354	1.52566	FALSE	228.16	0.463193	887	NA	NA	NA	NA	NA	NA	MSV000089558_5354	-1.88703	0.361929	13	-5.2138	0.000167034	0.000931991
15271	1.52562	FALSE	342.228	2.91206	677	NA	NA	NA	NA	NA	NA	MSV000089558_15271	-1.42258	0.264719	13	-5.37393	0.000126678	0.000771705
25792	1.52557	FALSE	406.263	4.2078	NA	NA	NA	NA	NA	NA	Taurine_ricinoleic-acid (known structural isomers: 1; isobaric peaks in run: 0)	MSV000089558_25792	-1.70086	0.258663	13	-6.57558	1.78146e-05	0.000208266
13066	1.52517	TRUE	421.155	2.53434	1273	NA	NA	NA	NA	NA	NA	MSV000089558_13066	2.68113	0.454236	13	5.90251	5.21455e-05	0.000436448
16423	1.52409	FALSE	478.256	3.21579	NA	NA	NA	NA	NA	NA	NA	MSV000089558_16423	-1.26198	0.252506	13	-4.99785	0.000243879	0.00119344
16390	1.52321	FALSE	191.107	3.13615	259	NA	NA	NA	NA	NA	NA	MSV000089558_16390	-2.23551	0.458293	7.11098	-4.87789	0.00171939	0.00465523
4419	1.52309	TRUE	301.149	0.344274	NA	NA	NA	NA	NA	NA	NA	MSV000089558_4419	0.575927	0.176315	6.9969	3.26647	0.0137497	0.0210592
5947	1.52285	FALSE	218.093	0.525092	NA	NA	NA	NA	NA	NA	NA	MSV000089558_5947	-0.875458	0.20164	6.69111	-4.34169	0.00376902	0.00810509
13785	1.52276	FALSE	285.17	2.67734	224	NA	NA	NA	NA	NA	NA	MSV000089558_13785	-2.58049	0.557362	7.01454	-4.62983	0.00238518	0.0057981
29268	1.52271	FALSE	704.353	4.84432	721	NA	NA	NA	NA	NA	NA	MSV000089558_29268	-1.59202	0.408309	5.75715	-3.89906	0.00866775	0.0148627
5998	1.52226	TRUE	298.15	0.518686	1324	NA	NA	NA	NA	NA	NA	MSV000089558_5998	2.59318	0.613537	13	4.22661	0.000989309	0.00313825
15063	1.52225	FALSE	443.255	2.89461	137	NA	NA	NA	NA	NA	NA	MSV000089558_15063	-2.641	0.439231	13	-6.01278	4.35445e-05	0.000387968
38200	1.52205	FALSE	313.274	6.69374	784	NA	NA	NA	NA	NA	NA	MSV000089558_38200	-2.79494	0.492636	13	-5.67344	7.62422e-05	0.000559709
4987	1.5214	TRUE	297.108	0.379568	819	NA	NA	NA	NA	NA	NA	MSV000089558_4987	1.47938	0.345387	13	4.28326	0.000890474	0.0029332
13223	1.5213	FALSE	365.195	2.58883	NA	NA	NA	NA	NA	NA	NA	MSV000089558_13223	-2.65584	0.605468	13	-4.38642	0.00073585	0.00257261
7415	1.52111	TRUE	549.193	0.80862	NA	NA	NA	NA	NA	NA	NA	MSV000089558_7415	1.3072	0.363114	7.31805	3.59996	0.00810794	0.0141037
14403	1.52102	TRUE	481.211	2.86247	NA	NA	NA	NA	NA	NA	NA	MSV000089558_14403	1.76445	0.354423	13	4.97838	0.000252424	0.0012152
21071	1.5208	FALSE	173.117	3.69712	1014	NA	NA	NA	NA	NA	NA	MSV000089558_21071	-1.74889	0.444683	7.35162	-3.9329	0.00512971	0.0100972
29604	1.5207	FALSE	467.277	5.03636	NA	NA	NA	NA	NA	NA	NA	MSV000089558_29604	-1.64284	0.339228	13	-4.84288	0.000321213	0.00143888
34465	1.52061	FALSE	307.227	5.93651	402	NA	NA	NA	NA	NA	NA	MSV000089558_34465	-1.60334	0.35565	5.19672	-4.50819	0.00578569	0.011034
17903	1.52019	FALSE	875.383	3.30213	NA	NA	NA	NA	NA	NA	NA	MSV000089558_17903	-0.658047	0.148178	6.9408	-4.44092	0.00306743	0.00699422
34553	1.52009	FALSE	300.29	5.97413	299	CCMSLIB00003134732	Spectral Match to Palmitoyl ethanolamide from NIST14	M+H	NA	NA	NA	MSV000089558_34553	-1.36513	0.246954	6.44085	-5.52787	0.00116623	0.00353893
6022	1.52004	TRUE	279.099	0.517696	NA	NA	NA	NA	NA	NA	NA	MSV000089558_6022	1.98658	0.460139	13	4.31734	0.000835984	0.00280162
8278	1.51996	TRUE	452.081	1.11676	93	NA	NA	NA	NA	NA	NA	MSV000089558_8278	1.07452	0.208723	13	5.14805	0.000187309	0.0010022
31065	1.51973	FALSE	300.29	5.10319	NA	NA	NA	NA	NA	NA	NA	MSV000089558_31065	-1.54526	0.295503	13	-5.22926	0.000162608	0.000917363
34479	1.51961	FALSE	329.21	5.94169	402	NA	NA	NA	NA	NA	NA	MSV000089558_34479	-0.961078	0.228163	6.58768	-4.21225	0.00455332	0.00932565
14371	1.51877	TRUE	383.128	2.77041	1029	NA	NA	NA	NA	NA	NA	MSV000089558_14371	2.57567	0.563997	6.67644	4.56682	0.00291594	0.00672739
20590	1.51857	TRUE	521.312	3.63933	NA	NA	NA	NA	NA	NA	NA	MSV000089558_20590	1.41772	0.453483	6.42989	3.1263	0.0186428	0.0264504
34774	1.5185	FALSE	293.248	5.99955	NA	CCMSLIB00003136996	Spectral Match to 9Z,11E,13E-Octadecatrienoic acid methyl ester from NIST14	M+H	NA	NA	NA	MSV000089558_34774	-1.25029	0.258738	6.30654	-4.83227	0.00253175	0.0060669
28936	1.51847	FALSE	398.259	4.78291	0	NA	NA	NA	NA	NA	NA	MSV000089558_28936	-2.2023	0.673115	7.11517	-3.27181	0.0133305	0.020526
10235	1.51844	TRUE	300.156	2.03666	NA	NA	NA	NA	NA	NA	NA	MSV000089558_10235	3.04569	0.902803	4.40714	3.37359	0.0240721	0.0318937
35528	1.51834	FALSE	179.143	6.19893	241	NA	NA	NA	NA	NA	NA	MSV000089558_35528	-2.28249	0.496051	6.8338	-4.60133	0.00263939	0.00625079
4070	1.51827	TRUE	291.07	0.320946	39	NA	NA	NA	NA	NA	NA	MSV000089558_4070	2.42467	0.551853	13	4.39369	0.000726049	0.00254715
12228	1.51822	TRUE	339.108	2.3949	163	NA	NA	NA	NA	NA	NA	MSV000089558_12228	2.77198	0.514092	5.49624	5.39199	0.00221131	0.00547415
5253	1.51821	TRUE	271.075	0.449116	NA	NA	NA	NA	NA	NA	NA	MSV000089558_5253	0.74531	0.157014	13	4.74677	0.000381647	0.00161969
9774	1.51817	FALSE	326.172	1.90332	NA	NA	NA	NA	NA	NA	NA	MSV000089558_9774	-1.15215	0.336664	7.12601	-3.42226	0.0108009	0.0175531
6734	1.51795	FALSE	234.124	0.663996	NA	NA	NA	NA	NA	NA	NA	MSV000089558_6734	-1.34169	0.356103	7.28712	-3.7677	0.00650467	0.0120635
26307	1.51766	FALSE	633.304	4.30568	413	NA	NA	NA	NA	NA	NA	MSV000089558_26307	-1.22293	0.282396	13	-4.33056	0.000815791	0.00275219
5121	1.51751	TRUE	280.129	0.416332	NA	CCMSLIB00003135381	Spectral Match to Asn-Phe from NIST14	M+H	NA	NA	NA	MSV000089558_5121	1.76719	0.354899	13	4.97943	0.000251955	0.00121473
14545	1.5174	FALSE	386.255	2.80721	29	NA	NA	NA	NA	NA	NA	MSV000089558_14545	-1.37066	0.241359	13	-5.67894	7.55434e-05	0.000556599
28042	1.51728	FALSE	365.231	4.58069	NA	NA	NA	NA	NA	NA	NA	MSV000089558_28042	-1.92403	0.44684	6.68868	-4.30585	0.00393574	0.008357
35588	1.51706	FALSE	431.352	6.2236	482	NA	NA	NA	NA	NA	NA	MSV000089558_35588	-1.50149	0.347302	4.35084	-4.32331	0.0103156	0.016975
26280	1.51702	TRUE	484.309	4.29593	NA	NA	NA	NA	NA	NA	NA	MSV000089558_26280	1.65976	0.504279	6.98519	3.29136	0.0133178	0.0205253
10789	1.51685	TRUE	510.219	2.13538	1124	NA	NA	NA	NA	NA	NA	MSV000089558_10789	1.14685	0.212453	13	5.39812	0.000121532	0.000750757
13279	1.51681	FALSE	356.174	2.57708	NA	NA	NA	NA	NA	NA	NA	MSV000089558_13279	-1.61664	0.419559	7.38994	-3.85319	0.00564835	0.0108488
6834	1.51649	TRUE	346.138	0.649583	NA	NA	NA	NA	NA	NA	NA	MSV000089558_6834	1.32482	0.274626	7.04635	4.82408	0.00187756	0.00492524
15338	1.51634	FALSE	549.322	2.92312	204	NA	NA	NA	NA	NA	NA	MSV000089558_15338	-0.869914	0.209812	6.85674	-4.14617	0.00451482	0.00926558
19745	1.51624	FALSE	488.24	3.58151	NA	NA	NA	NA	NA	NA	NA	MSV000089558_19745	-0.824992	0.195207	13	-4.22625	0.000989965	0.00313825
17827	1.51602	FALSE	309.087	3.30385	436	NA	NA	NA	NA	NA	NA	MSV000089558_17827	-0.953107	0.184643	6.4644	-5.1619	0.00166836	0.00459426
10095	1.51561	TRUE	281.187	2.05796	NA	NA	NA	NA	NA	NA	NA	MSV000089558_10095	2.20826	0.474845	13	4.65049	0.000454116	0.00181154
17932	1.51557	FALSE	397.257	3.31972	NA	NA	NA	NA	NA	NA	NA	MSV000089558_17932	-2.00501	0.460406	13	-4.35487	0.000779948	0.00268501
10861	1.51553	TRUE	218.103	2.14172	393	NA	NA	NA	NA	NA	Tartaric acid_piperidine (known structural isomers: 2; isobaric peaks in run: 0)	MSV000089558_10861	2.73366	0.606173	2.90736	4.50971	0.0217773	0.0296139
35476	1.51553	FALSE	326.27	6.18945	241	NA	NA	NA	NA	NA	NA	MSV000089558_35476	-2.10897	0.405268	6.01284	-5.20389	0.00199424	0.00514147
14702	1.51534	FALSE	679.371	2.83627	NA	NA	NA	NA	NA	NA	NA	MSV000089558_14702	-0.80895	0.188287	13	-4.29637	0.000869102	0.00288855
30659	1.51526	TRUE	386.327	5.04822	NA	NA	NA	NA	NA	NA	Candidate Carnitine (delta mass 224.2139; sirius atomic difference: 15C, 28H, 1O; buddy atomic difference: 15C, 28H, 1O; putative explanation: CAR 15:0)	MSV000089558_30659	0.772709	0.234565	6.29506	3.29422	0.015411	0.0229689
33792	1.51524	TRUE	428.374	5.73456	NA	CCMSLIB00005738771	Massbank:RP025602 Stearoyl-L-Carnitine|stearoylcarnitine|3-octadecanoyloxy-4-(trimethylazaniumyl)butanoate	M+H	NA	NA	Candidate Carnitine (delta mass 266.2598; sirius atomic difference: 18C, 34H, 1O; buddy atomic difference: 18C, 34H, 1O; putative explanation: CAR 18:0)	MSV000089558_33792	0.513074	0.130359	5.59296	3.93585	0.00881189	0.0150616
31739	1.51423	FALSE	374.291	5.3114	326	NA	NA	NA	NA	NA	NA	MSV000089558_31739	-2.65492	0.782266	6.90753	-3.39388	0.0117732	0.018786
25631	1.51413	FALSE	512.335	4.1867	553	CCMSLIB00010223638	"Candidate Dihydroxylated bile acid (delta mass 119.0349; sirius atomic difference: 10H, 1N, 4O, 1P; buddy atomic difference: 7C, 5H, 1N, 1O)"	M+H	NA	NA	NA	MSV000089558_25631	-1.68763	0.28342	13	-5.95452	4.78852e-05	0.000414766
8043	1.51388	TRUE	347.133	1.01444	151	NA	NA	NA	NA	NA	NA	MSV000089558_8043	0.729398	0.222098	7.11886	3.28413	0.0130941	0.0203244
6690	1.51385	FALSE	122.027	0.615749	NA	CCMSLIB00005883645	CYSTEINE - 70.0 eV	M+H	NA	NA	NA	MSV000089558_6690	-1.66235	0.360942	13	-4.6056	0.000492658	0.00191612
18090	1.5138	TRUE	392.218	3.35762	1247	NA	NA	NA	NA	NA	NA	MSV000089558_18090	1.87731	0.538854	6.4826	3.48389	0.0115473	0.0185426
26052	1.51361	FALSE	260.186	4.25307	329	NA	NA	NA	NA	NA	NA	MSV000089558_26052	-1.87933	0.573814	4.99813	-3.27516	0.0220845	0.0299369
15517	1.51359	FALSE	392.254	2.9543	NA	NA	NA	NA	NA	NA	NA	MSV000089558_15517	-1.57744	0.382617	6.0878	-4.12276	0.0060063	0.0113637
3765	1.51356	FALSE	664.117	0.309559	NA	CCMSLIB00003137592	Spectral Match to .beta.-Nicotinamide adenine dinucleotide from NIST14	M+H	NA	NA	NA	MSV000089558_3765	-1.55123	0.37177	13	-4.17256	0.00109415	0.00337849
2270	1.51351	FALSE	231.134	0.355184	NA	NA	NA	NA	NA	NA	NA	MSV000089558_2270	-1.36791	0.271613	13	-5.03624	0.000227905	0.00113672
15159	1.51332	FALSE	424.2	2.89919	NA	NA	NA	NA	NA	NA	NA	MSV000089558_15159	-1.61029	0.466579	7.30139	-3.45128	0.00999361	0.0165809
17765	1.51308	FALSE	357.168	3.29026	1062	NA	NA	NA	NA	NA	NA	MSV000089558_17765	-1.96748	0.46869	13	-4.19783	0.00104378	0.00326114
7565	1.51304	FALSE	302.139	0.838946	NA	NA	NA	NA	NA	NA	NA	MSV000089558_7565	-0.601053	0.179388	7.17431	-3.35058	0.011805	0.0188001
16632	1.51298	FALSE	339.253	3.16757	NA	NA	NA	NA	NA	NA	NA	MSV000089558_16632	-1.87925	0.410892	13	-4.57358	0.000522206	0.00198713
20970	1.51285	TRUE	299.139	3.67837	NA	NA	NA	NA	NA	NA	NA	MSV000089558_20970	2.83001	0.549301	13	5.15202	0.000186015	0.000997916
35975	1.51265	FALSE	295.264	6.25173	1401	CCMSLIB00003139449	Spectral Match to Ricinoleic acid methyl ester from NIST14	M+H-H2O	NA	NA	NA	MSV000089558_35975	-1.93584	0.510452	6.54536	-3.79239	0.00768788	0.0135836
16811	1.51238	TRUE	381.112	3.16331	494	NA	NA	NA	NA	NA	NA	MSV000089558_16811	1.75369	0.321903	6.45725	5.44788	0.00125188	0.00371218
22642	1.51209	FALSE	424.238	3.87798	1249	NA	NA	NA	NA	NA	NA	MSV000089558_22642	-1.33945	0.303099	13	-4.41918	0.000692761	0.00245163
14440	1.51201	TRUE	584.186	2.78956	NA	NA	NA	NA	NA	NA	NA	MSV000089558_14440	0.939553	0.270971	7.26274	3.46736	0.00985454	0.0164242
12234	1.51193	TRUE	596.274	2.41909	NA	NA	NA	NA	NA	NA	NA	MSV000089558_12234	1.56862	0.346713	6.94759	4.52425	0.00277028	0.00646119
26311	1.51146	FALSE	524.378	4.30989	413	NA	NA	NA	NA	NA	NA	MSV000089558_26311	-1.29928	0.291833	13	-4.45215	0.000652043	0.00232996
16473	1.51138	FALSE	408.296	3.06044	NA	NA	NA	NA	NA	NA	NA	MSV000089558_16473	-1.09429	0.282454	7.28276	-3.87423	0.0056483	0.0108488
33529	1.51136	TRUE	466.33	5.69826	515	CCMSLIB00004684237	TOP19 Psoriasis feature - Unknown FeatureID=3668	M+H	NA	NA	NA	MSV000089558_33529	0.671667	0.157233	5.9368	4.2718	0.00538075	0.0104716
30232	1.51121	FALSE	366.267	4.99956	772	NA	NA	NA	NA	NA	NA	MSV000089558_30232	-1.49244	0.316077	13	-4.72178	0.00039922	0.00165625
34390	1.51101	TRUE	614.389	6.0108	NA	NA	NA	NA	NA	NA	NA	MSV000089558_34390	2.09713	0.462478	6.60561	4.53454	0.00310853	0.00705234
15758	1.51052	TRUE	565.303	3.01617	NA	NA	NA	NA	NA	NA	NA	MSV000089558_15758	1.54527	0.356855	4.20971	4.33024	0.0110339	0.0178671
4788	1.51022	FALSE	644.24	0.377222	233	NA	NA	NA	NA	NA	NA	MSV000089558_4788	-1.23634	0.273851	13	-4.51463	0.000581518	0.00214229
17602	1.51017	TRUE	446.312	3.25953	NA	NA	NA	NA	NA	NA	NA	MSV000089558_17602	2.2341	0.538299	13	4.1503	0.00114058	0.00348462
17926	1.51008	FALSE	885.42	3.32857	NA	NA	NA	NA	NA	NA	NA	MSV000089558_17926	-1.66881	0.385286	6.99053	-4.33136	0.00344307	0.00758564
14653	1.51006	FALSE	304.175	2.85726	340	NA	NA	NA	NA	NA	NA	MSV000089558_14653	-1.92636	0.57507	7.03069	-3.34979	0.0121754	0.0192006
33167	1.50974	FALSE	488.343	5.60222	1026	NA	NA	NA	NA	NA	NA	MSV000089558_33167	-1.04504	0.243938	13	-4.28405	0.000889171	0.0029332
30259	1.50951	FALSE	498.285	5.00711	492	NA	NA	NA	NA	NA	NA	MSV000089558_30259	-0.604678	0.172379	5.85347	-3.50784	0.0132296	0.0204329
11513	1.50918	FALSE	225.112	2.3317	NA	NA	NA	NA	NA	NA	NA	MSV000089558_11513	-1.35679	0.303614	13	-4.4688	0.000632421	0.00227795
5105	1.5082	TRUE	256.177	0.435788	NA	NA	NA	NA	NA	NA	NA	MSV000089558_5105	3.02017	0.850316	6.59312	3.55182	0.0102932	0.0169528
11078	1.50816	FALSE	557.333	2.22898	NA	NA	NA	NA	NA	NA	NA	MSV000089558_11078	-2.06609	0.419208	13	-4.92855	0.000275735	0.00128349
31630	1.50798	FALSE	346.259	5.26965	NA	NA	NA	NA	NA	NA	NA	MSV000089558_31630	-2.54435	0.603005	13	-4.21945	0.00100258	0.00316336
2828	1.50794	TRUE	295.165	0.379689	NA	NA	NA	NA	NA	NA	NA	MSV000089558_2828	1.90899	0.458461	13	4.16391	0.00111195	0.00342303
8381	1.50789	TRUE	387.14	1.06804	NA	NA	NA	NA	NA	NA	NA	MSV000089558_8381	2.23604	0.518417	13	4.31321	0.000842403	0.00281846
9386	1.50773	FALSE	329.114	1.82278	188	NA	NA	NA	NA	NA	NA	MSV000089558_9386	-1.55924	0.289065	13	-5.39408	0.000122377	0.0007523
3459	1.50763	TRUE	303.155	0.276509	NA	NA	NA	NA	NA	NA	NA	MSV000089558_3459	2.39382	0.503445	13	4.75487	0.000376119	0.00160756
11446	1.50728	FALSE	251.139	2.27372	NA	NA	NA	NA	NA	NA	NA	MSV000089558_11446	-2.6262	0.559306	6.58945	-4.69547	0.00260857	0.00619031
12661	1.50715	TRUE	410.138	2.49065	308	NA	NA	NA	NA	NA	NA	MSV000089558_12661	1.81835	0.381522	7.01934	4.76605	0.00202968	0.00520611
24464	1.50668	FALSE	436.328	4.10591	1013	NA	NA	NA	NA	NA	NA	MSV000089558_24464	-1.53509	0.40017	3.75898	-3.8361	0.0207784	0.028627
14183	1.50659	FALSE	531.246	2.73599	NA	NA	NA	NA	NA	NA	NA	MSV000089558_14183	-2.09732	0.532913	7.08474	-3.93558	0.00550176	0.0106578
8880	1.50618	FALSE	316.154	1.4664	NA	NA	NA	NA	NA	NA	NA	MSV000089558_8880	-1.5838	0.28609	13	-5.53602	9.60939e-05	0.000655026
35642	1.50614	FALSE	458.327	6.20986	482	NA	NA	NA	NA	NA	NA	MSV000089558_35642	-1.03489	0.201589	6.56162	-5.13367	0.00164199	0.004543
32696	1.50606	FALSE	187.133	5.53734	356	NA	NA	NA	NA	NA	NA	MSV000089558_32696	-3.21555	0.835491	7.03902	-3.8487	0.00623634	0.0116841
31435	1.50598	TRUE	480.345	5.21642	272	CCMSLIB00003135159	Spectral Match to 1-(1Z-Hexadecenyl)-sn-glycero-3-phosphocholine from NIST14	M+H	NA	NA	NA	MSV000089558_31435	0.990024	0.271069	7.09534	3.6523	0.00796347	0.0139145
7888	1.50597	TRUE	251.101	0.85438	300	NA	NA	NA	NA	NA	NA	MSV000089558_7888	2.41406	0.472047	13	5.11401	0.000198801	0.00104571
3228	1.50589	FALSE	146.118	0.273631	1108	NA	NA	NA	NA	NA	NA	MSV000089558_3228	-2.20937	0.40647	13	-5.43551	0.000114005	0.000725077
29263	1.50585	FALSE	702.351	4.84563	721	NA	NA	NA	NA	NA	NA	MSV000089558_29263	-2.0908	0.355213	13	-5.88606	5.35748e-05	0.000444078
13536	1.50554	TRUE	561.313	2.6332	NA	NA	NA	NA	NA	NA	NA	MSV000089558_13536	1.52726	0.358258	13	4.26303	0.000924553	0.00299531
32541	1.50549	FALSE	448.29	5.493	1089	NA	NA	NA	NA	NA	NA	MSV000089558_32541	-1.06595	0.143898	7.27888	-7.40767	0.000122262	0.0007523
3136	1.50544	TRUE	204.123	0.300513	132	CCMSLIB00003136953	Spectral Match to Acetyl-DL-carnitine from NIST14	M+H	NA	NA	NA	MSV000089558_3136	1.68935	0.390675	13	4.32418	0.000825476	0.0027756
20016	1.50525	FALSE	305.248	3.6107	NA	NA	NA	NA	NA	NA	NA	MSV000089558_20016	-1.39266	0.278252	13	-5.00504	0.000240798	0.00118207
16188	1.50498	FALSE	349.259	3.06734	NA	CCMSLIB00010250568	"Candidate Pentahydroxylated bile acid (delta mass -92.0241; sirius atomic difference: -6C, -4H, -1O; buddy atomic difference: -6C, -4H, -1O)"	M+H	NA	NA	NA	MSV000089558_16188	-1.15473	0.243899	13	-4.73448	0.000390186	0.00163297
4644	1.50476	FALSE	327.157	0.369136	1254	NA	NA	NA	NA	NA	NA	MSV000089558_4644	-2.08899	0.492842	13	-4.23866	0.000967385	0.00309579
9890	1.50476	FALSE	310.148	1.92368	NA	NA	NA	NA	NA	NA	NA	MSV000089558_9890	-1.6116	0.335093	13	-4.80943	0.000341031	0.00150579
40288	1.50403	FALSE	407.368	6.97814	NA	NA	NA	NA	NA	NA	NA	MSV000089558_40288	-1.23453	0.299474	13	-4.12231	0.00120186	0.00361361
30991	1.50377	FALSE	394.279	5.13469	NA	NA	NA	NA	NA	NA	NA	MSV000089558_30991	-1.59909	0.438764	6.51567	-3.64453	0.00933092	0.0157568
31755	1.50337	FALSE	507.269	5.30167	57	NA	NA	NA	NA	NA	NA	MSV000089558_31755	-1.26213	0.324898	3.23033	-3.88469	0.0264412	0.0341381
9863	1.50317	FALSE	320.155	1.91898	1365	NA	NA	NA	NA	NA	NA	MSV000089558_9863	-1.50223	0.277119	13	-5.4209	0.000116887	0.000732024
8772	1.50311	FALSE	353.136	1.5562	NA	NA	NA	NA	NA	NA	NA	MSV000089558_8772	-1.4053	0.440984	7.04324	-3.18674	0.0152202	0.02276
26424	1.50292	FALSE	597.363	4.32858	NA	NA	NA	NA	NA	NA	NA	MSV000089558_26424	-3.09893	0.481154	13	-6.44062	2.19853e-05	0.000243645
12126	1.50193	FALSE	311.184	2.38622	903	NA	NA	NA	NA	NA	NA	MSV000089558_12126	-1.94504	0.404469	13	-4.80888	0.000341361	0.00150579
9993	1.50176	TRUE	348.239	1.96504	NA	NA	NA	NA	NA	NA	NA	MSV000089558_9993	2.0172	0.621873	6.71728	3.24375	0.0150164	0.0225232
14310	1.50128	FALSE	377.29	2.77189	NA	NA	NA	NA	NA	NA	NA	MSV000089558_14310	-1.33481	0.270646	13	-4.93194	0.000274082	0.00128053
16971	1.50108	TRUE	437.208	3.16622	NA	NA	NA	NA	NA	NA	NA	MSV000089558_16971	2.32918	0.493329	6.87755	4.72135	0.0022591	0.00556181
13848	1.50083	FALSE	288.181	2.6494	903	NA	NA	NA	NA	NA	NA	MSV000089558_13848	-1.88816	0.403748	13	-4.67658	0.000433167	0.00176274
11425	1.50032	FALSE	209.092	2.2784	464	NA	NA	NA	NA	NA	NA	MSV000089558_11425	-1.58448	0.283396	13	-5.59104	8.75632e-05	0.000619219
23207	1.50017	FALSE	444.25	3.97216	381	NA	NA	NA	NA	NA	NA	MSV000089558_23207	-1.60866	0.275002	13	-5.84961	5.68894e-05	0.000463947
35749	1.49967	FALSE	340.285	6.2311	507	NA	NA	NA	NA	NA	NA	MSV000089558_35749	-2.30328	0.665698	7.17256	-3.45995	0.0101527	0.0167898
12119	1.49954	FALSE	271.191	2.38044	903	NA	NA	NA	NA	NA	NA	MSV000089558_12119	-1.55537	0.327705	13	-4.74627	0.00038199	0.00161969
4718	1.49936	TRUE	285.084	0.33599	NA	CCMSLIB00005738100	Massbank:RP012601 Xanthosine|9-[(2R,3R,4S,5R)-3,4-dihydroxy-5-(hydroxymethyl)oxolan-2-yl]-3H-purine-2,6-dione	M+H	NA	NA	NA	MSV000089558_4718	1.54437	0.40785	7.15648	3.78661	0.00655809	0.012113
15494	1.49933	FALSE	247.155	2.94332	573	NA	NA	NA	NA	NA	NA	MSV000089558_15494	-2.64721	0.505401	13	-5.23784	0.000160206	0.000910159
9683	1.4993	FALSE	413.099	1.88421	282	NA	NA	NA	NA	NA	NA	MSV000089558_9683	-2.08837	0.369873	13	-5.64616	7.98093e-05	0.000578546
17953	1.49896	FALSE	447.19	3.31998	35	NA	NA	NA	NA	NA	NA	MSV000089558_17953	-0.936132	0.211454	13	-4.42713	0.000682714	0.00242883
9096	1.4989	FALSE	336.228	1.69979	NA	NA	NA	NA	NA	NA	NA	MSV000089558_9096	-2.27499	0.525296	6.81218	-4.33088	0.00366039	0.00792627
2646	1.49877	TRUE	310.176	0.370608	NA	NA	NA	NA	NA	NA	P_P_P (known structural isomers: 0; isobaric peaks in run: 1)	MSV000089558_2646	0.813926	0.302182	6.62288	2.69349	0.0326002	0.0400449
32322	1.49875	FALSE	420.311	5.4484	1164	NA	NA	NA	NA	NA	3k, 12k_3,4-dimethoxy-5-hydroxybenzaldehyde (known structural isomers: 0; isobaric peaks in run: 4)	MSV000089558_32322	-1.78696	0.411829	13	-4.33909	0.000803028	0.00272504
29037	1.49843	TRUE	580.346	4.87089	NA	NA	NA	NA	NA	NA	NA	MSV000089558_29037	1.66955	0.4085	13	4.08703	0.00128397	0.00379099
39847	1.4984	FALSE	424.294	6.9241	NA	NA	NA	NA	NA	NA	NA	MSV000089558_39847	-1.38344	0.264672	7.0258	-5.22699	0.00120245	0.00361361
23539	1.49826	FALSE	432.28	3.96057	162	NA	NA	NA	NA	NA	NA	MSV000089558_23539	-1.19415	0.277458	7.361	-4.30389	0.00315804	0.00714046
25865	1.49807	FALSE	460.351	4.23476	NA	NA	NA	NA	NA	NA	NA	MSV000089558_25865	-0.664331	0.170393	6.95536	-3.89881	0.00598245	0.0113398
16275	1.4979	FALSE	459.25	3.07867	NA	NA	NA	NA	NA	NA	NA	MSV000089558_16275	-1.88075	0.463476	6.99695	-4.05793	0.00482659	0.00967727
7931	1.49748	FALSE	183.101	0.972422	711	NA	NA	NA	NA	NA	NA	MSV000089558_7931	-2.70675	0.669838	6.92924	-4.0409	0.00503279	0.00996459
4250	1.4972	FALSE	165.055	0.335717	443	CCMSLIB00003137783	Spectral Match to L-Tyrosine from NIST14	M+H-NH3	NA	NA	NA	MSV000089558_4250	-0.550638	0.135311	5.33654	-4.06944	0.00841519	0.0145281
12363	1.49719	FALSE	325.092	2.43372	NA	NA	NA	NA	NA	NA	NA	MSV000089558_12363	-0.732029	0.207817	7.41656	-3.52247	0.00882847	0.0150616
6017	1.4968	TRUE	314.172	0.528159	NA	NA	NA	NA	NA	NA	NA	MSV000089558_6017	1.51158	0.455466	5.63742	3.31875	0.0175832	0.0253597
32923	1.49659	TRUE	624.295	5.5753	302	NA	NA	NA	NA	NA	NA	MSV000089558_32923	1.01999	0.33124	5.67006	3.07932	0.0233245	0.0310972
30153	1.49622	FALSE	314.277	4.97309	484	NA	NA	NA	NA	NA	NA	MSV000089558_30153	-2.37629	0.480364	6.01443	-4.94684	0.00256857	0.00613334
17128	1.49608	FALSE	346.259	3.22801	NA	NA	NA	NA	NA	NA	NA	MSV000089558_17128	-1.23719	0.330975	7.21717	-3.73802	0.00688903	0.012558
10300	1.49599	FALSE	252.145	2.03679	523	NA	NA	NA	NA	NA	NA	MSV000089558_10300	-1.96453	0.483693	13	-4.06152	0.00134693	0.00391404
8640	1.49572	TRUE	355.151	1.30543	417	NA	NA	NA	NA	NA	NA	MSV000089558_8640	2.65237	0.654722	6.51627	4.05114	0.00565136	0.0108494
5080	1.49564	FALSE	312.144	0.421694	558	NA	NA	NA	NA	NA	NA	MSV000089558_5080	-1.07908	0.216222	7.37541	-4.9906	0.00135617	0.00393218
35674	1.49564	TRUE	578.418	6.22013	425	NA	NA	NA	NA	NA	NA	MSV000089558_35674	0.444549	0.11273	7.33009	3.94348	0.00508792	0.0100447
19492	1.49553	TRUE	1049.34	3.62609	NA	NA	NA	NA	NA	NA	NA	MSV000089558_19492	2.16945	0.400136	13	5.42179	0.000116708	0.000732024
11505	1.49543	TRUE	252.087	2.28183	1456	NA	NA	NA	NA	NA	Ferulic acid_glycine (known structural isomers: 0; isobaric peaks in run: 2)	MSV000089558_11505	1.86264	0.443164	13	4.20304	0.00103368	0.00324127
2182	1.49531	TRUE	134.118	0.245704	819	NA	NA	NA	NA	NA	NA	MSV000089558_2182	1.22954	0.264088	6.17457	4.65578	0.00323243	0.00725592
30329	1.4951	TRUE	462.299	5.01131	927	NA	NA	NA	NA	NA	NA	MSV000089558_30329	1.12262	0.276929	13	4.05383	0.0013665	0.00395385
31633	1.49492	FALSE	493.293	5.29123	NA	NA	NA	NA	NA	NA	NA	MSV000089558_31633	-1.9186	0.448968	13	-4.27336	0.000906989	0.00296826
33018	1.49485	FALSE	571.378	5.57397	832	NA	NA	NA	NA	NA	NA	MSV000089558_33018	-0.90695	0.256294	5.55988	-3.5387	0.013893	0.0212305
5889	1.49466	TRUE	137.06	0.515075	NA	CCMSLIB00010119746	"1-(2,4-dihydroxy-5-methylphenyl)-2-(4-methylphenoxy)ethan-1-one CollisionEnergy:205060"	M+2H]	NA	NA	NA	MSV000089558_5889	1.46094	0.308055	13	4.74246	0.000384617	0.00162229
26461	1.49463	FALSE	299.222	4.34784	5	NA	NA	NA	NA	NA	NA	MSV000089558_26461	-1.86452	0.470192	6.1015	-3.96545	0.00715879	0.0128887
9616	1.49454	TRUE	371.145	1.91357	NA	NA	NA	NA	NA	NA	NA	MSV000089558_9616	3.08548	0.644176	13	4.7898	0.000353243	0.00154305
7698	1.49451	FALSE	216.124	0.881955	1097	NA	NA	NA	NA	NA	NA	MSV000089558_7698	-2.74661	0.493894	13	-5.56114	9.20962e-05	0.0006392
28469	1.49427	TRUE	440.337	4.64545	NA	NA	NA	NA	NA	NA	NA	MSV000089558_28469	2.13353	0.465135	13	4.5869	0.000509699	0.00195796
6123	1.49418	TRUE	242.186	0.555365	NA	NA	NA	NA	NA	NA	NA	MSV000089558_6123	3.17462	0.964022	7.03656	3.2931	0.0131478	0.0203687
17783	1.49374	TRUE	498.324	3.31384	NA	NA	NA	NA	NA	NA	NA	MSV000089558_17783	1.49677	0.436864	7.18031	3.42618	0.0106183	0.0173259
40000	1.49358	FALSE	423.29	6.92625	NA	NA	NA	NA	NA	NA	NA	MSV000089558_40000	-1.38977	0.338072	13	-4.11085	0.00122793	0.00366026
17813	1.49304	FALSE	591.322	3.27982	312	NA	NA	NA	NA	NA	NA	MSV000089558_17813	-1.57208	0.334036	13	-4.70632	0.000410506	0.00169093
23107	1.49295	TRUE	389.309	3.9584	1175	NA	NA	NA	NA	NA	NA	MSV000089558_23107	1.33793	0.337578	7.19243	3.96332	0.00514918	0.0101272
13993	1.49293	FALSE	473.24	2.67528	NA	NA	NA	NA	NA	NA	NA	MSV000089558_13993	-1.55987	0.321004	6.12493	-4.85934	0.00266822	0.00629268
22403	1.49279	TRUE	568.284	3.83957	NA	NA	NA	NA	NA	NA	NA	MSV000089558_22403	1.34517	0.335743	7.35509	4.00654	0.00464939	0.00945291
31723	1.49267	FALSE	379.246	5.28311	326	NA	NA	NA	NA	NA	NA	MSV000089558_31723	-2.60464	0.81205	5.43181	-3.20749	0.021173	0.029042
17846	1.49204	FALSE	620.335	3.3043	1193	NA	NA	NA	NA	NA	NA	MSV000089558_17846	-1.59628	0.241895	13	-6.59909	1.71779e-05	0.000203301
6694	1.49159	TRUE	112.087	0.532121	NA	NA	NA	NA	NA	NA	NA	MSV000089558_6694	2.05033	0.507694	13	4.03852	0.00140638	0.00404034
14437	1.4914	TRUE	365.233	2.79097	NA	NA	NA	NA	NA	NA	NA	MSV000089558_14437	2.68228	0.483521	13	5.54738	9.42633e-05	0.000647057
10417	1.49137	TRUE	387.192	2.0547	130	NA	NA	NA	NA	NA	NA	MSV000089558_10417	1.28783	0.3607	7.1282	3.57036	0.00882163	0.0150616
19012	1.49136	TRUE	503.335	3.49163	160	NA	NA	NA	NA	NA	NA	MSV000089558_19012	1.45263	0.482894	6.97732	3.00819	0.0197889	0.0276212
10544	1.49135	FALSE	330.12	2.09325	380	NA	NA	NA	NA	NA	NA	MSV000089558_10544	-1.9381	0.375703	13	-5.15858	0.000183896	0.000991638
17063	1.49131	TRUE	285.111	3.14344	69	NA	NA	NA	NA	NA	NA	MSV000089558_17063	1.27477	0.311868	13	4.08755	0.00128273	0.0037901
9104	1.49108	FALSE	247.108	1.70764	NA	NA	NA	NA	NA	NA	NA	MSV000089558_9104	-0.715889	0.155389	6.34052	-4.60708	0.00318119	0.00716876
4444	1.49104	TRUE	233.113	0.343905	951	NA	NA	NA	NA	NA	NA	MSV000089558_4444	0.506331	0.102704	7.21866	4.92998	0.00155021	0.00435157
7609	1.49093	FALSE	246.113	0.856785	644	NA	NA	NA	NA	NA	NA	MSV000089558_7609	-0.768987	0.188286	6.88254	-4.08415	0.00483608	0.00968892
26456	1.49086	FALSE	534.347	4.33931	474	NA	NA	NA	NA	NA	NA	MSV000089558_26456	-1.11408	0.20546	7.0759	-5.42239	0.000949961	0.00305453
4297	1.49086	FALSE	178.09	0.350734	1277	NA	NA	NA	NA	NA	NA	MSV000089558_4297	-0.573886	0.104429	13	-5.49547	0.000102937	0.000675942
12794	1.49062	TRUE	738.235	2.50752	NA	NA	NA	NA	NA	NA	NA	MSV000089558_12794	0.64915	0.18661	7.33095	3.47864	0.00955974	0.0160787
36551	1.49045	FALSE	333.241	6.39826	616	NA	NA	NA	NA	NA	NA	MSV000089558_36551	-2.18373	0.404548	13	-5.39795	0.000121569	0.000750757
34259	1.49019	FALSE	347.22	5.86154	402	NA	NA	NA	NA	NA	NA	MSV000089558_34259	-1.21843	0.289375	13	-4.21055	0.00101933	0.0032062
38223	1.49019	FALSE	330.301	6.70904	784	NA	NA	NA	NA	NA	NA	MSV000089558_38223	-3.04833	0.545007	13	-5.59319	8.72467e-05	0.000618061
18413	1.49001	TRUE	897.392	3.41384	NA	NA	NA	NA	NA	NA	NA	MSV000089558_18413	1.1094	0.304048	7.0454	3.64877	0.00809984	0.014098
1467	1.48992	TRUE	241.105	0.294248	NA	NA	NA	NA	NA	NA	NA	MSV000089558_1467	1.48642	0.377578	5.13727	3.93671	0.0104223	0.0170957
15504	1.48963	TRUE	392.23	2.99736	498	NA	NA	NA	NA	NA	NA	MSV000089558_15504	2.70382	0.70021	6.11063	3.86145	0.00805871	0.0140326
12381	1.48952	FALSE	312.148	2.43412	NA	NA	NA	NA	NA	NA	NA	MSV000089558_12381	-1.95949	0.451916	13	-4.33596	0.000807678	0.00273394
3547	1.48928	FALSE	237.124	0.338219	NA	NA	NA	NA	NA	NA	NA	MSV000089558_3547	-1.03356	0.288872	6.08703	-3.57793	0.0113909	0.0183279
6030	1.48915	TRUE	475.179	0.544753	819	NA	NA	NA	NA	NA	NA	MSV000089558_6030	2.05397	0.437513	6.65263	4.69465	0.00254554	0.00608553
8161	1.48905	TRUE	160.097	1.03321	NA	NA	NA	NA	NA	NA	NA	MSV000089558_8161	1.37847	0.399348	6.58358	3.4518	0.0117438	0.0187688
13121	1.4889	FALSE	345.143	2.54578	251	NA	NA	NA	NA	NA	NA	MSV000089558_13121	-1.02452	0.30752	7.14279	-3.33154	0.0121997	0.0192128
17633	1.48859	TRUE	409.176	3.26728	621	NA	NA	NA	NA	NA	NA	MSV000089558_17633	1.02803	0.294708	4.86486	3.48831	0.0183018	0.0261132
4731	1.48826	FALSE	294.217	0.384363	NA	NA	NA	NA	NA	NA	NA	MSV000089558_4731	-1.58159	0.317573	13	-4.98024	0.000251594	0.00121473
36923	1.48826	TRUE	587.469	6.49452	NA	NA	NA	NA	NA	NA	NA	MSV000089558_36923	2.14088	0.533579	13	4.01231	0.00147746	0.00419578
7215	1.48797	FALSE	214.051	0.783667	164	NA	NA	NA	NA	NA	NA	MSV000089558_7215	-0.643366	0.162934	6.18568	-3.94863	0.00710191	0.0128246
19890	1.48786	FALSE	458.138	3.59831	1100	NA	NA	NA	NA	NA	NA	MSV000089558_19890	-0.960419	0.184868	6.06428	-5.19516	0.00195987	0.00507533
32446	1.48786	FALSE	491.275	5.49309	608	NA	NA	NA	NA	NA	NA	MSV000089558_32446	-0.747454	0.166869	13	-4.47928	0.000620391	0.00224075
41547	1.48777	FALSE	352.285	7.21978	324	NA	NA	NA	NA	NA	NA	MSV000089558_41547	-1.19577	0.233243	13	-5.12673	0.000194424	0.00102803
16845	1.48769	FALSE	368.244	3.16067	1375	NA	NA	NA	NA	NA	NA	MSV000089558_16845	-1.10479	0.298577	7.30577	-3.7002	0.00709237	0.0128189
5415	1.48736	FALSE	234.134	0.435168	NA	NA	NA	NA	NA	NA	NA	MSV000089558_5415	-1.09439	0.278921	6.6724	-3.92365	0.0062926	0.011746
2662	1.48719	FALSE	104.071	0.259501	NA	NA	NA	NA	NA	NA	NA	MSV000089558_2662	-1.33064	0.297826	13	-4.46785	0.000633528	0.00227991
15078	1.48684	FALSE	519.311	2.89681	NA	NA	NA	NA	NA	NA	tauro-nor-cholic-acid (known structural isomers: 0; isobaric peaks in run: 7)	MSV000089558_15078	-1.72511	0.373728	7.29529	-4.61595	0.00218877	0.00545559
21950	1.48625	FALSE	289.253	3.78945	768	NA	NA	NA	NA	NA	NA	MSV000089558_21950	-2.64733	0.469264	13	-5.64145	8.04429e-05	0.000581924
10280	1.48616	FALSE	257.195	2.03657	NA	NA	NA	NA	NA	NA	NA	MSV000089558_10280	-1.86858	0.341742	13	-5.4678	0.000107897	0.000703609
12878	1.48595	TRUE	241.144	2.58847	1061	NA	NA	NA	NA	NA	NA	MSV000089558_12878	1.31826	0.293082	13	4.49794	0.000599547	0.00219274
20591	1.48576	TRUE	410.221	3.64475	1188	NA	NA	NA	NA	NA	NA	MSV000089558_20591	1.72743	0.422286	7.08584	4.09067	0.00450844	0.00925718
22342	1.48496	TRUE	404.21	3.80599	NA	NA	NA	NA	NA	NA	NA	MSV000089558_22342	2.3573	0.729428	6.99216	3.23172	0.0144397	0.0218841
3371	1.48457	FALSE	146.165	0.281364	NA	CCMSLIB00006581630	spermidine	[M+H]+	NA	NA	NA	MSV000089558_3371	-1.26343	0.275698	13	-4.58265	0.000513652	0.00196618
31620	1.48456	FALSE	539.32	5.25217	174	NA	NA	NA	NA	NA	NA	MSV000089558_31620	-0.926089	0.236429	6.49796	-3.91698	0.0066864	0.0122764
15317	1.48455	TRUE	176.071	2.94865	NA	NA	NA	NA	NA	NA	NA	MSV000089558_15317	1.49736	0.394653	6.79777	3.79412	0.00714722	0.0128835
30435	1.48452	FALSE	622.381	5.04706	NA	NA	NA	NA	NA	NA	NA	MSV000089558_30435	-1.50854	0.332601	13	-4.5356	0.000559662	0.00208686
25927	1.48397	FALSE	425.215	4.21986	584	NA	NA	NA	NA	NA	NA	MSV000089558_25927	-1.56773	0.381967	13	-4.10437	0.00124293	0.0036893
13310	1.4838	FALSE	681.35	2.59358	904	NA	NA	NA	NA	NA	NA	MSV000089558_13310	-1.04786	0.279065	7.08663	-3.75488	0.00696395	0.0126603
16763	1.48355	FALSE	325.274	3.15088	NA	NA	NA	NA	NA	NA	NA	MSV000089558_16763	-1.86249	0.467465	13	-3.98423	0.00155767	0.00436041
27383	1.48332	FALSE	803.544	4.48665	47	NA	NA	NA	NA	NA	NA	MSV000089558_27383	-2.81037	0.719647	7.06634	-3.90521	0.00575182	0.0109798
8890	1.4833	FALSE	445.148	1.48327	NA	NA	NA	NA	NA	NA	NA	MSV000089558_8890	-0.895387	0.167547	13	-5.3441	0.00013334	0.000803511
15689	1.48321	FALSE	419.159	2.95769	NA	NA	NA	NA	NA	NA	NA	MSV000089558_15689	-1.46381	0.340132	13	-4.30366	0.000857446	0.00285698
28849	1.48291	FALSE	415.282	4.77616	749	NA	NA	NA	NA	NA	NA	MSV000089558_28849	-1.62022	0.342237	13	-4.7342	0.000390378	0.00163297
5924	1.4829	TRUE	290.16	0.531198	NA	CCMSLIB00006581922	O-adipoylcarnitine	[M+H]+	NA	NA	Candidate Carnitine (delta mass 128.0475 putative explanation: CAR 6:1;O2)	MSV000089558_5924	2.35262	0.675244	7.01765	3.4841	0.0101687	0.0167956
4128	1.48289	TRUE	533.197	0.294818	NA	NA	NA	NA	NA	NA	NA	MSV000089558_4128	1.00265	0.314072	7.1499	3.19241	0.0147993	0.0222871
31259	1.48266	TRUE	440.304	5.19112	652	NA	NA	NA	NA	NA	NA	MSV000089558_31259	1.62891	0.445375	6.62067	3.65739	0.00892694	0.0151943
33320	1.48242	TRUE	634.438	5.71082	NA	NA	NA	NA	NA	NA	NA	MSV000089558_33320	2.1209	0.490936	6.64046	4.32011	0.00393564	0.008357
10089	1.48205	TRUE	244.154	1.97099	943	NA	NA	NA	NA	NA	NA	MSV000089558_10089	1.94488	0.477691	13	4.07142	0.00132213	0.0038614
10441	1.48172	FALSE	541.154	2.06431	NA	NA	NA	NA	NA	NA	NA	MSV000089558_10441	-0.437414	0.0935947	13	-4.67349	0.000435598	0.00176487
8994	1.48153	FALSE	190.05	1.49519	NA	NA	NA	NA	NA	NA	NA	MSV000089558_8994	-1.10743	0.253627	4.38534	-4.36637	0.00977273	0.016308
27258	1.48106	FALSE	230.064	4.49275	NA	NA	NA	NA	NA	NA	NA	MSV000089558_27258	-2.63735	0.501329	13	-5.26071	0.000153979	0.000887243
36133	1.48097	TRUE	435.272	6.35764	NA	NA	NA	NA	NA	NA	NA	MSV000089558_36133	1.90378	0.470284	13	4.04815	0.00138117	0.00398434
26512	1.48078	TRUE	607.347	4.36097	NA	NA	NA	NA	NA	NA	NA	MSV000089558_26512	2.37576	0.507663	13	4.67981	0.000430647	0.00175956
10249	1.48062	TRUE	320.125	2.01096	NA	NA	NA	NA	NA	NA	NA	MSV000089558_10249	1.86019	0.410674	6.70288	4.5296	0.00301321	0.00690171
27893	1.48052	FALSE	569.329	4.53772	NA	NA	NA	NA	NA	NA	NA	MSV000089558_27893	-1.34888	0.352745	6.30335	-3.82395	0.00794038	0.0138862
11584	1.47963	FALSE	275.186	2.29319	NA	NA	NA	NA	NA	NA	NA	MSV000089558_11584	-2.50454	0.708939	6.06389	-3.5328	0.0121116	0.0191298
36584	1.47962	FALSE	328.285	6.40548	NA	NA	NA	NA	NA	NA	NA	MSV000089558_36584	-2.2316	0.393684	13	-5.6685	7.68763e-05	0.000563313
30132	1.47951	FALSE	418.298	4.96654	54	NA	NA	NA	NA	NA	NA	MSV000089558_30132	-1.25505	0.291186	13	-4.31014	0.00084721	0.00282986
30163	1.47879	FALSE	313.274	4.98096	484	NA	NA	NA	NA	NA	NA	MSV000089558_30163	-2.10459	0.414588	5.56297	-5.07633	0.00283476	0.00659
1881	1.47871	TRUE	355.116	0.266074	NA	NA	NA	NA	NA	NA	NA	MSV000089558_1881	0.742659	0.178919	7.11801	4.1508	0.00413685	0.00864784
3948	1.47857	TRUE	208.064	0.329873	558	NA	NA	NA	NA	NA	NA	MSV000089558_3948	0.971665	0.174546	13	5.5668	9.12186e-05	0.00063571
14368	1.47853	FALSE	295.152	2.80163	316	NA	NA	NA	NA	NA	NA	MSV000089558_14368	-2.35466	0.609448	6.40319	-3.86359	0.00734357	0.0131321
15087	1.47845	FALSE	334.166	2.89113	137	NA	NA	NA	NA	NA	NA	MSV000089558_15087	-2.69437	0.500454	13	-5.38385	0.000124541	0.000761261
25810	1.47842	TRUE	502.32	4.21682	NA	NA	NA	NA	NA	NA	NA	MSV000089558_25810	1.38322	0.331786	7.06108	4.169	0.00411493	0.00861091
14601	1.47828	FALSE	391.267	2.82101	465	NA	NA	NA	NA	NA	NA	MSV000089558_14601	-1.21156	0.237528	13	-5.10071	0.000203489	0.00105935
6110	1.47817	FALSE	160.097	0.524995	705	NA	NA	NA	NA	NA	NA	MSV000089558_6110	-1.59621	0.334671	13	-4.76948	0.000366374	0.00158589
10193	1.47799	FALSE	306.228	1.99495	188	NA	NA	NA	NA	NA	NA	MSV000089558_10193	-1.3456	0.337633	13	-3.98538	0.00155431	0.00435584
7537	1.47791	FALSE	195.161	0.826845	697	NA	NA	NA	NA	NA	NA	MSV000089558_7537	-1.04264	0.304058	5.26936	-3.4291	0.0171663	0.0249775
23295	1.4777	TRUE	698.196	4.00162	NA	NA	NA	NA	NA	NA	NA	MSV000089558_23295	1.55673	0.308554	13	5.04525	0.000224318	0.00112577
36549	1.47744	FALSE	269.227	6.41431	NA	CCMSLIB00003136528	Spectral Match to Retinol from NIST14	M+H-H2O	NA	NA	NA	MSV000089558_36549	-1.27802	0.285762	6.23493	-4.47231	0.00384771	0.00823056
28138	1.477	FALSE	411.251	4.59573	0	NA	NA	NA	NA	NA	NA	MSV000089558_28138	-1.36454	0.291881	13	-4.675	0.000434408	0.00176424
8297	1.47686	TRUE	735.249	1.1195	93	NA	NA	NA	NA	NA	NA	MSV000089558_8297	2.41473	0.490563	13	4.92237	0.000278782	0.00128947
41572	1.47665	FALSE	324.254	7.22491	324	NA	NA	NA	NA	NA	NA	MSV000089558_41572	-2.27672	0.378379	13	-6.01705	4.32435e-05	0.000386991
10809	1.47649	TRUE	469.176	2.14245	105	NA	NA	NA	NA	NA	NA	MSV000089558_10809	1.65839	0.420677	13	3.94218	0.00168624	0.00460744
11130	1.47643	FALSE	269.175	2.216	284	NA	NA	NA	NA	NA	NA	MSV000089558_11130	-2.85781	0.522816	13	-5.46619	0.000108194	0.000703609
15089	1.47605	FALSE	335.169	2.89772	137	NA	NA	NA	NA	NA	NA	MSV000089558_15089	-1.87313	0.491928	7.07979	-3.80774	0.00650744	0.0120635
2411	1.47597	FALSE	239.139	0.311329	1101	NA	NA	NA	NA	NA	NA	MSV000089558_2411	-1.46191	0.228047	13	-6.41059	2.30469e-05	0.000251428
3686	1.47588	FALSE	174.113	0.325536	558	NA	NA	NA	NA	NA	NA	MSV000089558_3686	-0.715766	0.147154	13	-4.86406	0.000309287	0.00139927
31085	1.47548	TRUE	449.346	5.10861	669	NA	NA	NA	NA	NA	NA	MSV000089558_31085	0.915794	0.246816	7.15647	3.71043	0.00725756	0.0130185
19513	1.47534	FALSE	609.328	3.56921	NA	NA	NA	NA	NA	NA	NA	MSV000089558_19513	-2.07728	0.431422	6.93412	-4.81496	0.00198413	0.00512831
22188	1.47509	FALSE	803.568	3.79642	162	NA	NA	NA	NA	NA	NA	MSV000089558_22188	-1.8446	0.462544	6.62132	-3.98794	0.0059034	0.0112267
34029	1.47509	FALSE	692.568	5.7996	397	NA	NA	NA	NA	NA	NA	MSV000089558_34029	-1.19611	0.23702	13	-5.04647	0.000223837	0.00112474
34007	1.47508	FALSE	693.571	5.79865	397	NA	NA	NA	NA	NA	NA	MSV000089558_34007	-1.32452	0.275409	13	-4.80926	0.00034113	0.00150579
31817	1.47488	TRUE	464.314	5.31333	1141	NA	NA	NA	NA	NA	NA	MSV000089558_31817	0.735325	0.170191	6.04889	4.32059	0.00488672	0.00975656
9527	1.47487	TRUE	373.245	1.9368	707	NA	NA	NA	NA	NA	NA	MSV000089558_9527	2.10407	0.349839	6.26424	6.0144	0.000812377	0.00274755
8653	1.47462	FALSE	376.08	1.3287	417	NA	NA	NA	NA	NA	NA	MSV000089558_8653	-1.53943	0.390524	13	-3.94197	0.00168693	0.00460744
29255	1.47374	FALSE	680.369	4.84916	721	NA	NA	NA	NA	NA	NA	MSV000089558_29255	-1.59427	0.332374	6.38789	-4.79662	0.00253894	0.00608
11233	1.47368	TRUE	453.181	2.22228	163	NA	NA	NA	NA	NA	NA	MSV000089558_11233	1.1914	0.369062	7.21827	3.22818	0.0138918	0.0212305
14560	1.47353	FALSE	553.339	2.82851	NA	NA	NA	NA	NA	NA	NA	MSV000089558_14560	-1.80267	0.428047	13	-4.21139	0.00101774	0.00320369
4828	1.47349	TRUE	328.187	0.367786	819	NA	NA	NA	NA	NA	NA	MSV000089558_4828	1.53561	0.497102	7.00092	3.08913	0.0175856	0.0253597
22606	1.47347	FALSE	839.564	3.86836	162	CCMSLIB00005465161	"(2S,4R)-4-((3R,5S,7R,9S,10S,13R,14S,17R)-3,7-dihydroxy-10,13-dimethylhexadecahydro-1H-cyclopenta[a]phenanthren-17-yl)-2-hydroxypentanoic acid"	2M+Na	NA	NA	NA	MSV000089558_22606	-2.04126	0.423545	13	-4.81946	0.000334956	0.00149054
22451	1.47332	FALSE	461.301	3.88439	NA	NA	NA	NA	NA	NA	NA	MSV000089558_22451	-0.474222	0.0971312	6.9048	-4.88228	0.00185986	0.00489788
15894	1.47306	TRUE	473.231	3.03155	NA	NA	NA	NA	NA	NA	Candidate Carnitine with acetylcysteine substitution (delta mass 311.1195 putative explanation: N/A)	MSV000089558_15894	0.952198	0.311042	5.07802	3.06132	0.0275001	0.0352131
13039	1.47296	FALSE	179.107	2.60253	903	NA	NA	NA	NA	NA	NA	MSV000089558_13039	-1.68113	0.371158	13	-4.52944	0.000565994	0.00210427
9125	1.47263	FALSE	225.123	1.76672	735	NA	NA	NA	NA	NA	NA	MSV000089558_9125	-2.03283	0.517693	13	-3.9267	0.00173628	0.0046853
38819	1.47224	FALSE	468.322	6.76343	76	NA	NA	NA	NA	NA	NA	MSV000089558_38819	-1.49567	0.399191	7.41335	-3.74676	0.00648498	0.0120329
24121	1.47217	TRUE	555.311	4.08324	NA	NA	NA	NA	NA	NA	Candidate Carnitine with acetylcysteine substitution (delta mass 393.1976 putative explanation: N/A)	MSV000089558_24121	0.657009	0.185074	6.98798	3.54998	0.00937056	0.0158131
8134	1.47184	FALSE	346.115	1.03325	NA	NA	NA	NA	NA	NA	NA	MSV000089558_8134	-1.96591	0.388413	13	-5.06139	0.000218034	0.00110303
3963	1.47165	FALSE	359.241	0.32518	558	NA	NA	NA	NA	NA	NA	MSV000089558_3963	-0.993836	0.236962	13	-4.19407	0.00105112	0.00328069
16276	1.4713	TRUE	450.224	3.07973	1242	NA	NA	NA	NA	NA	NA	MSV000089558_16276	0.546776	0.14822	6.18718	3.68894	0.00967577	0.0162266
4244	1.47066	FALSE	182.081	0.337846	443	CCMSLIB00000205785	Massbank:CE000230 Tyrosine	[M+H]+	NA	NA	Tyr (known structural isomers: 0; isobaric peaks in run: 0)	MSV000089558_4244	-0.573811	0.130378	4.96667	-4.40113	0.00712453	0.0128598
16254	1.47063	FALSE	354.192	3.07609	276	NA	NA	NA	NA	NA	NA	MSV000089558_16254	-0.799942	0.151269	13	-5.28821	0.000146826	0.000860742
16224	1.47054	TRUE	294.136	3.08486	NA	NA	NA	NA	NA	NA	NA	MSV000089558_16224	1.08448	0.322284	6.69308	3.36499	0.0128341	0.0200258
26447	1.47032	FALSE	598.372	4.30264	905	NA	NA	NA	NA	NA	NA	MSV000089558_26447	-1.98641	0.426876	7.20697	-4.65336	0.00215992	0.00541694
16410	1.47025	TRUE	372.241	3.08007	NA	NA	NA	NA	NA	NA	Candidate Carnitine (delta mass 210.1265 putative explanation: CAR 12:2;O2)	MSV000089558_16410	1.82376	0.458678	13	3.97611	0.0015817	0.00441543
9128	1.46977	FALSE	295.141	1.72034	546	NA	NA	NA	NA	NA	NA	MSV000089558_9128	-1.41855	0.312881	13	-4.53384	0.000561463	0.00209127
27405	1.46976	FALSE	355.263	4.5176	47	CCMSLIB00010248828	"Candidate Trihydroxylated bile acid (delta mass -54.0314; sirius atomic difference: -6H, -3O; buddy atomic difference: -6H, -3O; spectral library match to CCMSLIB00005464717, ""(4R)-4-((3S,5R,9S,10S,13R,14S,17R)-3-hydroxy-10,13-dimethyl-12-oxohexadecahydro-1H-cyclopenta[a]phenanthren-17-yl)pentanoic acid"")"	M+H	NA	NA	NA	MSV000089558_27405	-1.75593	0.4663	7.14808	-3.76566	0.00675744	0.0123795
6165	1.46969	FALSE	258.169	0.580611	NA	NA	NA	NA	NA	NA	NA	MSV000089558_6165	-1.42482	0.377229	7.34143	-3.77708	0.00633587	0.011805
4033	1.46954	TRUE	344.092	0.324143	819	NA	NA	NA	NA	NA	NA	MSV000089558_4033	1.97704	0.344598	6.63442	5.73724	0.000856848	0.00285698
13827	1.46947	FALSE	521.297	2.68712	NA	NA	NA	NA	NA	NA	NA	MSV000089558_13827	-2.76274	0.545879	13	-5.06109	0.000218151	0.00110303
33748	1.46944	FALSE	648.576	5.74048	487	NA	NA	NA	NA	NA	NA	MSV000089558_33748	-2.26968	0.442681	13	-5.12713	0.000194287	0.00102803
11756	1.46941	FALSE	345.143	2.32665	NA	NA	NA	NA	NA	NA	NA	MSV000089558_11756	-1.9669	0.511143	6.63851	-3.84804	0.00698301	0.0126779
31692	1.46918	FALSE	461.363	5.27669	962	NA	NA	NA	NA	NA	NA	MSV000089558_31692	-2.14832	0.607961	6.80118	-3.53364	0.0100127	0.016599
5216	1.46893	FALSE	164.074	0.42698	887	NA	NA	NA	NA	NA	NA	MSV000089558_5216	-2.34341	0.503299	13	-4.6561	0.000449522	0.00180254
10807	1.46892	FALSE	313.163	2.14332	408	NA	NA	NA	NA	NA	NA	MSV000089558_10807	-1.77314	0.390713	13	-4.53821	0.000556995	0.00208037
3822	1.46881	FALSE	227.103	0.345354	514	CCMSLIB00003135898	Spectral Match to PyroGlu-Pro from NIST14	M+H	NA	NA	NA	MSV000089558_3822	-1.13291	0.282322	13	-4.01285	0.00147595	0.00419551
13117	1.46854	FALSE	325.177	2.53111	NA	NA	NA	NA	NA	NA	NA	MSV000089558_13117	-2.19168	0.468515	13	-4.67793	0.000432111	0.00176198
15877	1.46845	TRUE	484.302	3.02611	NA	NA	NA	NA	NA	NA	NA	MSV000089558_15877	0.781817	0.234011	7.05785	3.34094	0.0122547	0.0192805
6231	1.46839	TRUE	328.224	0.553574	NA	NA	NA	NA	NA	NA	NA	MSV000089558_6231	1.30893	0.374866	6.64316	3.49174	0.0109897	0.0178099
29611	1.46782	FALSE	1039.67	4.8964	155	NA	NA	NA	NA	NA	NA	MSV000089558_29611	-1.26108	0.375428	6.05362	-3.35904	0.015044	0.0225381
10568	1.46752	FALSE	252.123	2.0968	380	NA	NA	NA	NA	NA	NA	MSV000089558_10568	-2.56543	0.497769	13	-5.15386	0.000185418	0.000996039
37561	1.46722	FALSE	445.334	6.6333	NA	NA	NA	NA	NA	NA	NA	MSV000089558_37561	-0.740186	0.173453	13	-4.26737	0.00091713	0.00298455
13067	1.46683	FALSE	380.219	2.54807	566	NA	NA	NA	NA	NA	NA	MSV000089558_13067	-1.12813	0.274094	13	-4.11585	0.00121649	0.00363689
11936	1.46681	FALSE	480.247	2.34	1392	NA	NA	NA	NA	NA	NA	MSV000089558_11936	-2.55147	0.674831	5.75959	-3.7809	0.00989717	0.0164681
9635	1.46652	FALSE	676.086	1.88145	282	NA	NA	NA	NA	NA	NA	MSV000089558_9635	-2.1209	0.373202	13	-5.68299	7.5034e-05	0.000553855
33023	1.46645	TRUE	547.357	5.57815	302	NA	NA	NA	NA	NA	NA	MSV000089558_33023	0.772449	0.187166	13	4.12707	0.00119122	0.00359052
12400	1.46616	FALSE	241.106	2.48088	1278	NA	NA	NA	NA	NA	NA	MSV000089558_12400	-1.44465	0.313708	13	-4.60508	0.000493121	0.00191612
17163	1.46572	TRUE	637.276	3.27186	NA	NA	NA	NA	NA	NA	NA	MSV000089558_17163	1.23943	0.373528	4.67991	3.31818	0.0232475	0.031035
16901	1.46559	TRUE	490.338	3.17682	159	NA	NA	NA	NA	NA	NA	MSV000089558_16901	2.05211	0.690539	6.13997	2.97175	0.0242229	0.0320201
17328	1.46537	FALSE	575.309	3.24472	NA	NA	NA	NA	NA	NA	NA	MSV000089558_17328	-1.86174	0.543849	6.96772	-3.42327	0.0111652	0.018056
31837	1.46518	FALSE	423.329	5.31066	209	NA	NA	NA	NA	NA	NA	MSV000089558_31837	-2.21813	0.572096	7.25072	-3.87719	0.0056744	0.010873
16469	1.46516	TRUE	299.161	3.11267	649	NA	NA	NA	NA	NA	NA	MSV000089558_16469	1.57904	0.453977	7.21321	3.47824	0.00981288	0.0163649
16313	1.46513	FALSE	351.216	3.10461	1359	NA	NA	NA	NA	NA	NA	MSV000089558_16313	-1.54337	0.391522	13	-3.94198	0.00168689	0.00460744
37850	1.46439	FALSE	273.258	6.63906	NA	CCMSLIB00005719951	Kaurane	[M+H]	NA	NA	NA	MSV000089558_37850	-1.23093	0.258973	5.48581	-4.75311	0.00399456	0.00843759
29051	1.46429	FALSE	476.374	4.8058	47	NA	NA	NA	NA	NA	NA	MSV000089558_29051	-1.81927	0.314213	13	-5.78991	6.27935e-05	0.000496944
16822	1.46417	TRUE	502.302	3.19437	NA	NA	NA	NA	NA	NA	NA	MSV000089558_16822	2.50383	0.389072	7.25458	6.43539	0.000305756	0.00138964
10047	1.46385	FALSE	294.065	1.96576	28	NA	NA	NA	NA	NA	NA	MSV000089558_10047	-1.21138	0.365427	7.35935	-3.31498	0.0119588	0.0189848
11967	1.46357	FALSE	293.179	2.35272	430	NA	NA	NA	NA	NA	NA	MSV000089558_11967	-2.3371	0.482686	13	-4.84187	0.000321793	0.00143988
4012	1.46344	FALSE	202.108	0.343843	880	NA	NA	NA	NA	NA	NA	MSV000089558_4012	-2.52397	0.664226	6.66584	-3.79988	0.00736038	0.0131423
28838	1.46304	FALSE	802.619	4.76493	749	CCMSLIB00010218520	"Candidate Dihydroxylated bile acid (delta mass 409.3193; sirius atomic difference: 16C, 35H, 13N; buddy atomic difference: 24C, 43H, 1N, 4O)"	M+H	Dihydroxylated bile acid_forskolin [M+NH4]+	cholic-acid_10-undecenoic-acid_L-isoleucine (known structural isomers: 20; isobaric peaks in run: 5)	NA	MSV000089558_28838	-2.55785	0.49046	13	-5.21522	0.000166623	0.000931991
35599	1.46301	FALSE	440.292	6.2112	482	NA	NA	NA	NA	NA	NA	MSV000089558_35599	-1.56996	0.343782	7.21476	-4.56673	0.00239162	0.00580959
26518	1.46285	FALSE	597.362	4.35017	905	NA	NA	NA	NA	NA	NA	MSV000089558_26518	-3.12139	0.544435	13	-5.73326	6.89933e-05	0.000521641
26643	1.46278	TRUE	526.232	4.38092	NA	NA	NA	NA	NA	NA	NA	MSV000089558_26643	1.99725	0.434009	6.32821	4.60186	0.00321546	0.0072242
14741	1.46223	TRUE	366.214	2.84145	NA	NA	NA	NA	NA	NA	NA	MSV000089558_14741	1.52025	0.376661	13	4.03612	0.00141275	0.00405576
6421	1.46213	FALSE	179.129	0.48834	NA	NA	NA	NA	NA	NA	NA	MSV000089558_6421	-1.46262	0.358934	13	-4.07489	0.00131354	0.00384738
4935	1.46183	TRUE	257.113	0.392202	NA	NA	NA	NA	NA	NA	NA	MSV000089558_4935	0.419102	0.131705	7.20965	3.18213	0.0148501	0.0223304
16672	1.46168	FALSE	606.318	3.14351	977	NA	NA	NA	NA	NA	NA	MSV000089558_16672	-3.16729	0.667166	13	-4.74739	0.000381221	0.00161969
15307	1.46168	FALSE	395.242	2.95763	NA	NA	NA	NA	NA	NA	NA	MSV000089558_15307	-2.45732	0.44772	13	-5.48853	0.000104158	0.000681743
34472	1.46133	FALSE	573.474	5.94276	134	NA	NA	NA	NA	NA	NA	MSV000089558_34472	-0.856443	0.166796	13	-5.13468	0.000191737	0.00101782
12830	1.46126	FALSE	225.112	2.49772	903	NA	NA	NA	NA	NA	NA	MSV000089558_12830	-1.97744	0.418744	13	-4.72231	0.000398834	0.00165625
31889	1.46126	FALSE	427.282	5.33776	209	NA	NA	NA	NA	NA	NA	MSV000089558_31889	-2.31995	0.471287	13	-4.92259	0.000278671	0.00128947
4199	1.46117	FALSE	119.049	0.337937	443	NA	NA	NA	NA	NA	NA	MSV000089558_4199	-0.71065	0.179637	6.50366	-3.95603	0.00636488	0.0118481
30979	1.46084	TRUE	472.343	5.12536	NA	NA	NA	NA	NA	NA	NA	MSV000089558_30979	1.09672	0.345545	5.01895	3.1739	0.0245773	0.0323302
10795	1.46077	TRUE	346.15	2.18122	NA	NA	NA	NA	NA	NA	NA	MSV000089558_10795	2.30874	0.689149	6.45599	3.35014	0.0138127	0.0211398
12297	1.46032	TRUE	516.304	2.44499	NA	NA	NA	NA	NA	NA	NA	MSV000089558_12297	1.49008	0.383909	13	3.88133	0.00189185	0.00494351
34812	1.46013	TRUE	375.27	6.05215	NA	NA	NA	NA	NA	NA	NA	MSV000089558_34812	0.813506	0.203209	7.15547	4.0033	0.00494033	0.00984415
4651	1.46011	TRUE	262.129	0.351898	NA	NA	NA	NA	NA	NA	Candidate Carnitine (delta mass 100.0175 putative explanation: CAR 4:1;O2)	MSV000089558_4651	0.805853	0.20681	6.78202	3.89659	0.00630349	0.0117609
33733	1.45991	FALSE	647.573	5.73959	487	NA	NA	NA	NA	NA	NA	MSV000089558_33733	-2.24037	0.423953	13	-5.28448	0.000147776	0.000865056
20326	1.45985	FALSE	493.326	3.62737	1216	NA	NA	NA	NA	NA	NA	MSV000089558_20326	-1.21449	0.307789	6.97988	-3.94584	0.00559366	0.0107745
25794	1.4598	FALSE	370.265	4.2024	NA	NA	NA	NA	NA	NA	NA	MSV000089558_25794	-0.917709	0.257495	4.38138	-3.56399	0.0201736	0.0280421
34445	1.45968	FALSE	275.201	5.9375	402	NA	NA	NA	NA	NA	NA	MSV000089558_34445	-2.94447	0.995842	6.01401	-2.95676	0.025319	0.0330249
11960	1.45964	FALSE	278.174	2.34574	430	NA	NA	NA	NA	NA	NA	MSV000089558_11960	-2.19506	0.465826	13	-4.7122	0.000406178	0.00167652
31596	1.45962	FALSE	388.306	5.24854	863	NA	NA	NA	NA	NA	NA	MSV000089558_31596	-1.7382	0.385853	13	-4.50484	0.000592029	0.00217113
13496	1.45868	FALSE	329.172	2.63075	903	NA	NA	NA	NA	NA	NA	MSV000089558_13496	-0.780229	0.192017	6.97851	-4.06333	0.00482051	0.0096721
41229	1.45865	FALSE	426.309	7.16032	262	NA	NA	NA	NA	NA	NA	MSV000089558_41229	-1.17528	0.235477	13	-4.99106	0.000246822	0.00119973
8793	1.45813	TRUE	202.084	1.42072	1251	NA	NA	NA	NA	NA	NA	MSV000089558_8793	0.963938	0.32933	7.06644	2.92697	0.0218861	0.0297219
40331	1.45808	FALSE	350.344	6.98397	NA	CCMSLIB00011436115	amylamine-C18:2	M+H	NA	NA	NA	MSV000089558_40331	-1.04675	0.219511	13	-4.76857	0.000366971	0.00158589
12452	1.45796	FALSE	248.186	2.45297	434	NA	NA	NA	NA	NA	NA	MSV000089558_12452	-2.64031	0.510524	13	-5.17177	0.000179713	0.000978383
10846	1.45765	FALSE	658.425	2.14477	NA	NA	NA	NA	NA	NA	NA	MSV000089558_10846	-1.27014	0.262731	13	-4.83439	0.000326125	0.00145765
33570	1.45764	FALSE	446.335	5.71656	310	NA	NA	NA	NA	NA	NA	MSV000089558_33570	-0.776249	0.20704	6.76562	-3.74926	0.00763596	0.0135057
25263	1.4575	TRUE	631.347	4.13185	268	NA	NA	NA	NA	NA	NA	MSV000089558_25263	2.17142	0.653366	7.04759	3.32343	0.0125806	0.0197089
34549	1.45726	FALSE	457.329	5.96087	299	NA	NA	NA	NA	NA	NA	MSV000089558_34549	-2.51402	0.497756	13	-5.0507	0.000222176	0.00111918
2741	1.45726	FALSE	163.08	0.271664	817	NA	NA	NA	NA	NA	NA	MSV000089558_2741	-2.21471	0.607635	7.32574	-3.64481	0.00761133	0.0134739
5946	1.45715	TRUE	282.12	0.46405	NA	NA	NA	NA	NA	NA	NA	MSV000089558_5946	1.69985	0.526242	5.85973	3.23016	0.018514	0.0262987
2139	1.45712	TRUE	220.068	0.242386	819	NA	NA	NA	NA	NA	NA	MSV000089558_2139	1.41352	0.36893	13	3.83139	0.00207964	0.00528148
25282	1.45711	FALSE	517.331	4.08999	NA	CCMSLIB00010223261	"Candidate Dihydroxylated bile acid (delta mass 124.0299; buddy atomic difference: 10C, 4H; spectral library match to CCMSLIB00006680044, TAUROURSODEOXYCHOLIC ACID)"	M+H	NA	NA	NA	MSV000089558_25282	-1.66721	0.460236	7.36936	-3.6225	0.00776812	0.0136682
5906	1.45704	TRUE	436.23	0.463945	NA	NA	NA	NA	NA	NA	NA	MSV000089558_5906	1.71606	0.537231	5.41229	3.19427	0.0216146	0.0294976
21785	1.45662	TRUE	417.251	3.79391	NA	NA	NA	NA	NA	NA	NA	MSV000089558_21785	0.729107	0.189695	6.18448	3.84357	0.00804274	0.0140199
31535	1.45651	FALSE	371.28	5.23288	863	NA	NA	NA	NA	NA	NA	MSV000089558_31535	-1.39811	0.290093	6.80316	-4.81951	0.00208126	0.00528148
35258	1.45622	TRUE	431.388	6.17949	141	NA	NA	NA	NA	NA	NA	MSV000089558_35258	1.09554	0.298309	7.28207	3.67251	0.00740612	0.0132031
36626	1.45621	FALSE	311.257	6.36198	NA	CCMSLIB00005722082	NCGC00385642-01!1,4-dihydroxyheptadec-16-en-2-yl acetate [IIN-based: Match]	[M-H2O+H]+	NA	NA	NA	MSV000089558_36626	-1.81928	0.434001	7.10648	-4.19189	0.00394198	0.00836584
22982	1.45618	FALSE	431.277	3.9457	162	NA	NA	NA	NA	NA	NA	MSV000089558_22982	-1.84832	0.416135	13	-4.44164	0.000664749	0.00237117
28232	1.45566	FALSE	301.238	4.5998	122	NA	NA	NA	NA	NA	NA	MSV000089558_28232	-1.93072	0.366902	13	-5.26224	0.000153572	0.000886159
11692	1.45541	FALSE	351.156	2.35052	788	NA	NA	NA	NA	NA	NA	MSV000089558_11692	-1.19221	0.292701	13	-4.07313	0.0013179	0.00385182
17136	1.45535	FALSE	319.212	3.21629	738	NA	NA	NA	NA	NA	NA	MSV000089558_17136	-1.25193	0.358443	7.03816	-3.49269	0.0100046	0.0165923
1487	1.45535	FALSE	257.149	0.264991	NA	NA	NA	NA	NA	NA	NA	MSV000089558_1487	-2.20907	0.560978	13	-3.93789	0.00169997	0.00463467
31973	1.45527	FALSE	484.345	5.3207	513	NA	NA	NA	NA	NA	NA	MSV000089558_31973	-1.36388	0.272026	13	-5.0138	0.000237106	0.0011682
22037	1.45488	FALSE	308.222	3.7989	813	NA	NA	NA	NA	NA	NA	MSV000089558_22037	-1.14612	0.239782	13	-4.77985	0.00035961	0.00156411
20020	1.4545	TRUE	677.805	3.52098	NA	NA	NA	NA	NA	NA	NA	MSV000089558_20020	1.73776	0.456854	7.26889	3.80375	0.00622675	0.011677
21687	1.45426	FALSE	607.313	3.74993	611	NA	NA	NA	NA	NA	NA	MSV000089558_21687	-1.85192	0.435331	13	-4.25406	0.000940083	0.00302758
16852	1.45414	FALSE	181.122	3.1812	259	NA	NA	NA	NA	NA	NA	MSV000089558_16852	-2.31723	0.604632	13	-3.83246	0.00207544	0.00528148
14093	1.45364	TRUE	346.223	2.75085	198	NA	NA	NA	NA	NA	Candidate Carnitine (delta mass 184.1102 putative explanation: CAR 10:1;O2)	MSV000089558_14093	1.57065	0.509983	6.70869	3.07981	0.0187964	0.026631
30505	1.45364	FALSE	331.248	5.05481	18	NA	NA	NA	NA	NA	NA	MSV000089558_30505	-2.09019	0.669627	6.08893	-3.12143	0.0201529	0.0280228
42814	1.45357	FALSE	424.333	7.50583	109	NA	NA	NA	NA	NA	NA	MSV000089558_42814	-0.471795	0.126296	6.36677	-3.73561	0.0086798	0.0148646
3312	1.4529	TRUE	145.05	0.281316	404	NA	NA	NA	NA	NA	NA	MSV000089558_3312	1.26953	0.392282	7.38044	3.23627	0.0133225	0.0205253
10776	1.45267	TRUE	475.133	2.13187	105	NA	NA	NA	NA	NA	NA	MSV000089558_10776	1.63331	0.345349	13	4.72946	0.000393728	0.00164528
35837	1.4525	FALSE	259.206	6.25246	NA	NA	NA	NA	NA	NA	NA	MSV000089558_35837	-1.87254	0.337434	13	-5.54933	9.39531e-05	0.000646327
29502	1.45242	FALSE	1040.68	4.90089	155	NA	NA	NA	NA	NA	NA	MSV000089558_29502	-1.25489	0.393765	6.18742	-3.18689	0.0181305	0.0259327
16644	1.45235	FALSE	531.311	3.1663	1235	CCMSLIB00010222809	"Candidate Tetrahydroxylated bile acid (delta mass 106.02; sirius atomic difference: 8C, 4H, -1O; buddy atomic difference: 11C, -2H, 4N, -5O)"	M+H	NA	NA	NA	MSV000089558_16644	-0.720381	0.147633	13	-4.87955	0.000300862	0.00137048
12438	1.45218	FALSE	177.128	2.45854	434	CCMSLIB00010102353	"9,10-dihydrojasmonic acid CollisionEnergy:102040"	M-2H2O+H	NA	NA	NA	MSV000089558_12438	-2.34223	0.494734	13	-4.73432	0.000390297	0.00163297
20944	1.45204	FALSE	489.357	3.68617	NA	NA	NA	NA	NA	NA	NA	MSV000089558_20944	-2.00469	0.439276	13	-4.56362	0.000531771	0.00201441
15834	1.45169	FALSE	313.107	3.01553	78	NA	NA	NA	NA	NA	NA	MSV000089558_15834	-2.12035	0.501521	6.99927	-4.22784	0.00389944	0.00831921
12615	1.45151	FALSE	464.253	2.47493	377	NA	NA	NA	NA	NA	NA	MSV000089558_12615	-2.64476	0.607644	13	-4.35248	0.000783394	0.00269039
14108	1.45151	FALSE	443.23	2.72995	NA	NA	NA	NA	NA	NA	NA	MSV000089558_14108	-2.35894	0.475742	13	-4.95845	0.000261493	0.00124148
6737	1.45142	FALSE	228.069	0.665154	NA	NA	NA	NA	NA	NA	NA	MSV000089558_6737	-0.926214	0.221903	6.20335	-4.17396	0.00543963	0.0105582
18659	1.45121	FALSE	482.228	3.45036	554	NA	NA	NA	NA	NA	NA	MSV000089558_18659	-1.58572	0.362078	13	-4.37951	0.000745283	0.00259256
3245	1.45102	TRUE	261.058	0.269308	NA	NA	NA	NA	NA	NA	NA	MSV000089558_3245	1.84391	0.484566	13	3.80529	0.00218525	0.00545559
1888	1.45071	TRUE	381.08	0.240816	358	NA	NA	NA	NA	NA	NA	MSV000089558_1888	0.657058	0.186714	7.03455	3.51906	0.00966245	0.0162177
16252	1.4498	FALSE	609.328	3.07652	NA	CCMSLIB00010221092	"Candidate Tetrahydroxylated bile acid (delta mass 184.0398; sirius atomic difference: 9C, 4H, 4N, 1O; buddy atomic difference: 9C, 4H, 4N, 1O)"	M+H	Tetrahydroxylated bile acid_theobromine [M+Na]+	NA	NA	MSV000089558_16252	-1.01042	0.185303	13	-5.45281	0.00011069	0.000714097
15329	1.44961	FALSE	457.234	2.9205	540	NA	NA	NA	NA	NA	NA	MSV000089558_15329	-2.54142	0.522253	13	-4.86626	0.000308077	0.00139862
27412	1.44921	FALSE	408.309	4.51075	47	CCMSLIB00010236098	"Candidate Trihydroxylated bile acid (delta mass -0.9835; sirius atomic difference: 1H, 1N, -1O; buddy atomic difference: 1H, 1N, -1O)"	M+H	NA	NA	NA	MSV000089558_27412	-3.02685	0.583915	13	-5.18372	0.00017601	0.000968656
14753	1.44911	FALSE	271.154	2.79787	1439	NA	NA	NA	NA	NA	NA	MSV000089558_14753	-1.84158	0.485012	13	-3.79699	0.00222001	0.00549231
34542	1.4487	FALSE	457.296	5.97627	770	NA	NA	NA	NA	NA	NA	MSV000089558_34542	-2.51021	0.550183	13	-4.5625	0.000532858	0.00201629
33871	1.44867	TRUE	609.398	5.74286	515	NA	NA	NA	NA	NA	NA	MSV000089558_33871	1.79691	0.540557	4.34758	3.32418	0.0258137	0.0335098
29824	1.44845	FALSE	1041.68	4.90824	155	NA	NA	NA	NA	NA	NA	MSV000089558_29824	-1.27077	0.398722	5.92453	-3.1871	0.0192371	0.0270752
16236	1.4484	FALSE	628.297	3.08054	875	CCMSLIB00010220456	"Candidate Trihydroxylated bile acid (delta mass 218.999; sirius atomic difference: 6C, 1H, 7N, 1O, 1S; buddy atomic difference: 11C, 1H, 5N, -1O, 1S)"	M+H	NA	NA	NA	MSV000089558_16236	-0.398514	0.104002	13	-3.83178	0.00207812	0.00528148
11112	1.44833	FALSE	243.171	2.21762	NA	NA	NA	NA	NA	NA	NA	MSV000089558_11112	-2.35902	0.553209	5.66637	-4.26424	0.00602895	0.0113958
30836	1.44803	TRUE	557.288	5.10322	336	NA	NA	NA	NA	NA	NA	MSV000089558_30836	1.36617	0.332809	13	4.10498	0.00124151	0.0036893
15826	1.44794	FALSE	348.145	3.00971	78	NA	NA	NA	NA	NA	NA	MSV000089558_15826	-1.78864	0.401361	13	-4.45642	0.000646946	0.00231789
11948	1.44749	FALSE	318.142	2.34564	840	NA	NA	NA	NA	NA	NA	MSV000089558_11948	-1.68184	0.435946	7.34369	-3.85789	0.00568076	0.0108749
30099	1.44723	TRUE	466.33	4.94976	NA	NA	NA	NA	NA	NA	NA	MSV000089558_30099	1.12828	0.374926	7.09525	3.00935	0.0193663	0.0271531
17588	1.447	FALSE	472.245	3.25461	965	NA	NA	NA	NA	NA	NA	MSV000089558_17588	-1.39037	0.394022	6.9753	-3.52866	0.00967073	0.0162248
28451	1.44697	FALSE	497.288	4.64609	NA	NA	NA	NA	NA	NA	NA	MSV000089558_28451	-1.78721	0.470146	13	-3.80139	0.00220151	0.0054599
5914	1.44692	FALSE	178.054	0.529229	728	NA	NA	NA	NA	NA	NA	MSV000089558_5914	-1.2272	0.332233	7.26801	-3.69379	0.00722022	0.0129651
25973	1.44671	TRUE	409.246	4.25295	44	NA	NA	NA	NA	NA	NA	MSV000089558_25973	1.70548	0.447037	4.79366	3.81507	0.0134611	0.0206957
12280	1.44634	FALSE	553.302	2.40853	NA	NA	NA	NA	NA	NA	NA	MSV000089558_12280	-1.95407	0.438621	13	-4.45504	0.000648598	0.0023197
22273	1.4461	TRUE	496.294	3.86522	NA	NA	NA	NA	NA	NA	NA	MSV000089558_22273	1.73488	0.531208	6.81182	3.26592	0.0142896	0.0217299
7328	1.44592	FALSE	209.118	0.86886	NA	NA	NA	NA	NA	NA	NA	MSV000089558_7328	-1.013	0.209829	13	-4.82774	0.000330028	0.00147022
34725	1.44531	TRUE	472.307	6.0252	NA	NA	NA	NA	NA	NA	NA	MSV000089558_34725	1.43992	0.417971	7.20134	3.44502	0.0102991	0.0169556
10450	1.44527	TRUE	261.055	2.07426	975	NA	NA	NA	NA	NA	NA	MSV000089558_10450	1.26973	0.309851	7.0708	4.09788	0.0044877	0.00922591
1030	1.44481	FALSE	239.967	0.208061	458	NA	NA	NA	NA	NA	NA	MSV000089558_1030	-0.58788	0.186623	6.61398	-3.1501	0.0174003	0.0252183
16626	1.44458	FALSE	485.326	3.14249	NA	NA	NA	NA	NA	NA	NA	MSV000089558_16626	-1.25598	0.270502	13	-4.64315	0.0004602	0.00182859
13451	1.4441	FALSE	407.229	2.62904	NA	NA	NA	NA	NA	NA	NA	MSV000089558_13451	-2.20746	0.580852	13	-3.80038	0.00220576	0.00546708
9379	1.44388	TRUE	413.141	1.94617	1452	CCMSLIB00005738446	Massbank:RP030803 N6-Threonylcarbamoyladenosine|t(6)a|(2S,3R)-2-[[9-[(2R,3R,4S,5R)-3,4-dihydroxy-5-(hydroxymethyl)oxolan-2-yl]purin-6-yl]carbamoylamino]-3-hydroxybutanoic acid	M+H	NA	NA	NA	MSV000089558_9379	2.62418	0.637024	13	4.11943	0.00120837	0.003626
35530	1.44327	FALSE	694.491	6.21173	NA	NA	NA	NA	NA	NA	NA	MSV000089558_35530	-1.62008	0.531238	6.71556	-3.04962	0.0195663	0.0273671
33599	1.44271	FALSE	867.558	5.71258	310	NA	NA	NA	NA	NA	NA	MSV000089558_33599	-1.2446	0.252908	13	-4.92115	0.000279388	0.0012901
5235	1.44267	TRUE	494.199	0.450525	990	NA	NA	NA	NA	NA	NA	MSV000089558_5235	1.42593	0.303205	7.10938	4.70285	0.00211146	0.005334
26432	1.44257	FALSE	619.345	4.33517	905	NA	NA	NA	NA	NA	NA	MSV000089558_26432	-2.07287	0.45944	13	-4.51172	0.000584619	0.0021498
7222	1.44251	FALSE	366.079	0.782105	NA	NA	NA	NA	NA	NA	NA	MSV000089558_7222	-0.894225	0.238353	13	-3.75168	0.00241974	0.00587154
11372	1.4425	FALSE	740.262	2.25813	370	NA	NA	NA	NA	NA	NA	MSV000089558_11372	-2.4572	0.730162	7.31739	-3.36529	0.0112328	0.0181528
5531	1.4421	TRUE	350.121	0.505026	819	NA	NA	NA	NA	NA	NA	MSV000089558_5531	1.43324	0.345971	6.7819	4.14266	0.00464403	0.00944925
11992	1.44188	TRUE	308.153	2.39266	NA	NA	NA	NA	NA	NA	NA	MSV000089558_11992	2.09457	0.457447	6.29395	4.57883	0.00334358	0.00744347
27385	1.44187	FALSE	392.288	4.51017	47	NA	NA	NA	NA	NA	NA	MSV000089558_27385	-2.51696	0.461003	13	-5.45975	0.000109388	0.00071023
4471	1.44183	FALSE	142.086	0.34979	705	NA	NA	NA	NA	NA	NA	MSV000089558_4471	-1.44957	0.349164	13	-4.15155	0.00113792	0.0034812
10166	1.44155	TRUE	316.176	1.98177	NA	NA	NA	NA	NA	NA	Candidate Carnitine (delta mass 154.0628; buddy atomic difference: 8C, 10H, 3O; putative explanation: CAR 8:2;O2)	MSV000089558_10166	0.554412	0.13231	13	4.19024	0.00105865	0.00329674
31321	1.44106	FALSE	353.269	5.21791	863	CCMSLIB00010249440	"Candidate Trihydroxylated bile acid (delta mass -56.0264; sirius atomic difference: -5C, -2H, -1O; buddy atomic difference: -3C, -4H, -1O)"	M+H	NA	NA	NA	MSV000089558_31321	-2.17703	0.506764	13	-4.29595	0.000869778	0.00288855
12872	1.44105	TRUE	367.15	2.46645	NA	NA	NA	NA	NA	NA	NA	MSV000089558_12872	2.09526	0.620007	7.24867	3.37942	0.0111684	0.018056
35293	1.44093	FALSE	439.285	6.13844	770	NA	NA	NA	NA	NA	NA	MSV000089558_35293	-1.55961	0.369278	13	-4.2234	0.000995229	0.00314895
4755	1.4409	FALSE	196.064	0.381124	1328	NA	NA	NA	NA	NA	NA	MSV000089558_4755	-2.71618	0.529618	13	-5.12857	0.000193799	0.00102741
8798	1.44056	TRUE	319.038	1.43609	NA	NA	NA	NA	NA	NA	NA	MSV000089558_8798	1.35235	0.366728	6.86291	3.68761	0.00805875	0.0140326
12844	1.4402	TRUE	297.145	2.51499	143	NA	NA	NA	NA	NA	NA	MSV000089558_12844	2.22097	0.66552	7.23421	3.3372	0.0118817	0.0188921
35060	1.44009	TRUE	411.361	6.11381	NA	NA	NA	NA	NA	NA	NA	MSV000089558_35060	1.66083	0.535844	7.05811	3.09947	0.0171549	0.02497
3229	1.43966	TRUE	258.11	0.271442	404	CCMSLIB00006679241	SN-GLYCERO-3-PHOSPHOCHOLINE	M+H	NA	NA	NA	MSV000089558_3229	1.27595	0.230256	13	5.54144	9.52157e-05	0.000651688
6678	1.43965	FALSE	363.142	0.653417	NA	NA	NA	NA	NA	NA	NA	MSV000089558_6678	-1.21648	0.262487	13	-4.63443	0.000467532	0.00184684
30396	1.43916	FALSE	481.329	5.02989	1230	NA	NA	NA	NA	NA	NA	MSV000089558_30396	-1.20973	0.379654	5.53339	-3.18639	0.0211571	0.02903
14129	1.43896	FALSE	263.127	2.77467	NA	NA	NA	NA	NA	NA	NA	MSV000089558_14129	-0.931137	0.26431	6.87753	-3.52289	0.0099724	0.0165593
28565	1.43886	FALSE	520.331	4.68276	0	NA	NA	NA	NA	NA	NA	MSV000089558_28565	-1.0259	0.315011	6.06158	-3.25672	0.0170691	0.024881
34961	1.43882	FALSE	320.207	6.11622	NA	NA	NA	NA	NA	NA	NA	MSV000089558_34961	-1.71966	0.456899	13	-3.76376	0.00236474	0.0057588
21047	1.43874	FALSE	353.231	3.71313	1014	NA	NA	NA	NA	NA	NA	MSV000089558_21047	-1.79448	0.560867	7.27047	-3.19947	0.0143279	0.02178
34652	1.43854	FALSE	481.329	5.96789	1255	NA	NA	NA	NA	NA	NA	MSV000089558_34652	-2.65094	0.447264	13	-5.92701	5.00909e-05	0.000426564
10939	1.43841	FALSE	229.098	2.16672	1441	NA	NA	NA	NA	NA	NA	MSV000089558_10939	-0.659337	0.150218	5.95894	-4.38919	0.00469796	0.00949687
9226	1.43779	FALSE	273.085	1.77235	1002	NA	NA	NA	NA	NA	NA	MSV000089558_9226	-2.037	0.461715	13	-4.41181	0.00070223	0.00247864
17944	1.43745	FALSE	603.234	3.34102	1353	NA	NA	NA	NA	NA	NA	MSV000089558_17944	-1.69496	0.312058	13	-5.43154	0.000114781	0.000726585
6161	1.43698	FALSE	248.059	0.562392	NA	NA	NA	NA	NA	NA	NA	MSV000089558_6161	-0.997139	0.31767	7.20989	-3.13891	0.0157887	0.0234196
8685	1.43676	TRUE	175.035	1.37883	NA	NA	NA	NA	NA	NA	NA	MSV000089558_8685	1.89408	0.397301	13	4.76737	0.000367764	0.00158763
11670	1.43658	FALSE	421.071	2.31276	788	NA	NA	NA	NA	NA	NA	MSV000089558_11670	-0.768695	0.123446	13	-6.22696	3.08307e-05	0.000307927
4715	1.43652	FALSE	520.191	0.342191	NA	NA	NA	NA	NA	NA	NA	MSV000089558_4715	-1.14432	0.343947	7.41688	-3.32701	0.0116254	0.018631
10543	1.4365	FALSE	365.157	2.09543	380	NA	NA	NA	NA	NA	NA	MSV000089558_10543	-1.87469	0.382156	13	-4.90555	0.000287248	0.00132036
15127	1.43645	FALSE	364.211	2.90015	137	NA	NA	NA	NA	NA	NA	MSV000089558_15127	-1.21837	0.311163	13	-3.91556	0.00177323	0.00474887
31027	1.43632	TRUE	656.437	5.14693	311	NA	NA	NA	NA	NA	NA	MSV000089558_31027	2.27888	0.562167	7.19114	4.05375	0.00458144	0.00935483
26897	1.43615	TRUE	173.117	4.43342	0	NA	NA	NA	NA	NA	NA	MSV000089558_26897	1.75205	0.54986	7.33413	3.18636	0.0144296	0.021877
26921	1.4361	FALSE	489.32	4.42948	NA	NA	NA	NA	NA	NA	NA	MSV000089558_26921	-1.41071	0.3795	13	-3.71729	0.00258351	0.00615615
26632	1.43588	FALSE	410.259	4.38626	NA	NA	NA	NA	NA	NA	NA	MSV000089558_26632	-1.29599	0.328312	13	-3.94743	0.00166961	0.00459426
31733	1.43584	TRUE	703.459	5.30094	NA	NA	NA	NA	NA	NA	NA	MSV000089558_31733	1.52143	0.484668	7.3471	3.13911	0.0154057	0.0229689
31758	1.43506	FALSE	486.292	5.30425	57	NA	NA	NA	NA	NA	NA	MSV000089558_31758	-0.717294	0.24924	6.75459	-2.87793	0.0246632	0.032401
9729	1.43496	FALSE	206.045	1.88238	282	NA	NA	NA	NA	NA	NA	MSV000089558_9729	-2.0749	0.55896	13	-3.71208	0.00260927	0.00619031
17960	1.43487	FALSE	650.344	3.33499	46	NA	NA	NA	NA	NA	NA	MSV000089558_17960	-1.94673	0.400258	7.34283	-4.86368	0.00159596	0.0044491
6234	1.43465	TRUE	334.187	0.580606	NA	NA	NA	NA	NA	NA	NA	MSV000089558_6234	1.98508	0.708032	6.45007	2.80366	0.0287257	0.0363965
12233	1.43445	FALSE	416.156	2.35761	NA	NA	NA	NA	NA	NA	NA	MSV000089558_12233	-1.3705	0.327865	13	-4.18009	0.00107889	0.0033467
6026	1.43419	TRUE	391.73	0.549069	NA	NA	NA	NA	NA	NA	NA	MSV000089558_6026	2.54339	0.65028	13	3.91123	0.0017878	0.00477022
11060	1.43417	FALSE	474.261	2.20266	NA	NA	NA	NA	NA	NA	NA	MSV000089558_11060	-3.25892	0.65861	13	-4.94818	0.000266293	0.00125689
34457	1.4341	FALSE	590.5	5.94349	134	NA	NA	NA	NA	NA	NA	MSV000089558_34457	-1.13963	0.223911	13	-5.08967	0.000207468	0.00107105
12409	1.43396	FALSE	239.091	2.43843	NA	NA	NA	NA	NA	NA	NA	MSV000089558_12409	-2.8918	0.714778	13	-4.04573	0.00138746	0.00399451
5226	1.43367	FALSE	277.119	0.448785	NA	NA	NA	NA	NA	NA	NA	MSV000089558_5226	-2.21402	0.61389	6.44344	-3.60655	0.00997933	0.016564
17227	1.43366	TRUE	746.417	3.20157	NA	NA	NA	NA	NA	NA	NA	MSV000089558_17227	2.15733	0.537895	13	4.0107	0.00148194	0.00420367
15368	1.43334	FALSE	446.237	2.92939	506	NA	NA	NA	NA	NA	NA	MSV000089558_15368	-1.8976	0.417807	6.38444	-4.54181	0.00335927	0.00746608
20920	1.43329	TRUE	849.371	3.69693	225	NA	NA	NA	NA	NA	NA	MSV000089558_20920	0.94415	0.287483	6.31676	3.28419	0.0155339	0.023101
2561	1.43314	FALSE	130.086	0.259824	60	NA	NA	NA	NA	NA	NA	MSV000089558_2561	-0.784407	0.183484	13	-4.27506	0.000904132	0.0029622
35064	1.43304	FALSE	416.301	6.15804	123	NA	NA	NA	NA	NA	NA	MSV000089558_35064	-1.743	0.529452	5.95337	-3.29209	0.0167602	0.0245813
11165	1.43223	FALSE	300.148	2.22622	NA	NA	NA	NA	NA	NA	NA	MSV000089558_11165	-1.55666	0.356469	13	-4.36688	0.000762848	0.00263062
27014	1.43221	TRUE	567.318	4.45474	NA	NA	NA	NA	NA	NA	NA	MSV000089558_27014	1.57404	0.458754	7.3782	3.43111	0.0101143	0.0167398
23064	1.43208	FALSE	396.242	3.93697	NA	NA	NA	NA	NA	NA	NA	MSV000089558_23064	-1.65452	0.406568	7.1139	-4.06949	0.00459301	0.00936428
4786	1.43184	TRUE	270.155	0.409574	886	NA	NA	NA	NA	NA	NA	MSV000089558_4786	1.82566	0.468987	6.58253	3.89278	0.00671491	0.0123183
3600	1.43183	TRUE	290.086	0.356708	894	NA	NA	NA	NA	NA	NA	MSV000089558_3600	2.10512	0.689969	7.01944	3.05103	0.0184934	0.0262938
22509	1.43135	FALSE	408.283	3.86452	959	NA	NA	NA	NA	NA	NA	MSV000089558_22509	-2.62162	0.42542	13	-6.16243	3.41876e-05	0.000330895
15004	1.43057	FALSE	460.281	2.89369	361	CCMSLIB00010229885	"Candidate Tetrahydroxylated bile acid (delta mass 34.9961; sirius atomic difference: 1C, -3H, 3N, -1O; buddy atomic difference: 6C, -3H, 1N, -3O)"	M+H	NA	NA	NA	MSV000089558_15004	-1.88641	0.49621	13	-3.80162	0.00220054	0.0054599
18898	1.43005	FALSE	510.32	3.49326	NA	NA	NA	NA	NA	NA	NA	MSV000089558_18898	-1.96388	0.642735	6.80667	-3.0555	0.0190877	0.0269399
33728	1.42974	FALSE	346.272	5.73734	487	NA	NA	NA	NA	NA	NA	MSV000089558_33728	-1.14166	0.267621	13	-4.26597	0.000919518	0.00298991
32306	1.4296	TRUE	586.395	5.44841	1009	NA	NA	NA	NA	NA	NA	MSV000089558_32306	1.26544	0.337782	13	3.74632	0.00244453	0.00591396
12420	1.42891	FALSE	346.235	2.45974	1374	NA	NA	NA	NA	NA	NA	MSV000089558_12420	-1.72235	0.470148	6.0034	-3.66342	0.010526	0.0172379
17613	1.42882	FALSE	406.15	3.24508	12	NA	NA	NA	NA	NA	NA	MSV000089558_17613	-2.20688	0.57612	5.88396	-3.8306	0.00898127	0.0152708
34980	1.42867	FALSE	263.237	6.0862	770	CCMSLIB00012728788	"2,4,6-Tri-tert-butylphenol"	M+H	NA	NA	(R,Z)-12-hydroxyoctadec-9-enoic-acid (known structural isomers: 0; isobaric peaks in run: 9)	MSV000089558_34980	-1.33752	0.288184	13	-4.6412	0.00046183	0.00183147
37425	1.42865	FALSE	599.489	6.53168	180	NA	NA	NA	NA	NA	NA	MSV000089558_37425	-0.605969	0.154642	4.4151	-3.91853	0.0142764	0.0217179
30591	1.42836	TRUE	613.393	5.05163	NA	NA	NA	NA	NA	NA	NA	MSV000089558_30591	2.28608	0.56261	13	4.06334	0.00134232	0.00390345
34341	1.42812	FALSE	675.543	5.8794	397	NA	NA	NA	NA	NA	NA	MSV000089558_34341	-1.0196	0.233156	13	-4.37302	0.000754252	0.00261211
10611	1.42774	FALSE	334.223	2.13018	NA	NA	NA	NA	NA	NA	NA	MSV000089558_10611	-2.21901	0.584647	3.9533	-3.79547	0.0195948	0.0273932
17497	1.42736	FALSE	591.318	3.24123	NA	CCMSLIB00003137178	Spectral Match to Urobilin from NIST14	M+H	NA	NA	NA	MSV000089558_17497	-2.1821	0.497465	6.97546	-4.38644	0.00323638	0.00726077
15701	1.42715	FALSE	336.225	3.04643	64	NA	NA	NA	NA	NA	NA	MSV000089558_15701	-1.21993	0.323741	13	-3.76824	0.00234468	0.00572718
10239	1.42706	TRUE	496.185	2.12443	495	NA	NA	NA	NA	NA	NA	MSV000089558_10239	2.57246	0.692824	13	3.71301	0.00260466	0.00618664
32978	1.42698	TRUE	661.459	5.5987	NA	NA	NA	NA	NA	NA	NA	MSV000089558_32978	1.74147	0.464368	13	3.7502	0.00242654	0.00588449
15350	1.4268	FALSE	445.234	2.92826	506	NA	NA	NA	NA	NA	NA	MSV000089558_15350	-2.18015	0.411497	13	-5.29811	0.000144339	0.000847387
16453	1.42678	FALSE	373.259	3.1102	NA	NA	NA	NA	NA	NA	NA	MSV000089558_16453	-1.29683	0.309525	13	-4.18972	0.00105967	0.00329719
7315	1.42665	FALSE	192.069	0.794136	164	NA	NA	NA	NA	NA	NA	MSV000089558_7315	-1.79472	0.422999	13	-4.24284	0.000959891	0.00308156
13927	1.42664	TRUE	353.116	2.6976	642	NA	NA	NA	NA	NA	NA	MSV000089558_13927	1.14197	0.252934	13	4.51489	0.000581247	0.00214229
15310	1.42647	FALSE	673.291	2.9348	NA	NA	NA	NA	NA	NA	NA	MSV000089558_15310	-1.38208	0.451359	4.01354	-3.06205	0.0374159	0.0442277
5765	1.42647	TRUE	419.178	0.551195	NA	NA	NA	NA	NA	NA	NA	MSV000089558_5765	1.39142	0.378831	7.11016	3.67293	0.00771878	0.0136126
14957	1.4263	TRUE	255.121	2.86327	13	NA	NA	NA	NA	NA	NA	MSV000089558_14957	1.61401	0.445225	7.31353	3.62516	0.00784097	0.0137659
13503	1.42623	FALSE	351.154	2.63179	903	NA	NA	NA	NA	NA	NA	MSV000089558_13503	-1.52264	0.35046	13	-4.34467	0.000794781	0.00270413
14089	1.42622	FALSE	273.124	2.72743	NA	NA	NA	NA	NA	NA	NA	MSV000089558_14089	-1.55258	0.360602	13	-4.30553	0.000854466	0.00285174
27395	1.42605	FALSE	409.314	4.50238	47	NA	NA	NA	NA	NA	NA	MSV000089558_27395	-2.99746	0.628984	13	-4.76556	0.000368961	0.00158955
17842	1.42556	FALSE	621.336	3.2999	NA	NA	NA	NA	NA	NA	NA	MSV000089558_17842	-2.09767	0.40369	13	-5.19624	0.000172213	0.000954251
27552	1.42529	FALSE	337.2	4.50887	NA	NA	NA	NA	NA	NA	NA	MSV000089558_27552	-2.41375	0.658546	6.62852	-3.66526	0.00881937	0.0150616
4739	1.42477	FALSE	218.047	0.380651	1328	NA	NA	NA	NA	NA	NA	MSV000089558_4739	-1.29957	0.364475	6.28415	-3.56558	0.0109601	0.0177832
23472	1.42469	FALSE	410.259	4.08168	NA	NA	NA	NA	NA	NA	NA	MSV000089558_23472	-1.73672	0.465762	7.0329	-3.72877	0.00730843	0.0130808
38208	1.42438	FALSE	335.257	6.71107	784	NA	NA	NA	NA	NA	NA	MSV000089558_38208	-2.76683	0.543322	13	-5.09244	0.000206464	0.00106836
11094	1.42422	FALSE	264.143	2.20883	284	NA	NA	NA	NA	NA	NA	MSV000089558_11094	-0.893055	0.219421	5.31741	-4.07005	0.00847323	0.0146096
35085	1.42419	TRUE	507.308	6.12513	609	NA	NA	NA	NA	NA	NA	MSV000089558_35085	1.83192	0.476188	6.935	3.84706	0.00643021	0.0119477
30125	1.42379	FALSE	376.343	4.97339	484	NA	NA	NA	NA	NA	NA	MSV000089558_30125	-2.71586	0.624018	13	-4.35221	0.000783788	0.00269039
27476	1.42285	FALSE	373.274	4.50459	47	CCMSLIB00010245619	"Candidate Trihydroxylated bile acid (delta mass -36.0215; sirius atomic difference: -4H, -2O; buddy atomic difference: -4H, -2O; spectral library match to CCMSLIB00005464896, ""(R)-4-((3R,5R,8R,9S,10S,12S,13R,14S,17R)-3,12-dihydroxy-10,13-dimethylhexadecahydro-1H-cyclopenta[a]phenanthren-17-yl)pent-2-enoic acid"")"	M+H	NA	NA	NA	MSV000089558_27476	-2.67097	0.636824	7.32804	-4.19421	0.00367098	0.00794495
28892	1.42267	FALSE	823.547	4.76253	749	NA	NA	NA	NA	NA	NA	MSV000089558_28892	-1.18099	0.305268	13	-3.86869	0.00193768	0.00503721
20284	1.42247	TRUE	338.233	3.62735	NA	NA	NA	NA	NA	NA	Candidate Carnitine (delta mass 176.1202; sirius atomic difference: 12C, 16H, 1O; buddy atomic difference: 12C, 16H, 1O; putative explanation: CAR 12:3)	MSV000089558_20284	1.12944	0.261277	13	4.32276	0.000827647	0.00278059
30108	1.42228	FALSE	417.296	4.9703	54	NA	NA	NA	NA	NA	NA	MSV000089558_30108	-1.65457	0.362565	13	-4.56352	0.000531864	0.00201441
8230	1.42227	TRUE	429.188	1.02309	NA	NA	NA	NA	NA	NA	NA	MSV000089558_8230	2.45696	0.575618	6.09457	4.26839	0.00508816	0.0100447
15351	1.42202	TRUE	209.081	2.93874	NA	CCMSLIB00003137962	Spectral Match to Genipin from NIST14	M+H-H2O	NA	NA	NA	MSV000089558_15351	2.3503	0.814703	6.29103	2.88486	0.0264322	0.0341374
32138	1.42202	FALSE	267.196	5.37835	938	NA	NA	NA	NA	NA	NA	MSV000089558_32138	-1.85601	0.591589	6.93246	-3.13733	0.0166487	0.0244581
31736	1.42196	FALSE	339.254	5.30517	326	NA	NA	NA	NA	NA	NA	MSV000089558_31736	-2.26804	0.64148	6.03704	-3.53564	0.0121587	0.0191892
14211	1.42187	FALSE	500.278	2.74809	613	NA	NA	NA	NA	NA	NA	MSV000089558_14211	-1.9422	0.511905	13	-3.79406	0.00223237	0.00551616
31503	1.42153	FALSE	443.352	5.24277	NA	NA	NA	NA	NA	NA	NA	MSV000089558_31503	-2.12832	0.53709	13	-3.96268	0.00162227	0.00449581
2832	1.42148	TRUE	209.103	0.310626	819	NA	NA	NA	NA	NA	NA	MSV000089558_2832	3.04716	0.777099	13	3.92119	0.00175444	0.00471856
37699	1.42101	FALSE	462.31	6.59068	NA	NA	NA	NA	NA	NA	NA	MSV000089558_37699	-1.51595	0.319907	13	-4.73873	0.000387208	0.00162982
28902	1.42066	FALSE	1177.89	4.75618	749	CCMSLIB00010217462	"Candidate Dihydroxylated bile acid (delta mass 784.5844; sirius atomic difference: 48C, 80H, 8O; buddy atomic difference: 55C, 76H, 3O)"	M+H	Dihydroxylated bile acid_undecylenoyl glycine [2M-3H2O+H]+	NA	NA	MSV000089558_28902	-1.38458	0.316077	5.96755	-4.38051	0.00472589	0.00954857
4665	1.42056	FALSE	237.087	0.387415	NA	NA	NA	NA	NA	NA	NA	MSV000089558_4665	-0.459032	0.126358	7.23406	-3.6328	0.00790642	0.0138508
17576	1.42049	TRUE	434.178	3.19362	681	NA	NA	NA	NA	NA	NA	MSV000089558_17576	1.43311	0.445293	5.74965	3.21835	0.0192937	0.0271226
25323	1.42035	FALSE	484.364	4.13582	1449	CCMSLIB00010225021	"Candidate Dihydroxylated bile acid (delta mass 91.0624; sirius atomic difference: 3C, 9H, 1N, 2O; buddy atomic difference: 3C, 9H, 1N, 2O)"	M+H	NA	NA	NA	MSV000089558_25323	-0.557825	0.150159	13	-3.71488	0.00259537	0.0061682
15424	1.4203	FALSE	286.238	2.9378	NA	NA	NA	NA	NA	NA	NA	MSV000089558_15424	-1.4951	0.384237	13	-3.89109	0.0018572	0.0048945
15922	1.42019	FALSE	371.242	3.03038	NA	NA	NA	NA	NA	NA	NA	MSV000089558_15922	-1.29496	0.314519	13	-4.11727	0.00121325	0.00363167
5314	1.41991	FALSE	253.155	0.465177	NA	NA	NA	NA	NA	NA	NA	MSV000089558_5314	-2.89279	0.524332	13	-5.5171	9.92255e-05	0.000663417
10188	1.41986	FALSE	357.188	2.00946	NA	NA	NA	NA	NA	NA	NA	MSV000089558_10188	-2.10916	0.570337	13	-3.69809	0.00267977	0.00629847
3571	1.41951	FALSE	145.134	0.30285	558	NA	NA	NA	NA	NA	NA	MSV000089558_3571	-2.44364	0.536145	13	-4.5578	0.000537441	0.00202794
26406	1.41937	FALSE	615.317	4.30814	905	NA	NA	NA	NA	NA	NA	MSV000089558_26406	-2.60351	0.511154	13	-5.09341	0.000206113	0.00106836
10578	1.41936	FALSE	336.239	2.11152	408	NA	NA	NA	NA	NA	NA	MSV000089558_10578	-1.35012	0.370954	13	-3.63959	0.0029963	0.00686688
14823	1.4189	FALSE	289.165	2.86599	NA	NA	NA	NA	NA	NA	NA	MSV000089558_14823	-0.628077	0.17755	6.89325	-3.53747	0.00974471	0.0162949
5008	1.41888	TRUE	397.209	0.485324	1219	NA	NA	NA	NA	NA	NA	MSV000089558_5008	1.7548	0.539719	6.55583	3.25132	0.0153808	0.0229577
10194	1.41853	FALSE	207.138	2.02123	188	NA	NA	NA	NA	NA	NA	MSV000089558_10194	-2.34117	0.510347	13	-4.5874	0.000509232	0.00195796
23239	1.41831	TRUE	490.375	3.97222	NA	NA	NA	NA	NA	NA	NA	MSV000089558_23239	1.91274	0.52156	13	3.66734	0.0028417	0.00659889
27850	1.41799	FALSE	375.219	4.53908	0	NA	NA	NA	NA	NA	NA	MSV000089558_27850	-1.61273	0.411937	13	-3.915	0.0017751	0.00474887
24233	1.41781	TRUE	556.314	4.08424	NA	NA	NA	NA	NA	NA	NA	MSV000089558_24233	0.698532	0.202322	7.05243	3.45258	0.0105303	0.017238
7429	1.41777	TRUE	360.132	0.785112	NA	NA	NA	NA	NA	NA	NA	MSV000089558_7429	0.726629	0.156105	13	4.65475	0.000450626	0.00180473
15885	1.41754	FALSE	414.285	3.0005	NA	NA	NA	NA	NA	NA	NA	MSV000089558_15885	-1.50183	0.36263	13	-4.14148	0.00115954	0.00352656
26857	1.41725	FALSE	235.206	4.42668	0	NA	NA	NA	NA	NA	NA	MSV000089558_26857	-1.35403	0.34171	13	-3.96253	0.00162271	0.00449581
31969	1.41699	TRUE	506.361	5.38875	167	NA	NA	NA	NA	NA	NA	MSV000089558_31969	1.00468	0.341656	6.97807	2.9406	0.0217721	0.0296139
38440	1.41699	FALSE	485.288	6.80105	534	NA	NA	NA	NA	NA	NA	MSV000089558_38440	-1.01838	0.362943	6.88831	-2.80591	0.0267399	0.0344785
18619	1.41634	TRUE	901.364	3.4661	NA	NA	NA	NA	NA	NA	NA	MSV000089558_18619	1.11775	0.387522	6.12881	2.88436	0.0272375	0.0349331
39614	1.4163	FALSE	461.363	6.91126	NA	NA	NA	NA	NA	NA	NA	MSV000089558_39614	-1.59376	0.29731	13	-5.36061	0.00012961	0.000787193
13360	1.41628	TRUE	319.129	2.59299	143	NA	NA	NA	NA	NA	NA	MSV000089558_13360	1.87214	0.486335	7.09062	3.8495	0.00614338	0.0115581
28860	1.41623	FALSE	410.327	4.77834	749	CCMSLIB00010235768	"Candidate Dihydroxylated bile acid (delta mass 17.0266; sirius atomic difference: 3H, 1N; buddy atomic difference: 3H, 1N)"	M+H	NA	NA	NA	MSV000089558_28860	-2.65064	0.479594	13	-5.52684	9.76005e-05	0.000656895
33593	1.41609	FALSE	445.332	5.72252	310	NA	NA	NA	NA	NA	NA	MSV000089558_33593	-2.89784	0.558704	13	-5.18672	0.000175093	0.00096492
30148	1.41558	FALSE	331.285	4.97362	484	NA	NA	NA	NA	NA	NA	MSV000089558_30148	-2.64593	0.529576	13	-4.99633	0.000244537	0.00119344
10210	1.41523	FALSE	231.113	2.00202	188	CCMSLIB00010117760	5470-37-1 CollisionEnergy:205060	M+H	NA	NA	NA	MSV000089558_10210	-0.406306	0.12918	6.90161	-3.14527	0.0165624	0.0243617
32102	1.41468	FALSE	481.294	5.38878	349	NA	NA	NA	NA	NA	NA	MSV000089558_32102	-2.3568	0.533107	13	-4.42088	0.000690608	0.00244616
14840	1.41445	FALSE	273.17	2.92014	158	NA	NA	NA	NA	NA	NA	MSV000089558_14840	-0.764996	0.222548	7.18661	-3.43744	0.0104405	0.0171118
17361	1.41444	FALSE	653.308	3.24881	NA	NA	NA	NA	NA	NA	NA	MSV000089558_17361	-1.86488	0.515865	13	-3.61504	0.00314021	0.00711207
18938	1.41388	FALSE	423.317	3.56093	NA	NA	NA	NA	NA	NA	NA	MSV000089558_18938	-0.628396	0.171542	7.2611	-3.66322	0.00753802	0.013391
14720	1.41369	TRUE	468.26	2.83986	30	NA	NA	NA	NA	NA	NA	MSV000089558_14720	1.41434	0.390296	7.30412	3.62376	0.00787329	0.0138047
26803	1.41344	FALSE	511.303	4.38157	NA	NA	NA	NA	NA	NA	NA	MSV000089558_26803	-1.15498	0.317288	13	-3.64017	0.00299302	0.00686325
26325	1.41336	FALSE	617.33	4.29842	413	NA	NA	NA	NA	NA	NA	MSV000089558_26325	-2.79486	0.541424	13	-5.16206	0.000182783	0.000991096
12421	1.41325	TRUE	277.119	2.43893	NA	NA	NA	NA	NA	NA	NA	MSV000089558_12421	2.06503	0.582902	6.85856	3.54267	0.00975832	0.0163042
34478	1.4131	FALSE	595.455	5.94297	134	NA	NA	NA	NA	NA	NA	MSV000089558_34478	-0.721767	0.196615	5.35041	-3.67096	0.0127959	0.0199911
8756	1.41305	TRUE	169.05	1.4083	NA	CCMSLIB00005464123	URATE	M+H	NA	NA	NA	MSV000089558_8756	1.40888	0.380918	13	3.69864	0.00267699	0.00629559
19977	1.41274	FALSE	589.302	3.60739	NA	NA	NA	NA	NA	NA	NA	MSV000089558_19977	-2.46466	0.519417	13	-4.74506	0.000382821	0.00161969
6372	1.41254	FALSE	271.082	0.598059	NA	NA	NA	NA	NA	NA	NA	MSV000089558_6372	-1.91546	0.409085	13	-4.6823	0.000428714	0.00175344
4038	1.41241	FALSE	215.103	0.328366	880	NA	NA	NA	NA	NA	NA	MSV000089558_4038	-0.271595	0.0852383	7.25946	-3.18631	0.0146281	0.0220704
35176	1.41233	FALSE	688.536	6.14135	NA	NA	NA	NA	NA	NA	NA	MSV000089558_35176	-1.97082	0.460027	13	-4.28414	0.000889032	0.0029332
17959	1.41217	TRUE	809.314	3.32629	342	NA	NA	NA	NA	NA	NA	MSV000089558_17959	1.8624	0.487712	13	3.81866	0.00213051	0.00536608
15928	1.41196	FALSE	360.148	3.02247	50	CCMSLIB00003139362	Spectral Match to Lactulose from NIST14	M+NH4	NA	NA	NA	MSV000089558_15928	-1.42932	0.458334	7.07281	-3.11852	0.0166566	0.0244581
32379	1.41194	TRUE	626.39	5.47473	NA	NA	NA	NA	NA	NA	NA	MSV000089558_32379	2.19759	0.432742	6.06856	5.07829	0.00219476	0.00545654
19385	1.4118	TRUE	513.337	3.55118	NA	NA	NA	NA	NA	NA	NA	MSV000089558_19385	2.31812	0.723671	6.26433	3.20327	0.0174523	0.0252665
31898	1.41159	FALSE	330.264	5.36285	NA	NA	NA	NA	NA	NA	NA	MSV000089558_31898	-2.00776	0.590905	7.23842	-3.39777	0.0109097	0.0177228
13143	1.41158	FALSE	246.17	2.58045	NA	NA	NA	NA	NA	NA	NA	MSV000089558_13143	-2.03541	0.532048	13	-3.82562	0.00210255	0.00531552
17195	1.41149	TRUE	851.386	3.2711	NA	NA	NA	NA	NA	NA	NA	MSV000089558_17195	2.0526	0.512969	13	4.00141	0.00150807	0.00425988
3477	1.41126	TRUE	441.176	0.30414	404	NA	NA	NA	NA	NA	NA	MSV000089558_3477	0.756333	0.162166	13	4.66394	0.000443188	0.00178784
37447	1.41113	FALSE	616.516	6.54357	180	NA	NA	NA	NA	NA	NA	MSV000089558_37447	-0.577987	0.141268	4.73799	-4.09143	0.0105562	0.0172525
12134	1.41087	FALSE	147.117	2.38293	788	NA	NA	NA	NA	NA	NA	MSV000089558_12134	-2.43431	0.465228	13	-5.23252	0.000161692	0.000916026
11498	1.41086	FALSE	355.15	2.34913	840	NA	NA	NA	NA	NA	NA	MSV000089558_11498	-1.70295	0.474616	13	-3.58806	0.00330651	0.00738125
29397	1.41077	TRUE	413.349	4.87281	NA	CCMSLIB00011435437	Arg-C16:0	M+H	NA	NA	NA	MSV000089558_29397	1.08734	0.371373	5.83236	2.92789	0.0272469	0.0349331
11892	1.41051	FALSE	571.348	2.34479	NA	NA	NA	NA	NA	NA	NA	MSV000089558_11892	-1.39638	0.330903	13	-4.21991	0.00100171	0.00316308
13042	1.41026	FALSE	270.207	2.53749	NA	NA	NA	NA	NA	NA	NA	MSV000089558_13042	-1.77889	0.520529	6.47175	-3.41747	0.0126117	0.0197347
11698	1.41013	FALSE	246.17	2.3733	788	NA	NA	NA	NA	NA	NA	MSV000089558_11698	-1.47233	0.2986	6.70524	-4.93077	0.00191581	0.00499348
28411	1.40997	FALSE	522.378	4.65599	NA	NA	NA	NA	NA	NA	Candidate Carnitine (delta mass 360.2659; sirius atomic difference: 23C, 36H, 3O; buddy atomic difference: 23C, 36H, 3O; putative explanation: CAR 23:4;O2)	MSV000089558_28411	-1.06296	0.204658	13	-5.19382	0.000172941	0.000956969
21468	1.40963	FALSE	421.305	3.76152	NA	NA	NA	NA	NA	NA	NA	MSV000089558_21468	-1.37006	0.377461	13	-3.62966	0.00305371	0.00696686
15090	1.40963	TRUE	206.081	2.8862	908	NA	NA	NA	NA	NA	NA	MSV000089558_15090	1.65312	0.410671	7.23398	4.02541	0.00469406	0.00949687
23499	1.40962	FALSE	420.229	4.0162	1041	NA	NA	NA	NA	NA	NA	MSV000089558_23499	-1.94724	0.487003	6.88206	-3.99841	0.00538464	0.0104716
3685	1.40945	TRUE	247.016	0.291673	NA	NA	NA	NA	NA	NA	NA	MSV000089558_3685	0.734963	0.253593	7.04057	2.89819	0.0228991	0.0306406
15782	1.40933	FALSE	714.441	2.97139	NA	NA	NA	NA	NA	NA	NA	MSV000089558_15782	-1.2757	0.353381	13	-3.60999	0.00317072	0.0071576
12384	1.40925	TRUE	270.166	2.43178	549	NA	NA	NA	NA	NA	NA	MSV000089558_12384	2.07299	0.662992	6.78793	3.12672	0.0173628	0.025191
13267	1.40925	TRUE	504.196	2.60349	559	NA	NA	NA	NA	NA	NA	MSV000089558_13267	1.91107	0.544823	5.11184	3.5077	0.01653	0.024323
28487	1.40917	FALSE	518.324	4.69756	0	CCMSLIB00010091589	PC(18:3/0:0); [M+H]+ C26H49N1O7P1	M+H	NA	NA	NA	MSV000089558_28487	-1.34065	0.329216	4.95018	-4.07226	0.00981488	0.0163649
10802	1.40908	FALSE	258.08	2.13111	NA	NA	NA	NA	NA	NA	NA	MSV000089558_10802	-2.14915	0.494716	13	-4.3442	0.000795473	0.00270413
31105	1.40904	TRUE	425.345	5.10676	NA	NA	NA	NA	NA	NA	NA	MSV000089558_31105	0.666238	0.22865	6.9675	2.91379	0.0226558	0.0304967
9253	1.40891	FALSE	251.103	1.79909	1002	NA	NA	NA	NA	NA	NA	MSV000089558_9253	-1.82304	0.393945	13	-4.62766	0.000473306	0.00185447
40197	1.40883	FALSE	454.343	6.96784	32	NA	NA	NA	NA	NA	NA	MSV000089558_40197	-1.9457	0.419109	13	-4.64246	0.000460772	0.00182907
37019	1.40883	FALSE	477.358	6.48432	663	NA	NA	NA	NA	NA	NA	MSV000089558_37019	-1.72095	0.313589	7.10366	-5.48792	0.000873733	0.0028993
31440	1.40876	FALSE	394.265	5.24201	863	NA	NA	NA	NA	NA	NA	MSV000089558_31440	-1.21352	0.339297	13	-3.57656	0.00338009	0.00749587
26024	1.40867	TRUE	410.238	4.24127	44	NA	NA	NA	NA	NA	NA	MSV000089558_26024	1.98791	0.618296	6.78328	3.21513	0.0154002	0.0229689
6873	1.4078	FALSE	122.097	0.681744	714	NA	NA	NA	NA	NA	NA	MSV000089558_6873	-1.21327	0.365541	6.04107	-3.3191	0.0158613	0.02351
12290	1.40745	FALSE	151.112	2.46853	788	NA	NA	NA	NA	NA	NA	MSV000089558_12290	-1.88006	0.396495	13	-4.74168	0.000385155	0.00162287
11478	1.40711	FALSE	343.131	2.27895	919	NA	NA	NA	NA	NA	NA	MSV000089558_11478	-1.55343	0.546456	6.52241	-2.84274	0.0269015	0.034638
16300	1.40541	TRUE	333.145	3.09367	700	NA	NA	NA	NA	NA	NA	MSV000089558_16300	1.90276	0.360284	6.95323	5.28128	0.00117126	0.00354886
14672	1.40503	FALSE	427.231	2.83928	NA	NA	NA	NA	NA	NA	NA	MSV000089558_14672	-1.68517	0.409319	13	-4.11701	0.00121385	0.00363167
26029	1.40466	TRUE	628.407	4.25205	NA	NA	NA	NA	NA	NA	NA	MSV000089558_26029	1.3994	0.463632	7.39876	3.01835	0.0181909	0.02601
5907	1.40465	FALSE	200.035	0.531144	728	NA	NA	NA	NA	NA	NA	MSV000089558_5907	-1.17884	0.301948	13	-3.90412	0.001812	0.00481256
18006	1.4041	TRUE	237.149	3.36296	NA	NA	NA	NA	NA	NA	NA	MSV000089558_18006	2.11649	0.362977	13	5.83092	5.86725e-05	0.00047466
12804	1.40404	TRUE	451.164	2.46816	1273	NA	NA	NA	NA	NA	NA	MSV000089558_12804	1.87543	0.458943	13	4.08641	0.00128547	0.00379264
25668	1.404	FALSE	497.324	4.19574	249	NA	NA	NA	NA	NA	NA	MSV000089558_25668	-1.32932	0.493659	7.1548	-2.69279	0.0303315	0.0379001
33853	1.40398	FALSE	471.309	5.76258	1001	NA	NA	NA	NA	NA	NA	MSV000089558_33853	-2.22613	0.491983	13	-4.52482	0.000570785	0.0021192
13181	1.40385	TRUE	591.325	2.56697	1256	NA	NA	NA	NA	NA	NA	MSV000089558_13181	1.04874	0.314299	6.96814	3.33674	0.0125589	0.0196826
33729	1.40367	TRUE	434.267	5.73566	NA	NA	NA	NA	NA	NA	NA	MSV000089558_33729	1.64293	0.496532	7.2009	3.30881	0.0124458	0.0195356
18886	1.40353	FALSE	246.17	3.48967	674	NA	NA	NA	NA	NA	NA	MSV000089558_18886	-1.4314	0.407852	6.83141	-3.50961	0.0102613	0.0169072
25894	1.40344	FALSE	441.337	4.21538	1053	NA	NA	NA	NA	NA	NA	MSV000089558_25894	-2.29648	0.48077	13	-4.77667	0.000361668	0.00156969
27803	1.40324	FALSE	310.274	4.53705	0	NA	NA	NA	NA	NA	NA	MSV000089558_27803	-2.78999	0.602999	13	-4.62686	0.000473997	0.00185447
12439	1.40259	FALSE	213.149	2.45341	434	NA	NA	NA	NA	NA	NA	MSV000089558_12439	-2.53976	0.523197	13	-4.85431	0.000314718	0.00141448
7145	1.40246	TRUE	298.141	0.74541	702	NA	NA	NA	NA	NA	NA	MSV000089558_7145	2.69281	0.788314	6.804	3.41591	0.0116969	0.0187086
4231	1.40236	TRUE	304.151	0.356405	819	NA	NA	NA	NA	NA	NA	MSV000089558_4231	0.757236	0.202358	13	3.74206	0.00246446	0.00594795
1922	1.40227	TRUE	203.15	0.242357	NA	NA	NA	NA	NA	NA	Candidate Carnitine (delta mass 41.0263; sirius atomic difference: 2C, 3H, 1N; buddy atomic difference: 2C, 3H, 1N; putative explanation: N/A)	MSV000089558_1922	0.59984	0.209015	6.62662	2.86984	0.0254707	0.0332031
3507	1.40191	FALSE	234.134	0.345416	987	NA	NA	NA	NA	NA	NA	MSV000089558_3507	-0.779016	0.232245	6.48085	-3.35428	0.0136596	0.0209531
18297	1.40186	TRUE	511.683	3.39111	NA	NA	NA	NA	NA	NA	NA	MSV000089558_18297	0.829831	0.235506	7.31836	3.52361	0.00900638	0.0152942
33562	1.40175	TRUE	631.382	5.72311	515	NA	NA	NA	NA	NA	NA	MSV000089558_33562	1.67002	0.353362	13	4.72611	0.000396114	0.00165014
21301	1.40169	FALSE	621.322	3.73151	NA	NA	NA	NA	NA	NA	NA	MSV000089558_21301	-1.41991	0.377224	7.02302	-3.76411	0.0069946	0.0126875
18445	1.40123	TRUE	449.2	3.42632	NA	NA	NA	NA	NA	NA	NA	MSV000089558_18445	1.60192	0.435624	13	3.6773	0.00278819	0.00649295
32679	1.4011	TRUE	601.335	5.53849	1281	NA	NA	NA	NA	NA	NA	MSV000089558_32679	1.43043	0.477321	6.59403	2.99679	0.0215081	0.029402
3029	1.401	FALSE	126.022	0.26507	1108	NA	NA	NA	NA	NA	NA	MSV000089558_3029	-2.84236	0.585734	13	-4.85264	0.000315657	0.00141556
33950	1.40097	TRUE	492.344	5.80185	NA	NA	NA	NA	NA	NA	NA	MSV000089558_33950	0.937685	0.278109	5.02606	3.37165	0.0196956	0.02751
9003	1.40095	TRUE	323.16	1.495	NA	NA	NA	NA	NA	NA	NA	MSV000089558_9003	0.831258	0.258773	6.88083	3.2123	0.015161	0.0226818
16324	1.40091	FALSE	391.267	3.07622	NA	NA	NA	NA	NA	NA	NA	MSV000089558_16324	-1.45835	0.392101	7.30777	-3.71934	0.00690746	0.0125746
25748	1.40087	TRUE	386.291	4.17877	415	NA	NA	NA	NA	NA	NA	MSV000089558_25748	0.808456	0.227306	13	3.55669	0.00351113	0.00768534
13415	1.40083	FALSE	390.285	2.61295	NA	NA	NA	NA	NA	NA	NA	MSV000089558_13415	-0.932071	0.163736	13	-5.69252	7.38471e-05	0.000549102
15843	1.40071	FALSE	295.097	3.01384	78	NA	NA	NA	NA	NA	NA	MSV000089558_15843	-1.87401	0.470648	6.9396	-3.98176	0.00540639	0.0105038
26306	1.40018	FALSE	595.349	4.29231	413	NA	NA	NA	NA	NA	NA	MSV000089558_26306	-3.36176	0.633269	13	-5.30858	0.000141753	0.000835849
42495	1.40015	FALSE	297.279	7.47158	NA	NA	NA	NA	NA	NA	NA	MSV000089558_42495	-1.15246	0.26796	13	-4.30087	0.000861879	0.00286938
2243	1.39987	FALSE	294.181	0.308471	558	NA	NA	NA	NA	NA	NA	MSV000089558_2243	-0.720785	0.204168	13	-3.53035	0.00369281	0.00797094
3211	1.39984	FALSE	162.076	0.284357	817	NA	NA	NA	NA	NA	NA	MSV000089558_3211	-1.07942	0.373056	7.1317	-2.89346	0.0227327	0.030508
27792	1.39979	FALSE	293.248	4.54948	0	CCMSLIB00003136996	Spectral Match to 9Z,11E,13E-Octadecatrienoic acid methyl ester from NIST14	M+H	NA	NA	NA	MSV000089558_27792	-3.50362	0.73818	13	-4.7463	0.000381969	0.00161969
18988	1.39968	FALSE	885.426	3.51827	739	NA	NA	NA	NA	NA	NA	MSV000089558_18988	-1.93511	0.386603	13	-5.00542	0.000240639	0.00118207
27697	1.39932	FALSE	689.555	4.50633	47	NA	NA	NA	NA	NA	NA	MSV000089558_27697	-0.94249	0.295479	6.9534	-3.1897	0.0154205	0.0229746
34910	1.39913	FALSE	377.267	6.09903	134	NA	NA	NA	NA	NA	NA	MSV000089558_34910	-1.61485	0.379396	13	-4.25637	0.000936052	0.0030194
28114	1.3991	TRUE	395.299	4.59235	1426	NA	NA	NA	NA	NA	NA	MSV000089558_28114	1.68859	0.449383	13	3.75757	0.00239277	0.00580959
36418	1.39907	FALSE	427.318	6.37759	27	NA	NA	NA	NA	NA	NA	MSV000089558_36418	-1.5544	0.428715	7.24255	-3.62571	0.00796687	0.0139145
27840	1.39878	FALSE	397.202	4.59124	0	NA	NA	NA	NA	NA	NA	MSV000089558_27840	-2.04147	0.503132	13	-4.05752	0.00135707	0.00393218
18432	1.39856	TRUE	472.327	3.42485	NA	NA	NA	NA	NA	NA	NA	MSV000089558_18432	2.03874	0.661822	6.00968	3.08049	0.0216045	0.0294976
43292	1.39785	TRUE	666.533	7.66498	NA	NA	NA	NA	NA	NA	NA	MSV000089558_43292	1.48041	0.479165	6.55218	3.08957	0.019112	0.0269553
4748	1.39749	TRUE	493.214	0.374167	NA	NA	NA	NA	NA	NA	NA	MSV000089558_4748	1.71288	0.6103	6.48499	2.80662	0.0284473	0.0361512
9131	1.39733	FALSE	323.174	1.72006	NA	NA	NA	NA	NA	NA	NA	MSV000089558_9131	-1.19448	0.281638	6.65543	-4.24119	0.0042991	0.00892703
9339	1.39732	FALSE	255.123	1.81823	NA	NA	NA	NA	NA	NA	NA	MSV000089558_9339	-1.35267	0.392714	7.0579	-3.44442	0.0106351	0.0173324
11602	1.39717	TRUE	265.118	2.29203	163	NA	NA	NA	NA	NA	NA	MSV000089558_11602	0.981446	0.21888	13	4.48394	0.000615116	0.00223379
27871	1.39699	FALSE	312.29	4.57082	195	NA	NA	NA	NA	NA	NA	MSV000089558_27871	-1.79599	0.487365	13	-3.68511	0.00274696	0.00642282
16035	1.39699	TRUE	424.152	3.01048	NA	NA	NA	NA	NA	NA	NA	MSV000089558_16035	2.324	0.598687	13	3.88182	0.00189009	0.00494351
13526	1.39686	FALSE	269.175	2.53304	NA	NA	NA	NA	NA	NA	NA	MSV000089558_13526	-1.02755	0.267242	13	-3.84501	0.00202662	0.00520157
17764	1.39658	FALSE	590.324	3.29657	312	NA	NA	NA	NA	NA	NA	MSV000089558_17764	-2.54041	0.516127	13	-4.92207	0.000278933	0.00128947
4263	1.39657	FALSE	172.097	0.342745	558	NA	NA	NA	NA	NA	NA	MSV000089558_4263	-1.64172	0.377914	13	-4.34416	0.000795529	0.00270413
14847	1.39655	FALSE	539.288	2.87181	843	NA	NA	NA	NA	NA	NA	MSV000089558_14847	-1.00649	0.309947	5.91077	-3.2473	0.0179033	0.0256896
8742	1.39617	FALSE	277.155	1.39896	NA	NA	NA	NA	NA	NA	NA	MSV000089558_8742	-1.38359	0.355583	13	-3.89105	0.00185737	0.0048945
14446	1.39603	FALSE	335.206	2.78849	364	NA	NA	NA	NA	NA	NA	MSV000089558_14446	-1.0167	0.333648	7.06401	-3.04722	0.0184499	0.0262596
22260	1.39594	FALSE	811.534	3.80511	162	NA	NA	NA	NA	NA	NA	MSV000089558_22260	-1.88327	0.544596	6.98194	-3.45811	0.0106176	0.0173259
28563	1.39594	TRUE	454.329	4.6922	NA	NA	NA	NA	NA	NA	NA	MSV000089558_28563	0.763835	0.261701	7.36506	2.91873	0.0211519	0.02903
39627	1.39565	FALSE	590.4	6.87797	NA	NA	NA	NA	NA	NA	NA	MSV000089558_39627	-1.38517	0.486373	7.22488	-2.84797	0.0239464	0.0317805
6034	1.39535	TRUE	494.188	0.551457	NA	NA	NA	NA	NA	NA	NA	MSV000089558_6034	0.670876	0.246262	7.03072	2.72424	0.0294591	0.0370759
28640	1.39497	TRUE	739.56	4.73365	411	NA	NA	NA	NA	NA	NA	MSV000089558_28640	0.954312	0.22597	13	4.22319	0.000995627	0.00314895
33757	1.39431	FALSE	427.321	5.72098	310	NA	NA	NA	NA	NA	NA	MSV000089558_33757	-2.1725	0.413297	13	-5.2565	0.000155105	0.000892462
12046	1.39427	FALSE	431.219	2.40421	NA	NA	NA	NA	NA	NA	NA	MSV000089558_12046	-1.31667	0.350718	6.32945	-3.75422	0.00857589	0.0147552
34103	1.39408	TRUE	636.447	5.88063	NA	NA	NA	NA	NA	NA	NA	MSV000089558_34103	2.3406	0.539778	6.29327	4.33623	0.00437934	0.00906338
16542	1.3939	FALSE	503.287	3.12058	202	NA	NA	NA	NA	NA	NA	MSV000089558_16542	-0.498276	0.140718	7.06664	-3.54096	0.00931174	0.0157401
4328	1.39372	FALSE	204.064	0.334006	NA	NA	NA	NA	NA	NA	NA	MSV000089558_4328	-0.916528	0.323852	7.30482	-2.83008	0.0243003	0.032091
33463	1.39364	FALSE	495.309	5.67816	17	NA	NA	NA	NA	NA	NA	MSV000089558_33463	-2.30113	0.481031	13	-4.78374	0.000357105	0.00155656
15912	1.39337	FALSE	179.12	3.02676	NA	NA	NA	NA	NA	NA	NA	MSV000089558_15912	-0.617877	0.232499	6.89207	-2.65754	0.0330509	0.0404724
1270	1.39311	FALSE	123.04	0.220345	458	NA	NA	NA	NA	NA	NA	MSV000089558_1270	-0.536578	0.178414	6.13678	-3.00749	0.0231292	0.0309077
8493	1.39299	TRUE	383.229	1.21147	NA	NA	NA	NA	NA	NA	NA	MSV000089558_8493	1.26734	0.360434	6.02444	3.51616	0.0124933	0.0195874
14425	1.39294	FALSE	488.24	2.78889	364	NA	NA	NA	NA	NA	NA	MSV000089558_14425	-1.48574	0.366012	13	-4.05926	0.00135265	0.00392783
21261	1.39278	FALSE	281.137	3.75249	263	NA	NA	NA	NA	NA	NA	MSV000089558_21261	-2.10477	0.706533	4.90574	-2.97902	0.0315719	0.0391503
14794	1.39258	FALSE	618.35	2.85972	NA	NA	NA	NA	NA	NA	NA	MSV000089558_14794	-1.62642	0.56846	7.18492	-2.8611	0.0236319	0.0314237
11362	1.39258	FALSE	721.401	2.25666	1063	NA	NA	NA	NA	NA	NA	MSV000089558_11362	-1.43757	0.412442	6.97865	-3.48551	0.0102399	0.0168788
33804	1.39223	TRUE	508.376	5.74532	NA	CCMSLIB00003138875	Spectral Match to 1-(1Z-Octadecenyl)-sn-glycero-3-phosphocholine from NIST14	M+H	NA	NA	NA	MSV000089558_33804	1.01599	0.382477	6.57164	2.65634	0.0346	0.0417025
14071	1.392	FALSE	299.161	2.71587	NA	NA	NA	NA	NA	NA	NA	MSV000089558_14071	-1.37648	0.453665	6.98347	-3.03413	0.0190582	0.0269077
31384	1.39193	TRUE	572.377	5.23537	NA	NA	NA	NA	NA	NA	NA	MSV000089558_31384	1.80253	0.46521	13	3.87465	0.00191592	0.00499348
5935	1.39161	TRUE	310.176	0.504437	705	NA	NA	NA	NA	NA	P_P_P (known structural isomers: 0; isobaric peaks in run: 1)	MSV000089558_5935	0.793538	0.227063	13	3.49479	0.00395331	0.0083811
34653	1.39103	TRUE	543.351	6.04381	NA	NA	NA	NA	NA	NA	NA	MSV000089558_34653	1.64959	0.43573	13	3.7858	0.00226772	0.00556272
11217	1.39081	FALSE	325.177	2.33315	NA	NA	NA	NA	NA	NA	NA	MSV000089558_11217	-0.73931	0.16084	13	-4.59656	0.000500821	0.00193304
13883	1.39055	TRUE	447.216	2.6825	NA	NA	NA	NA	NA	NA	NA	MSV000089558_13883	2.04922	0.560225	13	3.65785	0.00289365	0.00669252
12652	1.39038	FALSE	480.227	2.49511	377	NA	NA	NA	NA	NA	NA	MSV000089558_12652	-1.46278	0.556892	5.66996	-2.62669	0.0413824	0.0478946
13059	1.39002	FALSE	165.091	2.52371	903	NA	NA	NA	NA	NA	NA	MSV000089558_13059	-2.19431	0.473068	13	-4.63846	0.000464129	0.00183857
11989	1.38989	FALSE	538.222	2.35489	NA	NA	NA	NA	NA	NA	NA	MSV000089558_11989	-2.12674	0.485392	13	-4.38149	0.00074256	0.00258713
29591	1.38957	FALSE	466.334	4.89088	NA	CCMSLIB00010227403	"Candidate Dihydroxylated bile acid (delta mass 73.035; sirius atomic difference: 3C, 7H, 1N, -1O, 1S; buddy atomic difference: 3C, 7H, 1N, -1O, 1S)"	M+H	Dihydroxylated bile acid_2-aminophenol [M-H2O+H]+	NA	NA	MSV000089558_29591	-1.97133	0.400013	6.83266	-4.92816	0.00182025	0.00482813
18233	1.38909	FALSE	431.222	3.38905	244	NA	NA	NA	NA	NA	NA	MSV000089558_18233	-1.95739	0.480911	13	-4.07017	0.00132522	0.00386633
26163	1.389	FALSE	281.248	4.29233	579	CCMSLIB00005736064	Massbank:EQ331602 Linoleic acid|(9Z,12Z)-octadeca-9,12-dienoic acid	M+H	NA	NA	(R,Z)-12-hydroxyoctadec-9-enoic-acid (known structural isomers: 0; isobaric peaks in run: 9)	MSV000089558_26163	-2.50604	0.528966	13	-4.73762	0.000387982	0.00163112
40241	1.38899	FALSE	432.36	6.97113	32	NA	NA	NA	NA	NA	NA	MSV000089558_40241	-2.53681	0.49315	13	-5.14408	0.000188612	0.00100519
15539	1.38891	FALSE	631.383	2.95445	NA	NA	NA	NA	NA	NA	NA	MSV000089558_15539	-1.34744	0.474072	6.77639	-2.84227	0.0258391	0.0335101
13922	1.38881	TRUE	292.12	2.72464	NA	NA	NA	NA	NA	NA	NA	MSV000089558_13922	1.3043	0.457479	6.99446	2.85107	0.0246714	0.0324013
35755	1.38873	FALSE	347.199	6.23434	507	NA	NA	NA	NA	NA	NA	MSV000089558_35755	-1.03746	0.334889	6.43133	-3.09791	0.0193549	0.0271531
25669	1.38872	FALSE	407.28	4.16871	553	CCMSLIB00010237468	"Candidate Tetrahydroxylated bile acid (delta mass -18.0105; sirius atomic difference: -2H, -1O; buddy atomic difference: -2H, -1O; spectral library match to CCMSLIB00006581917, ""3alpha,7alpha-dihydroxy-12-oxo-5beta-cholanic acid"")"	M+H	NA	NA	NA	MSV000089558_25669	-2.52639	0.51483	7.33525	-4.90723	0.00152017	0.00428509
28810	1.38863	FALSE	329.269	4.77441	NA	CCMSLIB00003139686	Spectral Match to Monopalmitolein (9c) from NIST14	M+H	NA	NA	NA	MSV000089558_28810	-1.22521	0.402992	4.25243	-3.04028	0.035448	0.0424977
5764	1.38856	TRUE	507.209	0.491925	1207	NA	NA	NA	NA	NA	NA	MSV000089558_5764	1.15958	0.266643	13	4.34881	0.000788722	0.00269914
15304	1.38836	TRUE	491.149	2.92718	618	NA	NA	NA	NA	NA	NA	MSV000089558_15304	1.93844	0.463914	6.7533	4.17845	0.00448722	0.00922591
3361	1.38788	TRUE	133.061	0.283646	NA	NA	NA	NA	NA	NA	NA	MSV000089558_3361	1.69818	0.416581	13	4.07647	0.00130967	0.00384163
22049	1.38775	FALSE	439.32	3.7995	NA	NA	NA	NA	NA	NA	NA	MSV000089558_22049	-1.40609	0.362071	6.94768	-3.88347	0.00611455	0.0115253
25378	1.38771	TRUE	417.339	4.17279	220	NA	NA	NA	NA	NA	NA	MSV000089558_25378	1.71037	0.471781	13	3.62536	0.00307893	0.00700859
29091	1.3873	FALSE	410.318	4.82422	47	NA	NA	NA	NA	NA	NA	MSV000089558_29091	-2.24506	0.551246	7.17602	-4.07269	0.00449093	0.00922591
26026	1.38644	FALSE	501.319	4.25609	NA	NA	NA	NA	NA	NA	NA	MSV000089558_26026	-1.99351	0.573907	7.2935	-3.47358	0.00970513	0.0162623
25176	1.38643	FALSE	409.256	4.16028	381	CCMSLIB00010235921	"Candidate Trihydroxylated bile acid (delta mass -0.0378; buddy atomic difference: -1C, -4H, 1O)"	M+H	NA	NA	NA	MSV000089558_25176	-1.35918	0.38193	7.10817	-3.55872	0.00900358	0.0152942
13357	1.38632	TRUE	535.146	2.60348	NA	NA	NA	NA	NA	NA	NA	MSV000089558_13357	1.83323	0.489195	13	3.74744	0.00243932	0.00590487
35653	1.38622	FALSE	470.336	6.19559	482	NA	NA	NA	NA	NA	NA	MSV000089558_35653	-1.71216	0.358196	13	-4.77995	0.000359544	0.00156411
30849	1.3859	TRUE	574.314	5.10099	336	NA	NA	NA	NA	NA	NA	MSV000089558_30849	1.19128	0.304339	13	3.91434	0.00177733	0.00475168
42156	1.38582	TRUE	682.561	7.35478	NA	NA	NA	NA	NA	NA	NA	MSV000089558_42156	1.93516	0.509055	13	3.80147	0.00220117	0.0054599
28153	1.38573	FALSE	406.296	4.59604	0	CCMSLIB00010238071	"Candidate Trihydroxylated bile acid (delta mass -2.996; sirius atomic difference: -1H, 1N, -1O; buddy atomic difference: -1H, 1N, -1O)"	M+H	NA	NA	NA	MSV000089558_28153	-2.62146	0.47096	13	-5.56621	9.13096e-05	0.00063571
12147	1.38572	TRUE	364.185	2.37466	722	NA	NA	NA	NA	NA	NA	MSV000089558_12147	1.7553	0.538192	7.34022	3.26148	0.0129495	0.0201542
6860	1.38571	FALSE	222.113	0.722429	NA	NA	NA	NA	NA	NA	NA	MSV000089558_6860	-2.83034	0.71307	13	-3.96923	0.00160233	0.00446071
32969	1.38561	TRUE	574.387	5.55585	NA	NA	NA	NA	NA	NA	NA	MSV000089558_32969	1.02785	0.288889	13	3.55793	0.00350281	0.00767128
22397	1.3854	TRUE	314.269	3.79282	NA	NA	NA	NA	NA	NA	NA	MSV000089558_22397	0.977897	0.26447	6.4578	3.69758	0.00886826	0.0151104
33613	1.38511	FALSE	462.357	5.74479	310	NA	NA	NA	NA	NA	NA	MSV000089558_33613	-2.2778	0.428688	13	-5.31343	0.000140571	0.000834988
12456	1.38438	FALSE	337.213	2.4634	434	NA	NA	NA	NA	NA	NA	MSV000089558_12456	-1.75105	0.398157	13	-4.3979	0.00072044	0.00253187
3953	1.3843	FALSE	231.145	0.305502	NA	NA	NA	NA	NA	NA	NA	MSV000089558_3953	-0.730747	0.210861	13	-3.46553	0.00418159	0.00871884
39815	1.38359	FALSE	645.469	6.88923	NA	NA	NA	NA	NA	NA	NA	MSV000089558_39815	-1.73521	0.515491	7.05949	-3.36613	0.0118334	0.0188374
33751	1.38354	FALSE	669.555	5.7389	487	NA	NA	NA	NA	NA	NA	MSV000089558_33751	-1.27148	0.386064	7.03712	-3.29345	0.0131398	0.0203642
13126	1.38349	FALSE	323.161	2.55624	251	NA	NA	NA	NA	NA	NA	MSV000089558_13126	-2.14272	0.516629	13	-4.14751	0.00114655	0.00349759
17417	1.38269	FALSE	607.299	3.22436	598	NA	NA	NA	NA	NA	NA	MSV000089558_17417	-1.73143	0.481808	13	-3.59361	0.00327162	0.00731144
8536	1.38257	TRUE	405.212	1.23015	NA	NA	NA	NA	NA	NA	NA	MSV000089558_8536	1.76953	0.610496	6.47925	2.89852	0.0251037	0.0327987
28287	1.38227	FALSE	504.371	4.61694	NA	NA	NA	NA	NA	NA	NA	MSV000089558_28287	-1.42061	0.413697	7.24662	-3.43394	0.0103573	0.0170098
11799	1.38225	TRUE	608.116	2.3122	NA	NA	NA	NA	NA	NA	NA	MSV000089558_11799	0.827012	0.296792	7.20362	2.78651	0.0262725	0.0339745
27930	1.38224	FALSE	503.371	4.56209	NA	NA	NA	NA	NA	NA	NA	MSV000089558_27930	-1.28943	0.371055	13	-3.47502	0.00410612	0.00860086
[truncated: 1,534 more rows]

## Sheet: Supplementary Table 6
ID	comp1	GroupContrib	mz	RT	Corr_ID	SpectrumID	Compound_Name	Adduct	rev_cosine	ba_lib	syn_lib	dataset	estimate	std_error	df	t_value	p_value	p_adj
11803	2.26312	TRUE	565.155	2.46013	947	CCMSLIB00012437313	Corymboside	[M+H]+	NA	NA	NA	MSV000092652_11803	2.81457	0.540642	17	5.20597	7.13774e-05	0.00237813
11312	2.24543	FALSE	381.19	2.37945	812	NA	NA	NA	NA	NA	NA	MSV000092652_11312	-1.8102	0.33268	17	-5.44127	4.40014e-05	0.0017551
499	2.24412	TRUE	251.16	0.231477	761	NA	NA	NA	NA	NA	NA	MSV000092652_499	3.64684	0.625786	17	5.82761	2.01796e-05	0.00114303
23162	2.23407	TRUE	410.29	4.21607	516	NA	NA	NA	NA	NA	Candidate Carnitine (delta mass 248.1772; sirius atomic difference: 12C, 20H, 6N; buddy atomic difference: 16C, 24H, 2O; putative explanation: CAR 16:3;O)	MSV000092652_23162	4.77502	0.876365	17	5.44866	4.33429e-05	0.0017551
3393	2.22998	TRUE	229.155	0.372076	NA	NA	NA	NA	NA	NA	NA	MSV000092652_3393	3.99178	0.819902	17	4.86861	0.000144379	0.00327105
18634	2.22819	TRUE	460.29	3.39616	NA	CCMSLIB00010011039	Glu-C22:5	M+H	NA	NA	NA	MSV000092652_18634	3.89513	0.615859	17	6.3247	7.61597e-06	0.000748488
4350	2.2249	FALSE	327.192	0.488187	NA	NA	NA	NA	NA	NA	NA	MSV000092652_4350	-3.03876	0.500432	8	-6.07227	0.000298465	0.00477544
11707	2.22171	FALSE	135.117	2.45047	NA	CCMSLIB00003138499	Adamantylidene	M+H	NA	NA	NA	MSV000092652_11707	-3.30357	0.349898	8.00015	-9.44151	1.30126e-05	0.000941074
3606	2.21817	TRUE	381.187	0.428284	NA	NA	NA	NA	NA	NA	NA	MSV000092652_3606	4.00722	0.644159	17	6.22085	9.31e-06	0.000823935
3204	2.21592	TRUE	422.214	0.381268	NA	NA	NA	NA	NA	NA	NA	MSV000092652_3204	3.43422	0.573093	17	5.99242	1.45554e-05	0.000958627
3359	2.21561	TRUE	241.155	0.362958	NA	CCMSLIB00008851523	N,N-dimethyl-proline-proline betaine	M+H	NA	NA	NA	MSV000092652_3359	2.93013	0.59105	17	4.9575	0.000119781	0.00300194
6685	2.21524	TRUE	474.174	1.13167	NA	NA	NA	NA	NA	NA	NA	MSV000092652_6685	1.71676	0.319305	17	5.37656	5.02305e-05	0.00192225
9475	2.21427	TRUE	407.239	2.14621	290	NA	NA	NA	NA	NA	NA	MSV000092652_9475	3.61369	0.849661	17	4.2531	0.000536528	0.0063398
22238	2.21405	TRUE	384.275	3.94349	NA	NA	NA	NA	NA	NA	Candidate Carnitine (delta mass 222.162 putative explanation: CAR 14:2;O)	MSV000092652_22238	3.96682	0.495424	17	8.00691	3.6073e-07	0.000262601
5509	2.21233	TRUE	307.165	0.728694	NA	CCMSLIB00012433879	MEGxp0_000697	[M+H]+	NA	NA	NA	MSV000092652_5509	3.85452	0.765229	17	5.03708	0.000101405	0.00273505
19471	2.21142	FALSE	377.198	3.56243	402	NA	NA	NA	NA	NA	NA	MSV000092652_19471	-2.24036	0.410593	8	-5.45641	0.000604096	0.006631
3316	2.20276	TRUE	195.076	0.372081	NA	NA	NA	NA	NA	NA	NA	MSV000092652_3316	2.66508	0.310633	17	8.57951	1.39064e-07	0.000254724
22684	2.19931	TRUE	342.264	4.09048	NA	NA	NA	NA	NA	NA	Candidate Carnitine (delta mass 180.1514; sirius atomic difference: 12C, 20H, 1O; buddy atomic difference: 12C, 20H, 1O; putative explanation: CAR 12:1)	MSV000092652_22684	3.60407	0.589683	17	6.11188	1.15121e-05	0.000941074
18826	2.19794	TRUE	400.271	3.40028	63	NA	NA	NA	NA	NA	Candidate Carnitine (delta mass 238.1565 putative explanation: CAR 14:2;O2)	MSV000092652_18826	3.57359	0.794027	17	4.5006	0.000315349	0.00488016
21654	2.19772	TRUE	382.26	3.82533	303	NA	NA	NA	NA	NA	NA	MSV000092652_21654	3.25156	0.704586	17	4.61485	0.000247119	0.00424145
11145	2.19614	TRUE	358.197	2.33752	NA	NA	NA	NA	NA	NA	NA	MSV000092652_11145	2.99979	0.426391	17	7.0353	2.00436e-06	0.000505306
23386	2.19579	TRUE	442.353	4.27573	351	NA	NA	NA	NA	NA	NA	MSV000092652_23386	2.40321	0.571791	17	4.20296	0.000597789	0.00662284
12325	2.1939	TRUE	475.209	2.44349	NA	NA	NA	NA	NA	NA	NA	MSV000092652_12325	2.52388	0.324791	7.99999	7.7708	5.37997e-05	0.00197871
19286	2.19373	TRUE	475.304	3.54773	163	NA	NA	NA	NA	NA	NA	MSV000092652_19286	3.3381	0.490991	17	6.7987	3.10231e-06	0.000585179
21957	2.19326	TRUE	466.317	3.92101	NA	NA	NA	NA	NA	NA	Candidate Carnitine (delta mass 304.2039 putative explanation: CAR 19:4;O2)	MSV000092652_21957	1.9045	0.674995	17	2.8215	0.0117605	0.0350019
19854	2.19181	TRUE	438.285	3.57766	862	NA	NA	NA	NA	NA	Candidate Carnitine (delta mass 276.1724; sirius atomic difference: 17C, 24H, 3O; buddy atomic difference: 17C, 24H, 3O; putative explanation: CAR 17:4;O2)	MSV000092652_19854	3.21565	0.642616	17	5.004	0.000108664	0.00280216
17379	2.18696	TRUE	410.252	3.25039	208	NA	NA	NA	NA	NA	NA	MSV000092652_17379	3.55771	0.69669	17	5.1066	8.77251e-05	0.00248437
20405	2.18656	TRUE	400.27	3.57552	NA	NA	NA	NA	NA	NA	Candidate Carnitine (delta mass 238.1565 putative explanation: CAR 14:2;O2)	MSV000092652_20405	4.03409	0.81796	17	4.93189	0.000126391	0.00304848
1179	2.18586	TRUE	222.02	0.247459	546	NA	NA	NA	NA	NA	NA	MSV000092652_1179	3.16408	0.475847	17	6.64936	4.10339e-06	0.000585179
16446	2.18512	TRUE	362.218	3.10759	408	NA	NA	NA	NA	NA	NA	MSV000092652_16446	3.77921	0.80694	17	4.68339	0.000213608	0.00392816
3520	2.18375	FALSE	313.176	0.39591	NA	NA	NA	NA	NA	NA	NA	MSV000092652_3520	-3.05234	0.48669	8	-6.27163	0.000240023	0.00422203
3619	2.17854	TRUE	254.161	0.406592	NA	NA	NA	NA	NA	NA	NA	MSV000092652_3619	3.85836	0.50754	17	7.60208	7.25921e-07	0.000293687
1461	2.17722	TRUE	274.14	0.259803	761	NA	NA	NA	NA	NA	NA	MSV000092652_1461	1.79818	0.598505	17	3.00446	0.00797851	0.028266
21998	2.17714	TRUE	414.321	3.93838	NA	NA	NA	NA	NA	NA	Candidate Carnitine (delta mass 252.2247; sirius atomic difference: 20C, 28H, -1O; buddy atomic difference: 20C, 28H, -1O; putative explanation: N/A)	MSV000092652_21998	4.28369	0.602383	17	7.11123	1.74498e-06	0.000505306
16735	2.17658	TRUE	667.287	3.18163	NA	NA	NA	NA	NA	NA	NA	MSV000092652_16735	2.97393	0.378353	17	7.86019	4.63631e-07	0.000262601
2880	2.17605	TRUE	274.092	0.331591	255	NA	NA	NA	NA	NA	NA	MSV000092652_2880	1.7181	0.439297	17	3.91102	0.0011245	0.00973877
2073	2.17415	TRUE	184.064	0.27216	NA	NA	NA	NA	NA	NA	NA	MSV000092652_2073	2.15558	0.489093	17	4.4073	0.000385106	0.00534263
21994	2.17283	TRUE	460.244	3.9232	NA	NA	NA	NA	NA	NA	NA	MSV000092652_21994	2.18988	0.333533	17	6.56571	4.80556e-06	0.000585179
7158	2.17141	TRUE	323.16	1.4988	NA	NA	NA	NA	NA	NA	NA	MSV000092652_7158	3.38458	0.560553	8	6.03794	0.000310034	0.00484993
3369	2.16751	TRUE	230.159	0.37918	NA	NA	NA	NA	NA	NA	NA	MSV000092652_3369	3.73949	0.667851	17	5.59929	3.19161e-05	0.00146119
24387	2.16743	TRUE	444.332	4.50798	NA	NA	NA	NA	NA	NA	Carnitine_Isoamyl alcohol_dodecanedioic acid (known structural isomers: 1; isobaric peaks in run: 1)	MSV000092652_24387	1.94029	0.379385	17	5.11431	8.6329e-05	0.00247404
1877	2.16633	TRUE	131.118	0.271235	924	NA	NA	NA	NA	NA	NA	MSV000092652_1877	2.6273	0.683677	7.99972	3.84289	0.00492725	0.0218296
2077	2.16314	TRUE	224.113	0.280782	NA	NA	NA	NA	NA	NA	NA	MSV000092652_2077	1.98734	0.417441	17	4.76078	0.000181289	0.00362392
22257	2.15979	TRUE	416.3	3.97434	NA	NA	NA	NA	NA	NA	NA	MSV000092652_22257	3.70522	0.46789	17	7.91899	4.19127e-07	0.000262601
4972	2.15826	TRUE	395.203	0.547486	NA	NA	NA	NA	NA	NA	NA	MSV000092652_4972	1.48151	0.508658	7.99999	2.91259	0.0195116	0.0460474
22079	2.15729	TRUE	414.285	3.93843	NA	NA	NA	NA	NA	NA	NA	MSV000092652_22079	3.76493	0.740763	17	5.0825	9.22396e-05	0.00253614
3252	2.15553	TRUE	294.155	0.361267	447	NA	NA	NA	NA	NA	NA	MSV000092652_3252	2.64711	0.868745	17	3.04705	0.00728507	0.0267797
9774	2.15548	TRUE	318.191	2.24989	NA	NA	NA	NA	NA	NA	Candidate Carnitine (delta mass 156.0787; sirius atomic difference: 8C, 12H, 3O; buddy atomic difference: 8C, 12H, 3O; putative explanation: CAR 8:1;O2)	MSV000092652_9774	2.1557	0.598411	17	3.60237	0.00219757	0.0141228
12076	2.14957	TRUE	335.172	2.5111	537	NA	NA	NA	NA	NA	NA	MSV000092652_12076	1.96366	0.486151	17	4.0392	0.000851723	0.00818406
11338	2.14759	TRUE	539.323	2.37673	122	NA	NA	NA	NA	NA	NA	MSV000092652_11338	3.102	0.691878	17	4.48344	0.000327135	0.00494511
19245	2.14527	TRUE	614.286	3.46844	NA	NA	NA	NA	NA	NA	NA	MSV000092652_19245	3.5932	0.511819	17	7.02045	2.05959e-06	0.000505306
23088	2.14468	TRUE	457.333	4.18185	476	NA	NA	NA	NA	NA	NA	MSV000092652_23088	3.56554	0.564042	17	6.3214	7.6646e-06	0.000748488
20431	2.14409	TRUE	541.347	3.66792	NA	NA	NA	NA	NA	NA	NA	MSV000092652_20431	2.02928	0.351545	17	5.77245	2.25295e-05	0.00120983
22807	2.14373	TRUE	387.294	4.14942	829	NA	NA	NA	NA	NA	NA	MSV000092652_22807	2.9291	0.585442	17	5.00323	0.000108841	0.00280216
3287	2.14313	TRUE	377.192	0.462018	NA	NA	NA	NA	NA	NA	NA	MSV000092652_3287	2.28152	0.379385	17	6.01375	1.39566e-05	0.000941074
9894	2.14249	FALSE	335.161	2.20875	NA	NA	NA	NA	NA	NA	NA	MSV000092652_9894	-2.50668	0.396169	17	-6.3273	7.57799e-06	0.000748488
11663	2.14059	TRUE	276.158	2.43477	NA	NA	NA	NA	NA	NA	NA	MSV000092652_11663	1.69552	0.465297	17	3.64394	0.00200795	0.0135317
16659	2.13842	TRUE	611.267	3.19837	NA	CCMSLIB00010221059	"Candidate Trihydroxylated bile acid (delta mass 201.9721; sirius atomic difference: 3C, 2H, 6N, 1O, 2S)"	M+H	NA	NA	NA	MSV000092652_16659	3.9322	0.513871	17	7.65212	6.65025e-07	0.000293687
23407	2.13362	TRUE	443.354	4.27931	351	NA	NA	NA	NA	NA	NA	MSV000092652_23407	2.29335	0.619478	17	3.70207	0.00176986	0.012562
11032	2.13302	TRUE	378.213	2.33502	543	NA	NA	NA	NA	NA	NA	MSV000092652_11032	2.77682	0.465931	17	5.95973	1.55255e-05	0.000966122
23072	2.13247	TRUE	456.332	4.20106	476	NA	NA	NA	NA	NA	Candidate Carnitine (delta mass 294.219 putative explanation: CAR 18:2;O2)	MSV000092652_23072	3.35714	0.783866	17	4.2828	0.000503269	0.00609085
17598	2.13227	TRUE	695.379	3.24589	16	CCMSLIB00010219568	"Candidate Trihydroxylated bile acid (delta mass 286.0832; sirius atomic difference: 12C, 10H, 6N, 3O; buddy atomic difference: 17C, 10H, 4N, 1O)"	M+H	Trihydroxylated bile acid_verrucarol [M+K]+	NA	NA	MSV000092652_17598	2.01022	0.408124	17	4.92551	0.000128096	0.00304848
5506	2.13184	TRUE	295.165	0.724917	872	NA	NA	NA	NA	NA	NA	MSV000092652_5506	2.50538	0.471062	8	5.31856	0.000712268	0.0074709
15284	2.13179	TRUE	717.238	2.93776	10	NA	NA	NA	NA	NA	NA	MSV000092652_15284	4.45814	0.830188	17	5.37003	5.0907e-05	0.00192225
15796	2.13053	TRUE	286.201	3.00275	NA	NA	NA	NA	NA	NA	Candidate Carnitine (delta mass 124.0887; sirius atomic difference: 8C, 12H, 1O; buddy atomic difference: 8C, 12H, 1O; putative explanation: CAR 8:1)	MSV000092652_15796	2.82921	0.574049	17	4.92853	0.000127288	0.00304848
20402	2.1303	TRUE	403.287	3.69146	195	NA	NA	NA	NA	NA	NA	MSV000092652_20402	2.60144	0.561727	17	4.63114	0.000238697	0.00422203
24958	2.12844	TRUE	470.348	4.68719	NA	NA	NA	NA	NA	NA	NA	MSV000092652_24958	4.00323	0.665381	17	6.01645	1.38826e-05	0.000941074
3421	2.12799	TRUE	300.144	0.373644	447	NA	NA	NA	NA	NA	NA	MSV000092652_3421	1.70947	0.39542	17	4.32317	0.000461394	0.00590702
11001	2.12777	TRUE	325.14	2.3571	NA	NA	NA	NA	NA	NA	NA	MSV000092652_11001	2.992	0.453519	17	6.5973	4.52674e-06	0.000585179
5756	2.12389	TRUE	393.224	0.96228	NA	NA	NA	NA	NA	NA	NA	MSV000092652_5756	3.22593	0.632932	8	5.0968	0.000933535	0.00863018
3349	2.12359	FALSE	265.156	0.46479	NA	NA	NA	NA	NA	NA	NA	MSV000092652_3349	-2.34444	0.589338	17	-3.9781	0.000972273	0.00885362
4463	2.12305	TRUE	328.139	0.493606	332	NA	NA	NA	NA	NA	NA	MSV000092652_4463	2.36578	0.720787	17	3.28222	0.00439555	0.0205977
25118	2.12266	TRUE	727.511	4.71652	NA	NA	NA	NA	NA	NA	NA	MSV000092652_25118	1.81197	0.180417	8	10.0432	8.21936e-06	0.000771587
2936	2.12262	FALSE	226.107	0.344529	NA	NA	NA	NA	NA	NA	NA	MSV000092652_2936	-1.51435	0.356258	8	-4.25071	0.00279645	0.0161954
3661	2.11996	TRUE	275.124	0.378755	NA	NA	NA	NA	NA	NA	NA	MSV000092652_3661	2.31965	0.450415	17	5.15004	8.01523e-05	0.00247404
8073	2.11961	TRUE	427.208	1.86464	NA	NA	NA	NA	NA	NA	NA	MSV000092652_8073	3.78294	0.529334	17	7.1466	1.63634e-06	0.000505306
6765	2.1196	TRUE	323.16	1.25055	NA	NA	NA	NA	NA	NA	NA	MSV000092652_6765	3.97516	0.671281	17	5.92176	1.67367e-05	0.00100847
16294	2.1185	TRUE	505.265	3.08775	835	NA	NA	NA	NA	NA	NA	MSV000092652_16294	1.67899	0.379195	8	4.42778	0.00220351	0.0141228
16431	2.11643	TRUE	363.219	3.14276	408	NA	NA	NA	NA	NA	NA	MSV000092652_16431	3.16371	0.620533	17	5.09837	8.92405e-05	0.00250227
19879	2.11529	TRUE	439.287	3.55316	862	NA	NA	NA	NA	NA	NA	MSV000092652_19879	2.81543	0.562606	17	5.00427	0.000108605	0.00280216
24714	2.11484	TRUE	414.322	4.57092	945	NA	NA	NA	NA	NA	NA	MSV000092652_24714	3.2254	0.48301	17	6.67772	3.89024e-06	0.000585179
21164	2.1135	TRUE	458.347	3.7837	784	NA	NA	NA	NA	NA	NA	MSV000092652_21164	1.97003	0.405674	17	4.8562	0.000148204	0.00330474
10017	2.11184	TRUE	337.188	2.16908	73	NA	NA	NA	NA	NA	NA	MSV000092652_10017	2.23034	0.525758	17	4.24214	0.000549345	0.0063398
21681	2.11002	TRUE	428.3	3.80448	303	NA	NA	NA	NA	NA	NA	MSV000092652_21681	4.08847	0.698143	8	5.85621	0.000380094	0.00534263
15404	2.10834	TRUE	673.248	2.95336	NA	NA	NA	NA	NA	NA	NA	MSV000092652_15404	2.86365	0.573666	17	4.99185	0.000111464	0.00284384
2879	2.10756	TRUE	235.119	0.348933	NA	NA	NA	NA	NA	NA	NA	MSV000092652_2879	2.75799	0.627127	8	4.39781	0.00229345	0.0144979
21751	2.10234	TRUE	553.298	3.83566	NA	NA	NA	NA	NA	NA	Candidate Carnitine with acetylcysteine substitution (delta mass 391.1818 putative explanation: N/A)	MSV000092652_21751	2.74279	0.607602	17	4.51412	0.000306359	0.00484697
2862	2.10204	TRUE	312.111	0.353053	276	NA	NA	NA	NA	NA	NA	MSV000092652_2862	3.31109	0.549988	17	6.02029	1.37781e-05	0.000941074
15638	2.09915	TRUE	435.165	2.99414	381	NA	NA	NA	NA	NA	NA	MSV000092652_15638	2.3171	0.488806	17	4.74033	0.00018931	0.00364711
11756	2.09615	FALSE	350.16	2.46314	204	NA	NA	NA	NA	NA	NA	MSV000092652_11756	-2.20973	0.377506	17	-5.85348	1.91662e-05	0.00113081
22008	2.09574	TRUE	429.301	3.9585	303	NA	NA	NA	NA	NA	NA	MSV000092652_22008	2.67062	0.477054	17	5.59815	3.19893e-05	0.00146119
13417	2.09374	TRUE	468.251	2.6733	43	NA	NA	NA	NA	NA	NA	MSV000092652_13417	3.56546	0.750653	17	4.74981	0.000185547	0.00362392
4619	2.09271	TRUE	441.187	0.512017	NA	NA	NA	NA	NA	NA	NA	MSV000092652_4619	2.57258	0.626445	17	4.10664	0.000736079	0.00766389
13582	2.0889	FALSE	380.135	2.69377	NA	NA	NA	NA	NA	NA	NA	MSV000092652_13582	-2.11149	0.386662	8	-5.46081	0.000600954	0.00662284
15746	2.0866	FALSE	353.1	2.99717	234	NA	NA	NA	NA	NA	NA	MSV000092652_15746	-1.79367	0.452933	8	-3.96012	0.00417635	0.0202352
22489	2.08252	TRUE	555.314	4.05625	NA	NA	NA	NA	NA	NA	Candidate Carnitine with acetylcysteine substitution (delta mass 393.1976 putative explanation: N/A)	MSV000092652_22489	2.47983	0.378295	17	6.55529	4.90142e-06	0.000585179
11810	2.08016	FALSE	231.16	2.51205	639	NA	NA	NA	NA	NA	NA	MSV000092652_11810	-2.10289	0.300444	17	-6.99928	2.14113e-06	0.000505306
6324	2.08016	TRUE	304.175	0.998064	NA	NA	NA	NA	NA	NA	NA	MSV000092652_6324	3.02168	0.585668	17	5.15938	7.86134e-05	0.00247404
7537	2.07943	TRUE	246.17	1.75468	NA	CCMSLIB00005885057	Isovalerylcarnitine - 40.00 eV	M+H	NA	NA	Candidate Carnitine (delta mass 84.0584; sirius atomic difference: 5C, 8H, 1O; buddy atomic difference: 5C, 8H, 1O; putative explanation: CAR 5:0)	MSV000092652_7537	4.1722	0.735408	17	5.67332	2.74877e-05	0.00134216
14215	2.0783	TRUE	592.303	2.7636	951	NA	NA	NA	NA	NA	NA	MSV000092652_14215	2.30214	0.340817	17	6.75477	3.36724e-06	0.000585179
16792	2.07706	TRUE	490.338	3.16726	977	NA	NA	NA	NA	NA	NA	MSV000092652_16792	1.67951	0.359527	17	4.67144	0.000219096	0.00397744
24525	2.07689	TRUE	288.29	4.48903	NA	NA	NA	NA	NA	NA	NA	MSV000092652_24525	3.07609	0.421438	7.98903	7.29904	8.45515e-05	0.00247404
4847	2.07334	TRUE	227.103	0.523118	NA	CCMSLIB00003139627	Spectral Match to PyroGlu-Pro from NIST14	M+H	NA	NA	NA	MSV000092652_4847	2.2785	0.693445	17	3.28577	0.00436202	0.020557
15206	2.07182	TRUE	532.295	2.92267	280	CCMSLIB00010222748	"Candidate Tetrahydroxylated bile acid (delta mass 107.0057; sirius atomic difference: 2C, 5H, 1N, 2O, 1S; buddy atomic difference: 11C, -3H, 3N, -4O)"	M+H	Tetrahydroxylated bile acid_4-methyl-5-thiazoleethanol [M-H2O+H]+	NA	NA	MSV000092652_15206	2.06009	0.360771	17	5.71024	2.55212e-05	0.00128039
19848	2.06957	TRUE	314.233	3.58445	NA	NA	NA	NA	NA	NA	Candidate Carnitine (delta mass 152.1193; sirius atomic difference: 10C, 16H, 1O; buddy atomic difference: 10C, 16H, 1O; putative explanation: CAR 10:1)	MSV000092652_19848	3.02499	0.603339	17	5.01374	0.000106474	0.00280216
11890	2.06906	TRUE	305.161	2.46248	118	NA	NA	NA	NA	NA	NA	MSV000092652_11890	2.63607	0.540152	17	4.88024	0.000140888	0.00324387
4724	2.06839	TRUE	249.086	0.500555	NA	NA	NA	NA	NA	NA	NA	MSV000092652_4724	2.9207	0.685864	17	4.25842	0.000530408	0.0063398
9481	2.06827	FALSE	385.176	2.11622	376	NA	NA	NA	NA	NA	NA	MSV000092652_9481	-1.14231	0.311111	8	-3.67173	0.00629378	0.0251054
15741	2.06791	FALSE	313.107	3.00777	234	NA	NA	NA	NA	NA	NA	MSV000092652_15741	-1.81731	0.492135	8	-3.6927	0.00610644	0.0247402
18141	2.06756	TRUE	425.209	3.34493	736	NA	NA	NA	NA	NA	NA	MSV000092652_18141	2.48515	0.520639	17	4.77327	0.000176559	0.00359723
5654	2.06749	TRUE	270.193	0.809126	58	NA	NA	NA	NA	NA	NA	MSV000092652_5654	2.49722	0.488364	17	5.11343	8.64865e-05	0.00247404
20689	2.06659	FALSE	396.273	3.70538	NA	NA	NA	NA	NA	NA	NA	MSV000092652_20689	-2.72907	0.606863	7.99997	-4.49702	0.00201003	0.0135317
11750	2.0652	TRUE	306.168	2.45359	947	NA	NA	NA	NA	NA	NA	MSV000092652_11750	2.45007	0.290899	17	8.42241	1.7989e-07	0.000254724
12888	2.06397	FALSE	309.131	2.58581	NA	NA	NA	NA	NA	NA	NA	MSV000092652_12888	-2.29247	0.493407	17	-4.6462	0.000231169	0.00411742
2228	2.06199	TRUE	266.125	0.309795	NA	NA	NA	NA	NA	NA	NA	MSV000092652_2228	3.30199	0.77902	17	4.23865	0.000553496	0.0063398
22159	2.06151	TRUE	415.322	3.97167	NA	NA	NA	NA	NA	NA	NA	MSV000092652_22159	2.16905	0.486218	8	4.46107	0.00210807	0.0139814
20371	2.05759	TRUE	358.26	3.66184	NA	NA	NA	NA	NA	NA	Candidate Carnitine (delta mass 196.1467 putative explanation: CAR 12:1;O)	MSV000092652_20371	3.34648	0.607582	17	5.50787	3.84174e-05	0.00167382
11435	2.05663	TRUE	493.281	2.39446	445	NA	NA	NA	NA	NA	NA	MSV000092652_11435	2.71804	0.608661	17	4.4656	0.000339868	0.00503092
24755	2.05605	TRUE	440.337	4.6048	NA	NA	NA	NA	NA	NA	NA	MSV000092652_24755	2.85023	0.493977	17	5.76996	2.26416e-05	0.00120983
22349	2.05553	TRUE	430.316	4.02701	NA	CCMSLIB00010232160	"Candidate Dihydroxylated bile acid (delta mass 37.0162; sirius atomic difference: -1C, 3H, 1N, 2O; buddy atomic difference: -1C, 3H, 1N, 2O)"	M+H	NA	NA	Carnitine_Isoamyl alcohol_1,11-undecanedicarboxylic acid (known structural isomers: 1; isobaric peaks in run: 1)	MSV000092652_22349	3.49277	0.639126	17	5.46492	4.19285e-05	0.0017551
20090	2.05168	TRUE	615.234	3.68532	NA	NA	NA	NA	NA	NA	NA	MSV000092652_20090	2.30636	0.359752	17	6.41096	6.45297e-06	0.000702877
16610	2.05128	TRUE	545.333	3.13547	NA	NA	NA	NA	NA	NA	NA	MSV000092652_16610	1.35189	0.327322	17	4.13016	0.000699585	0.00742028
18257	2.05069	TRUE	434.256	3.28134	NA	NA	NA	NA	NA	NA	NA	MSV000092652_18257	3.07053	0.677745	17	4.53051	0.000295817	0.00475997
20105	2.04798	TRUE	305.248	3.61951	NA	NA	NA	NA	NA	NA	NA	MSV000092652_20105	1.50409	0.378627	17	3.97249	0.000984165	0.00885478
22482	2.04727	FALSE	422.245	4.05074	NA	NA	NA	NA	NA	NA	NA	MSV000092652_22482	-1.4955	0.368067	17	-4.06313	0.000808734	0.00798604
8755	2.04692	TRUE	518.261	1.99015	NA	NA	NA	NA	NA	NA	NA	MSV000092652_8755	1.27313	0.27825	17	4.5755	0.000268735	0.00454834
14533	2.04536	TRUE	418.281	2.85065	NA	NA	NA	NA	NA	NA	NA	MSV000092652_14533	3.24056	0.672287	8	4.8202	0.00132102	0.0105682
10091	2.04403	FALSE	383.125	2.22288	37	NA	NA	NA	NA	NA	NA	MSV000092652_10091	-1.73132	0.3693	17	-4.68812	0.000211471	0.00391428
20849	2.04385	TRUE	444.296	3.78318	NA	NA	NA	NA	NA	NA	NA	MSV000092652_20849	2.82866	0.407557	17	6.94052	2.38547e-06	0.000519665
12220	2.04371	TRUE	454.234	2.49636	181	NA	NA	NA	NA	NA	NA	MSV000092652_12220	3.7386	0.669027	17	5.58812	3.26452e-05	0.00146748
10678	2.04356	FALSE	290.16	2.41335	NA	NA	NA	NA	NA	NA	NA	MSV000092652_10678	-1.55187	0.41947	8	-3.69959	0.00604615	0.024637
20358	2.04197	TRUE	613.283	3.57512	NA	CCMSLIB00010220989	"Candidate Trihydroxylated bile acid (delta mass 203.983; sirius atomic difference: 5C, 4H, 2N, 5O, 1S)"	M+H	Trihydroxylated bile acid_3,5-dihydroxy-4-methoxybenzoic acid [M+K]+	NA	NA	MSV000092652_20358	4.52395	0.683332	17	6.62042	4.33339e-06	0.000585179
4923	2.04135	TRUE	324.156	0.550484	NA	NA	NA	NA	NA	NA	NA	MSV000092652_4923	2.66371	0.769462	17	3.46178	0.00298104	0.0169184
23621	2.0412	TRUE	344.28	4.35282	NA	CCMSLIB00005884390	LAUROYLCARNITINE - 30.0 eV	M+H	NA	NA	Candidate Carnitine (delta mass 182.1672 putative explanation: CAR 12:0)	MSV000092652_23621	2.68457	0.947337	17	2.83381	0.0114594	0.034709
18632	2.03716	TRUE	398.257	3.37244	NA	NA	NA	NA	NA	NA	NA	MSV000092652_18632	2.19756	0.540898	17	4.06279	0.000809328	0.00798604
24530	2.03532	FALSE	426.261	4.53284	NA	CCMSLIB00003138156	Spectral Match to 1-Myristoyl-2-hydroxy-sn-glycero-3-phosphoethanolamine from NIST14	M+H	NA	NA	NA	MSV000092652_24530	-1.85728	0.281245	8	-6.60377	0.000168723	0.00349747
11654	2.03512	FALSE	262.165	2.44971	207	NA	NA	NA	NA	NA	NA	MSV000092652_11654	-2.1905	0.463793	17	-4.72302	0.000196381	0.00375777
2687	2.03221	FALSE	176.128	0.321769	904	NA	NA	NA	NA	NA	NA	MSV000092652_2687	-1.86393	0.381658	8	-4.88377	0.00121853	0.0100316
15182	2.03051	FALSE	673.29	2.91666	321	NA	NA	NA	NA	NA	NA	MSV000092652_15182	-1.09495	0.377822	8	-2.89805	0.0199513	0.0466959
11371	2.02981	TRUE	495.29	2.41482	445	NA	NA	NA	NA	NA	NA	MSV000092652_11371	3.40449	0.815093	17	4.17682	0.000632498	0.00686297
6432	2.02857	TRUE	391.207	0.973673	NA	NA	NA	NA	NA	NA	NA	MSV000092652_6432	2.58321	0.50554	8	5.1098	0.000918674	0.00863018
13384	2.02731	TRUE	344.208	2.68524	NA	NA	NA	NA	NA	NA	Candidate Carnitine (delta mass 182.0941 putative explanation: CAR 10:2;O2)	MSV000092652_13384	3.03948	0.550256	8	5.52376	0.000557907	0.0063398
4437	2.02705	TRUE	310.128	0.525052	332	NA	NA	NA	NA	NA	NA	MSV000092652_4437	3.51511	0.58613	8	5.99714	0.000324424	0.00494511
5084	2.02697	TRUE	399.175	0.563515	NA	NA	NA	NA	NA	NA	NA	MSV000092652_5084	2.84998	0.489586	8	5.82119	0.000395503	0.00535719
23383	2.02628	TRUE	442.317	4.33833	NA	NA	NA	NA	NA	NA	NA	MSV000092652_23383	3.72956	0.70431	17	5.29534	5.93522e-05	0.00212766
11181	2.02625	TRUE	380.181	2.36865	NA	NA	NA	NA	NA	NA	NA	MSV000092652_11181	1.71725	0.546279	17	3.14353	0.00592468	0.0242817
21220	2.02597	TRUE	563.335	3.78062	784	NA	NA	NA	NA	NA	Candidate Carnitine (delta mass 401.2234 putative explanation: N/A)	MSV000092652_21220	1.69733	0.37857	17	4.48354	0.000327068	0.00494511
17798	2.0244	TRUE	416.266	3.26576	883	NA	NA	NA	NA	NA	NA	MSV000092652_17798	2.64516	0.606167	17	4.36375	0.000422851	0.00562213
7038	2.02432	FALSE	188.165	1.3569	NA	NA	NA	NA	NA	NA	NA	MSV000092652_7038	-1.12085	0.285951	8	-3.91974	0.00442003	0.0206001
8630	2.02272	TRUE	308.114	1.95004	NA	NA	NA	NA	NA	NA	NA	MSV000092652_8630	2.15403	0.3881	8	5.5502	0.000540846	0.0063398
18429	2.02099	FALSE	602.223	3.36265	NA	NA	NA	NA	NA	NA	NA	MSV000092652_18429	-2.13378	0.496237	8	-4.29993	0.00261601	0.0155642
14415	2.01947	FALSE	304.175	2.83458	NA	NA	NA	NA	NA	NA	Candidate Carnitine (delta mass 142.0636; sirius atomic difference: 3C, 6H, 6N, 1O; buddy atomic difference: 7C, 10H, 3O; putative explanation: CAR 7:1;O2)	MSV000092652_14415	-2.03429	0.38392	17	-5.29873	5.89395e-05	0.00212766
4535	2.01839	FALSE	204.159	0.510426	NA	NA	NA	NA	NA	NA	NA	MSV000092652_4535	-1.9324	0.350288	17	-5.5166	3.77413e-05	0.00167005
4702	2.01754	FALSE	178.053	0.507808	NA	NA	NA	NA	NA	NA	NA	MSV000092652_4702	-1.74354	0.474679	8	-3.67309	0.00628142	0.0251054
19223	2.01611	TRUE	458.276	3.48778	163	NA	NA	NA	NA	NA	NA	MSV000092652_19223	3.11958	0.518119	17	6.02097	1.37596e-05	0.000941074
3927	2.01113	FALSE	228.123	0.430231	NA	NA	NA	NA	NA	NA	NA	MSV000092652_3927	-1.82566	0.499296	8	-3.65647	0.00643396	0.0253305
17255	2.01003	TRUE	177.055	3.21696	113	NA	NA	NA	NA	NA	NA	MSV000092652_17255	2.41034	0.548118	17	4.39748	0.000393303	0.00535497
17876	2.00957	TRUE	402.286	3.2751	NA	NA	NA	NA	NA	NA	NA	MSV000092652_17876	2.22784	0.502804	17	4.43083	0.000366152	0.00526367
22879	2.00829	FALSE	230.064	4.15067	610	NA	NA	NA	NA	NA	NA	MSV000092652_22879	-3.15517	0.672756	8	-4.68992	0.00156169	0.011889
13850	2.00818	TRUE	771.213	2.73381	439	NA	NA	NA	NA	NA	NA	MSV000092652_13850	0.981449	0.221259	17	4.43575	0.00036231	0.00524769
21308	2.00817	TRUE	337.155	3.79064	48	CCMSLIB00010259769	"Candidate Trihydroxylated bile acid (delta mass -72.1412; sirius atomic difference: -4C, -20H, 2N, -2O; buddy atomic difference: -4C, -20H, 2N, -2O)"	M+H	NA	NA	trans-ferulic acid_2-(1H-indol-3-yl)ethan-1-amine (known structural isomers: 0; isobaric peaks in run: 2)	MSV000092652_21308	2.64801	0.513575	17	5.15604	7.91593e-05	0.00247404
4243	2.00492	TRUE	379.209	0.470834	849	NA	NA	NA	NA	NA	NA	MSV000092652_4243	2.22755	0.679986	17	3.27587	0.00445619	0.0206546
22901	2.00335	TRUE	492.334	4.17574	NA	NA	NA	NA	NA	NA	Candidate Carnitine (delta mass 330.2177; sirius atomic difference: 21C, 30H, 3O; buddy atomic difference: 21C, 30H, 3O; putative explanation: CAR 21:5;O2)	MSV000092652_22901	1.97014	0.512881	8	3.84132	0.00493796	0.0218296
15747	2.0028	FALSE	348.145	3.00433	234	NA	NA	NA	NA	NA	NA	MSV000092652_15747	-1.70618	0.326904	17	-5.21921	6.94485e-05	0.00237813
6104	2.00265	TRUE	367.15	0.941465	NA	CCMSLIB00005467655	1-beta-D-Glucopyranosyl-L-tryptophan	M+H	NA	NA	NA	MSV000092652_6104	2.77472	0.779484	17	3.55969	0.00241084	0.0149726
16434	2.00108	TRUE	367.173	3.12832	408	NA	NA	NA	NA	NA	NA	MSV000092652_16434	2.07133	0.64599	17	3.20643	0.00517539	0.0222266
23824	2.00105	TRUE	443.352	4.34065	NA	NA	NA	NA	NA	NA	NA	MSV000092652_23824	1.89659	0.613189	8	3.09299	0.0148222	0.0395267
4833	2.00087	FALSE	223.144	0.542068	NA	NA	NA	NA	NA	NA	NA	MSV000092652_4833	-1.66135	0.482654	8	-3.4421	0.00879649	0.0298938
24471	1.99948	TRUE	438.321	4.48707	687	NA	NA	NA	NA	NA	NA	MSV000092652_24471	2.11183	0.571406	17	3.69585	0.00179393	0.0126379
10783	1.99943	FALSE	364.15	2.2625	73	NA	NA	NA	NA	NA	NA	MSV000092652_10783	-1.52368	0.351101	17	-4.33973	0.000445252	0.00579008
23022	1.99934	FALSE	328.248	4.20461	NA	NA	NA	NA	NA	NA	NA	MSV000092652_23022	-2.69825	0.46723	17	-5.775	2.24149e-05	0.00120983
19983	1.99809	TRUE	470.229	3.53252	862	NA	NA	NA	NA	NA	NA	MSV000092652_19983	2.15029	0.445319	17	4.82864	0.00015707	0.00335737
4065	1.99786	TRUE	415.172	0.470251	NA	NA	NA	NA	NA	NA	NA	MSV000092652_4065	2.82934	0.550336	8	5.14112	0.000883913	0.00839696
16190	1.99683	FALSE	423.274	3.19937	NA	NA	NA	NA	NA	NA	NA	MSV000092652_16190	-1.74071	0.507402	17	-3.43063	0.00318914	0.017629
3632	1.99519	FALSE	343.187	0.394566	NA	NA	NA	NA	NA	NA	NA	MSV000092652_3632	-1.76161	0.53863	8	-3.27053	0.0113472	0.034443
11613	1.99305	TRUE	291.164	2.42219	404	NA	NA	NA	NA	NA	NA	MSV000092652_11613	1.51236	0.463411	17	3.26355	0.00457625	0.020968
18259	1.99187	FALSE	305.187	3.33197	296	NA	NA	NA	NA	NA	NA	MSV000092652_18259	-2.96986	0.453475	17	-6.54911	4.95914e-06	0.000585179
5246	1.99084	FALSE	222.113	0.620414	NA	NA	NA	NA	NA	NA	NA	MSV000092652_5246	-2.54092	0.59695	17	-4.25651	0.000532596	0.0063398
3824	1.9899	FALSE	234.134	0.406737	NA	NA	NA	NA	NA	NA	NA	MSV000092652_3824	-2.47017	0.631552	8	-3.91127	0.00447302	0.0206987
25297	1.98735	TRUE	384.311	4.76104	NA	NA	NA	NA	NA	NA	Candidate Carnitine (delta mass 222.1985; sirius atomic difference: 15C, 26H, 1O; buddy atomic difference: 15C, 26H, 1O; putative explanation: CAR 15:1)	MSV000092652_25297	2.39304	0.439456	17	5.44546	4.36274e-05	0.0017551
10157	1.98712	FALSE	184.037	2.22728	90	NA	NA	NA	NA	NA	NA	MSV000092652_10157	-2.65525	0.628701	17	-4.22339	0.000572021	0.00640302
1417	1.98578	TRUE	114.091	0.297049	924	NA	NA	NA	NA	NA	NA	MSV000092652_1417	2.40153	0.647181	17	3.71076	0.00173679	0.0124521
1974	1.98511	TRUE	246.181	0.268393	NA	NA	NA	NA	NA	NA	NA	MSV000092652_1974	1.67129	0.40972	17	4.07912	0.000781226	0.00787343
23500	1.98425	TRUE	368.28	4.30553	NA	NA	NA	NA	NA	NA	Candidate Carnitine (delta mass 206.1677; sirius atomic difference: 14C, 22H, 1O; buddy atomic difference: 14C, 22H, 1O; putative explanation: CAR 14:2)	MSV000092652_23500	3.06672	0.746067	17	4.11051	0.000729933	0.00762794
20704	1.98396	TRUE	331.076	3.71109	NA	NA	NA	NA	NA	NA	NA	MSV000092652_20704	2.82764	0.581224	8	4.86497	0.0012479	0.0101671
16442	1.9834	TRUE	354.137	3.11396	NA	NA	NA	NA	NA	NA	NA	MSV000092652_16442	2.00407	0.387623	17	5.17014	7.68782e-05	0.00247404
17007	1.98111	TRUE	476.359	3.19041	NA	NA	NA	NA	NA	NA	NA	MSV000092652_17007	1.77077	0.407512	17	4.34531	0.000439936	0.00576805
13171	1.98061	TRUE	438.24	2.63933	440	CCMSLIB00005743747	Massbank:PR311082 Dicoumaroyl Spermidine	M+H	NA	NA	NA	MSV000092652_13171	2.50756	0.528356	17	4.74597	0.000187059	0.00362844
2326	1.98053	FALSE	177.132	0.3182	904	NA	NA	NA	NA	NA	NA	MSV000092652_2326	-1.90302	0.487813	17	-3.90112	0.00114889	0.00982978
25003	1.97913	TRUE	396.311	4.6809	NA	CCMSLIB00010238848	"Candidate Dihydroxylated bile acid (delta mass 3.0112; sirius atomic difference: -1C, 1H, 1N; buddy atomic difference: -1C, 1H, 1N)"	M+H	NA	NA	Candidate Carnitine (delta mass 234.1984; sirius atomic difference: 12C, 22H, 6N, -1O; buddy atomic difference: 16C, 26H, 1O; putative explanation: CAR 16:2)	MSV000092652_25003	2.18384	0.583904	17	3.74007	0.0016297	0.0121587
11588	1.97728	FALSE	276.217	2.42514	NA	NA	NA	NA	NA	NA	NA	MSV000092652_11588	-1.18906	0.287559	17	-4.13503	0.000692255	0.00737017
22152	1.97719	TRUE	235.169	3.95373	NA	NA	NA	NA	NA	NA	NA	MSV000092652_22152	1.2532	0.326443	17	3.83895	0.00131483	0.0105484
23178	1.97631	TRUE	411.294	4.23514	516	NA	NA	NA	NA	NA	NA	MSV000092652_23178	2.46872	0.686322	7.99978	3.59703	0.00701276	0.0263397
10261	1.97485	TRUE	307.176	2.23977	122	CCMSLIB00012433879	MEGxp0_000697	[M+H]+	NA	NA	NA	MSV000092652_10261	1.45586	0.567797	17	2.56405	0.0201192	0.0468181
4917	1.97412	TRUE	377.192	0.54114	NA	NA	NA	NA	NA	NA	NA	MSV000092652_4917	2.1534	0.412706	17	5.21775	6.96591e-05	0.00237813
4354	1.97277	TRUE	336.156	0.494614	NA	NA	NA	NA	NA	NA	NA	MSV000092652_4354	1.59274	0.461687	8	3.44983	0.00869693	0.0296386
18902	1.97194	TRUE	879.381	3.45379	431	NA	NA	NA	NA	NA	NA	MSV000092652_18902	2.30482	0.606002	17	3.80332	0.00142056	0.0111441
2941	1.97165	TRUE	258.181	0.327241	255	NA	NA	NA	NA	NA	NA	MSV000092652_2941	2.3771	0.680779	7.99997	3.49174	0.00817761	0.0286621
6590	1.97137	TRUE	368.128	1.07363	159	NA	NA	NA	NA	NA	NA	MSV000092652_6590	2.76107	0.573846	17	4.81151	0.000162851	0.00341626
10301	1.96899	FALSE	163.058	2.21737	90	CCMSLIB00006679013	"1,6-ANHYDRO-B-GLUCOSE"	M+H	NA	NA	NA	MSV000092652_10301	-2.30052	0.503636	17	-4.56782	0.00027317	0.00457761
4655	1.96821	TRUE	373.16	0.519331	NA	NA	NA	NA	NA	NA	NA	MSV000092652_4655	2.34429	0.43743	8	5.35924	0.00067829	0.0072762
19338	1.96804	TRUE	407.206	3.51392	645	CCMSLIB00010238057	"Candidate Trihydroxylated bile acid (delta mass -2.092; sirius atomic difference: -6C, -6H, 2N, -1O, 2S; buddy atomic difference: -7C, -10H, 2N, 4O)"	M+H	NA	NA	NA	MSV000092652_19338	2.72253	0.659863	17	4.12589	0.000706059	0.0074333
23783	1.96693	TRUE	356.28	4.38954	NA	NA	NA	NA	NA	NA	Candidate Carnitine (delta mass 194.1668; sirius atomic difference: 13C, 22H, 1O; buddy atomic difference: 13C, 22H, 1O; putative explanation: CAR 13:1)	MSV000092652_23783	2.33864	0.837372	17	2.79284	0.0124923	0.0359457
12505	1.96653	TRUE	280.118	2.55592	441	NA	NA	NA	NA	NA	O-acetyl-mandelic-acid_4-aminobutanoic acid (known structural isomers: 7; isobaric peaks in run: 1)	MSV000092652_12505	2.71857	0.494374	17	5.49902	3.91157e-05	0.00167842
3668	1.96597	TRUE	296.16	0.435397	NA	NA	NA	NA	NA	NA	NA	MSV000092652_3668	2.69593	0.527619	8	5.10961	0.000918884	0.00863018
831	1.96551	TRUE	262.069	0.242447	NA	NA	NA	NA	NA	NA	NA	MSV000092652_831	2.49845	0.559912	17	4.46221	0.000342343	0.00503092
12436	1.96537	FALSE	323.161	2.54452	967	NA	NA	NA	NA	NA	NA	MSV000092652_12436	-1.78308	0.367928	17	-4.84629	0.000151333	0.00331914
1007	1.96525	TRUE	206.045	0.350314	546	NA	NA	NA	NA	NA	NA	MSV000092652_1007	2.42577	0.550588	17	4.40578	0.00038636	0.00534263
18376	1.96379	TRUE	1066.35	3.35963	56	NA	NA	NA	NA	NA	NA	MSV000092652_18376	2.10181	0.479745	17	4.3811	0.000407381	0.00546779
10081	1.96277	FALSE	325.176	2.23883	NA	NA	NA	NA	NA	NA	NA	MSV000092652_10081	-1.19011	0.438562	17	-2.71368	0.0147477	0.0395143
21211	1.96077	FALSE	410.29	3.77582	899	NA	NA	NA	NA	NA	C23 3a, 7k, 12a (known structural isomers: 0; isobaric peaks in run: 2)	MSV000092652_21211	-1.3476	0.39838	8	-3.38271	0.00960308	0.0313678
21427	1.95783	FALSE	303.171	3.81007	620	NA	NA	NA	NA	NA	NA	MSV000092652_21427	-1.68766	0.385752	8	-4.37499	0.00236462	0.0147828
282	1.95529	FALSE	132.102	0.232997	NA	CCMSLIB00005884652	NORLEUCINE - 70.0 eV	M+H	NA	NA	NA	MSV000092652_282	-0.839966	0.285531	17	-2.94177	0.00911748	0.0303356
21117	1.95509	TRUE	395.23	3.73615	NA	NA	NA	NA	NA	NA	NA	MSV000092652_21117	1.85956	0.625175	17	2.97446	0.00850509	0.0291229
18389	1.95428	TRUE	418.28	3.3496	NA	NA	NA	NA	NA	NA	NA	MSV000092652_18389	2.04046	0.563084	17	3.62372	0.00209805	0.0139804
20580	1.95371	TRUE	386.29	3.74329	363	NA	NA	NA	NA	NA	NA	MSV000092652_20580	3.99515	0.909471	17	4.39283	0.000397249	0.00535719
11577	1.95179	FALSE	245.139	2.44236	207	NA	NA	NA	NA	NA	NA	MSV000092652_11577	-2.01514	0.435879	17	-4.62316	0.000242785	0.00423936
7464	1.95172	FALSE	323.173	1.69616	NA	NA	NA	NA	NA	NA	NA	MSV000092652_7464	-1.34004	0.327209	17	-4.09535	0.000754269	0.00775937
5538	1.95094	TRUE	365.193	0.671894	NA	NA	NA	NA	NA	NA	NA	MSV000092652_5538	1.56958	0.394374	8	3.97994	0.00406204	0.0199026
11770	1.95059	FALSE	333.133	2.45625	204	NA	NA	NA	NA	NA	NA	MSV000092652_11770	-1.41654	0.331856	8.00287	-4.26855	0.00272731	0.0159252
17198	1.95026	TRUE	441.202	3.21615	113	CCMSLIB00005742410	Massbank:PR311024 Diferuloyl putrescine	M+H	NA	NA	NA	MSV000092652_17198	2.26915	0.563045	17	4.03014	0.000868597	0.00831036
6848	1.9495	FALSE	336.156	1.21559	NA	NA	NA	NA	NA	NA	NA	MSV000092652_6848	-2.35544	0.619919	8	-3.79959	0.00523972	0.0224152
9948	1.94943	FALSE	224.092	2.20023	NA	NA	NA	NA	NA	NA	NA	MSV000092652_9948	-2.8394	0.530454	17	-5.35276	5.27425e-05	0.00196535
3042	1.94892	FALSE	206.139	0.339379	NA	NA	NA	NA	NA	NA	NA	MSV000092652_3042	-1.38836	0.484527	8	-2.86538	0.0209772	0.0479479
27085	1.94814	FALSE	457.331	5.3647	21	NA	NA	NA	NA	NA	NA	MSV000092652_27085	-2.21133	0.371138	17	-5.95822	1.55718e-05	0.000966122
18933	1.94703	TRUE	880.384	3.45261	431	NA	NA	NA	NA	NA	NA	MSV000092652_18933	2.26329	0.344052	17	6.57834	4.692e-06	0.000585179
1187	1.94303	TRUE	131.082	0.290381	NA	NA	NA	NA	NA	NA	NA	MSV000092652_1187	1.73189	0.332461	17	5.20931	7.08863e-05	0.00237813
16583	1.94251	TRUE	507.274	3.12935	226	NA	NA	NA	NA	NA	Candidate Carnitine (delta mass 345.1608 putative explanation: N/A)	MSV000092652_16583	1.08077	0.263812	17	4.09674	0.000751999	0.00775937
21015	1.94193	TRUE	307.144	3.75006	312	NA	NA	NA	NA	NA	p-Coumaric acid_tryptamine (known structural isomers: 0; isobaric peaks in run: 1)	MSV000092652_21015	2.37885	0.595552	17	3.99437	0.000938593	0.00863018
3546	1.94036	TRUE	229.18	0.363974	NA	NA	NA	NA	NA	NA	NA	MSV000092652_3546	3.43976	0.676439	17	5.0851	9.17402e-05	0.00253614
23705	1.93985	FALSE	358.26	4.3805	NA	NA	NA	NA	NA	NA	NA	MSV000092652_23705	-2.51672	0.612579	8	-4.1084	0.00339813	0.0181019
15739	1.93902	FALSE	295.097	3.00522	234	NA	NA	NA	NA	NA	NA	MSV000092652_15739	-1.55881	0.485302	8	-3.21204	0.0123863	0.0358124
13781	1.9383	FALSE	148.076	2.72474	NA	NA	NA	NA	NA	NA	NA	MSV000092652_13781	-1.28543	0.360688	17	-3.56382	0.0023893	0.0149042
2704	1.93734	TRUE	450.255	0.335639	NA	NA	NA	NA	NA	NA	NA	MSV000092652_2704	1.87554	0.406797	17	4.6105	0.000249418	0.00425513
17050	1.93711	TRUE	613.284	3.24178	229	CCMSLIB00010220827	"Candidate Trihydroxylated bile acid (delta mass 203.9886; sirius atomic difference: 5C, 4H, 2N, 5O, 1S)"	M+H	Trihydroxylated bile acid_l-cystine [M-H2O+H]+	NA	NA	MSV000092652_17050	3.32703	0.610675	17	5.44812	4.33907e-05	0.0017551
13744	1.93687	FALSE	307.166	2.68964	NA	CCMSLIB00012433879	MEGxp0_000697	[M+H]+	NA	NA	NA	MSV000092652_13744	-1.33115	0.304968	8	-4.36489	0.00239685	0.0149184
12595	1.93677	TRUE	462.233	2.57742	NA	NA	NA	NA	NA	NA	NA	MSV000092652_12595	2.54901	0.395977	8	6.43726	0.000201008	0.00381619
11457	1.93589	FALSE	164.071	2.39219	683	NA	NA	NA	NA	NA	acryloyl chloride_4-aminophenol (known structural isomers: 0; isobaric peaks in run: 9)	MSV000092652_11457	-2.87217	0.802969	8	-3.57694	0.00722033	0.026625
19258	1.93559	TRUE	401.277	3.572	63	NA	NA	NA	NA	NA	NA	MSV000092652_19258	2.73471	0.631784	8	4.32854	0.00251691	0.0152632
10802	1.93508	FALSE	251.126	2.30464	207	NA	NA	NA	NA	NA	NA	MSV000092652_10802	-1.03585	0.253451	7.99999	-4.08699	0.00350011	0.0184244
4550	1.93458	TRUE	272.161	0.501176	NA	NA	NA	NA	NA	NA	NA	MSV000092652_4550	1.14709	0.35301	17	3.24945	0.00471747	0.0212399
22803	1.9343	TRUE	440.337	4.13513	NA	NA	NA	NA	NA	NA	NA	MSV000092652_22803	2.20168	0.385895	17	5.7054	2.57706e-05	0.00128039
[truncated: 1,039 more rows]

## Sheet: Supplementary Table 7
ID.x	comp1.x	GroupContrib.x	mz.x	RT.x	SpectrumID.x	Compound_Name.x	rev_cosine.x	ba_lib.x	syn_lib.x	estimate.x	p_value.x	p_adj.x	q_value.x	index_new	ID.y	comp1.y	GroupContrib.y	mz.y	RT.y	dataset.y	estimate.y	p_value.y	p_adj.y	q_value.y	vip_mean	estimate_mean	concordance
[truncated: 414 more rows]

[truncated: 3 more sheets: Supplementary Table 8, Supplementary Table 9, Supplementary Table 10]
